# Supplementary material for: Meta-analysis of GWA studies provides new insights on the genetic architecture of skin pigmentation in recently admixed populations
Source: BMC Genet. 2019 Jul 17;20:59. doi: 10.1186/s12863-019-0765-5 (PMC6637524; doi:10.1186/s12863-019-0765-5)
Supplement: Supplementary file 3 — The first sheet (‘Cuba’) includes the results obtained from the GWAS conducted in the Cuban sample, the second sheet (‘Meta’) includes the initial meta-analysis results, and the third sheet (‘Meta-cond’) includes the conditional meta-analysis results. (XLSX 843 kb) [file 12863_2019_765_MOESM3_ESM.xlsx]

## Sheet: Cuba
CHR	SNP	BP	A1	A2	FRQ	INFO	BETA	SE	P
1	1:7725610-C/T	7725610	C	T	0.114337	0.839415	-0.379984	0.0827372	3.13414e-06
1	1:54011503-G/C	54011503	G	C	0.0578084	0.839833	-0.532478	0.121975	9.24034e-06
1	1:61244153-C/T	61244153	C	T	0.0551509	0.790057	-0.554833	0.126841	8.8703e-06
1	1:107650172-A/C	107650172	A	C	0.501115	0.992454	0.227312	0.0522093	9.7519e-06
1	1:107661894-T/G	107661894	T	G	0.509514	0.961062	0.23171	0.0530488	9.13723e-06
2	2:72184-C/T	72184	C	T	0.186614	0.925192	-0.298519	0.06709	6.22767e-06
2	2:29327625-C/G	29327625	C	G	0.148064	0.860213	-0.339009	0.0773177	8.45006e-06
2	2:135361495-G/C	135361495	G	C	0.123458	0.743226	0.405213	0.0895344	4.33007e-06
3	3:65007449-A/T	65007449	A	T	0.369193	0.985567	0.240921	0.0545906	7.39034e-06
3	3:138148250-C/T	138148250	C	T	0.102264	0.894452	-0.382669	0.086174	6.49461e-06
3	3:143602507-A/G	143602507	A	G	0.0660761	0.808392	-0.495919	0.11281	8.01003e-06
4	4:76180384-C/G	76180384	C	G	0.0552166	0.945883	-0.518697	0.1179	7.88307e-06
5	5:33894764-G/A	33894764	G	A	0.578806	0.918299	-0.29075	0.0516859	1.27078e-08
5	5:33899690-G/A	33899690	G	A	0.651247	0.92269	-0.274674	0.0545958	3.40371e-07
5	5:33901353-T/C	33901353	T	C	0.180873	0.933844	-0.321708	0.065558	6.48674e-07
5	5:33902974-A/G	33902974	A	G	0.553248	0.8764	-0.272621	0.0524028	1.3627e-07
5	5:33913369-T/C	33913369	T	C	0.580545	0.982074	-0.282655	0.0501669	1.2063e-08
5	5:33915813-A/G	33915813	A	G	0.580709	0.986472	-0.262493	0.0505113	1.40539e-07
5	5:33915935-T/C	33915935	T	C	0.58353	0.986972	-0.269655	0.0501794	5.31141e-08
5	5:33916269-G/A	33916269	G	A	0.584613	0.985983	-0.262129	0.0504102	1.38125e-07
5	5:33916434-A/G	33916434	A	G	0.582808	0.988625	-0.270863	0.0500545	4.30563e-08
5	5:33917250-A/T	33917250	A	T	0.580151	0.989743	-0.27911	0.0500323	1.6647e-08
5	5:33919563-A/G	33919563	A	G	0.605774	0.973595	-0.258795	0.0507848	2.41457e-07
5	5:33920667-C/T	33920667	C	T	0.583136	0.98838	-0.268573	0.050304	6.44519e-08
5	5:33921810-A/G	33921810	A	G	0.583661	0.99194	-0.263024	0.0503661	1.22366e-07
5	5:33922410-C/A	33922410	C	A	0.603675	1	-0.238714	0.0507346	1.80307e-06
5	5:33922558-G/A	33922558	G	A	0.604789	0.980701	-0.239849	0.0511875	1.98568e-06
5	5:33922611-T/C	33922611	T	C	0.587205	0.974568	-0.261817	0.0507954	1.76637e-07
5	5:33923272-C/T	33923272	C	T	0.605381	0.979482	-0.242776	0.0512187	1.51573e-06
5	5:33923539-C/T	33923539	C	T	0.587369	0.972162	-0.261369	0.0507901	1.84666e-07
5	5:33928902-T/G	33928902	T	G	0.432054	0.94813	0.303018	0.0521011	4.1394e-09
5	5:33945801-A/T	33945801	A	T	0.165256	0.892749	0.339109	0.0736589	2.96911e-06
5	5:33945802-T/C	33945802	T	C	0.153018	0.882972	0.352959	0.0760163	2.44827e-06
5	5:33946571-A/G	33946571	A	G	0.640847	0.95177	-0.273017	0.0513661	7.3561e-08
5	5:33948589-T/C	33948589	T	C	0.633104	0.958298	-0.276612	0.0509417	3.87835e-08
5	5:33951116-G/T	33951116	G	T	0.548195	0.988085	-0.342625	0.0482553	9.49245e-13
5	5:33951693-C/G	33951693	C	G	0.540322	0.942176	-0.32316	0.0487113	2.33936e-11
5	5:33952106-C/T	33952106	C	T	0.630052	0.962742	-0.290413	0.0506536	6.75827e-09
5	5:33952378-G/C	33952378	G	C	0.76414	0.964985	-0.309291	0.0604859	2.19904e-07
5	5:33952812-T/C	33952812	T	C	0.618898	0.968828	-0.304169	0.0497287	6.61397e-10
5	5:33954880-G/A	33954880	G	A	0.620243	0.985632	-0.300874	0.0492872	7.13075e-10
5	5:33955326-C/A	33955326	C	A	0.737533	1	-0.275682	0.0570942	9.70116e-07
5	5:33955673-T/C	33955673	T	C	0.736581	0.989102	-0.277986	0.0573273	8.73699e-07
5	5:33958959-C/A	33958959	C	A	0.623951	0.980173	-0.300534	0.0495982	9.4337e-10
5	5:33964210-T/G	33964210	T	G	0.624147	0.932478	-0.284672	0.0510379	1.67353e-08
5	5:33964938-C/T	33964938	C	T	0.720669	0.930799	-0.266135	0.057232	2.36658e-06
5	5:33967145-C/G	33967145	C	G	0.71834	0.926844	-0.260711	0.0572745	3.81741e-06
5	5:33969628-T/C	33969628	T	C	0.401838	0.877619	-0.262536	0.0545661	1.05853e-06
5	5:33970159-G/A	33970159	G	A	0.102526	0.887096	0.434646	0.0916475	1.4962e-06
5	5:33970718-C/T	33970718	C	T	0.105545	0.915603	0.439611	0.0886868	5.01659e-07
5	5:33970875-A/T	33970875	A	T	0.077231	0.898352	0.466988	0.105128	6.45172e-06
5	5:33973240-C/T	33973240	C	T	0.0975066	0.881627	0.42064	0.0939168	5.41862e-06
5	5:33974742-C/T	33974742	C	T	0.111089	0.896839	0.42593	0.0894969	1.37697e-06
5	5:33996446-A/C	33996446	A	C	0.178117	0.91106	0.296399	0.0670597	7.16108e-06
5	5:33997991-A/C	33997991	A	C	0.173031	0.91982	0.311166	0.0673398	2.7318e-06
5	5:34000528-A/T	34000528	A	T	0.175197	0.966784	0.291378	0.0651687	5.62149e-06
5	5:34491553-G/T	34491553	G	T	0.81962	0.963007	-0.275537	0.0632844	9.74818e-06
5	5:36482830-A/G	36482830	A	G	0.207447	0.914005	0.31314	0.06697	2.08495e-06
5	5:38105838-T/C	38105838	T	C	0.153511	0.786946	0.375277	0.081301	2.79846e-06
5	5:38641728-T/G	38641728	T	G	0.0616797	0.808225	0.52007	0.113864	3.54187e-06
5	5:54225704-A/C	54225704	A	C	0.262238	0.879234	0.280247	0.0624582	5.214e-06
5	5:54227041-A/G	54227041	A	G	0.279757	0.87696	0.274646	0.0615738	5.91418e-06
5	5:54229677-A/G	54229677	A	G	0.266995	0.825186	0.306849	0.064179	1.23292e-06
5	5:54231062-C/T	54231062	C	T	0.274377	0.838466	0.307426	0.0634443	8.89475e-07
6	6:42160087-A/G	42160087	A	G	0.0662073	0.800042	-0.493826	0.112167	7.76794e-06
7	7:130464622-G/C	130464622	G	C	0.0550525	0.83035	-0.564974	0.127502	6.79408e-06
7	7:157943357-A/G	157943357	A	G	0.120604	0.960868	-0.372074	0.0781181	1.35092e-06
8	8:19565480-C/T	19565480	C	T	0.753182	0.951846	-0.280055	0.0618086	4.2227e-06
8	8:59201572-G/A	59201572	G	A	0.106234	0.980995	-0.35976	0.0818241	7.98402e-06
8	8:59203303-C/T	59203303	C	T	0.109875	0.993375	-0.350281	0.0797477	8.14972e-06
8	8:59223668-C/A	59223668	C	A	0.108629	0.992054	-0.355254	0.0800668	6.60851e-06
8	8:59226051-T/C	59226051	T	C	0.108826	0.984489	-0.355505	0.0804167	7.13219e-06
8	8:59227670-T/C	59227670	T	C	0.107579	0.992772	-0.350973	0.0803255	9.07239e-06
8	8:59233409-A/G	59233409	A	G	0.105249	0.983068	-0.359668	0.0811534	6.76706e-06
9	9:370802-C/T	370802	C	T	0.0549868	0.705084	-0.586499	0.130461	5.00354e-06
9	9:90088069-T/C	90088069	T	C	0.0578412	0.963306	-0.508428	0.112612	4.5624e-06
9	9:90088291-C/T	90088291	C	T	0.0561024	0.954896	-0.508764	0.114339	6.22573e-06
9	9:90093057-T/C	90093057	T	C	0.0566273	0.977031	-0.494527	0.113536	9.67008e-06
10	10:34369212-C/T	34369212	C	T	0.0563648	0.787992	-0.574636	0.120373	1.27921e-06
10	10:53525990-C/G	53525990	C	G	0.0750328	0.950908	-0.430796	0.0968516	6.27299e-06
10	10:114224502-C/G	114224502	C	G	0.527461	0.978037	0.232783	0.0523391	6.28534e-06
10	10:114227442-T/A	114227442	T	A	0.528575	0.977281	0.2322	0.0522874	6.48878e-06
10	10:114228444-T/C	114228444	T	C	0.534055	0.97814	0.234705	0.0522447	5.08001e-06
11	11:7257826-T/G	7257826	T	G	0.0956693	0.759085	-0.432426	0.0982685	7.84674e-06
11	11:7258416-G/A	7258416	G	A	0.0931759	0.794244	-0.439417	0.0974855	4.72623e-06
11	11:15649614-C/T	15649614	C	T	0.196818	0.976807	-0.29515	0.0660215	5.63812e-06
11	11:15651040-G/T	15651040	G	T	0.204068	0.951057	-0.287915	0.066124	9.73784e-06
12	12:2888319-G/T	2888319	G	T	0.944816	0.713437	0.605156	0.132459	3.5217e-06
12	12:2891473-C/A	2891473	C	A	0.0584646	0.711887	-0.581765	0.126106	2.83452e-06
12	12:2900438-G/A	2900438	G	A	0.0543307	0.716353	-0.659345	0.130272	2.90139e-07
12	12:11731430-C/T	11731430	C	T	0.0687664	0.780364	0.508189	0.114806	6.94373e-06
12	12:82585690-T/C	82585690	T	C	0.0655512	0.752923	-0.496157	0.113004	8.217e-06
12	12:103461094-A/G	103461094	A	G	0.0588583	0.888179	-0.525065	0.115285	3.7709e-06
12	12:103509590-C/G	103509590	C	G	0.0509514	0.867797	-0.585478	0.125654	2.26029e-06
12	12:105321734-T/C	105321734	T	C	0.0725065	0.972387	-0.450872	0.0997747	4.4754e-06
12	12:105324907-T/C	105324907	T	C	0.114009	0.985725	-0.412167	0.0782119	9.43425e-08
12	12:105325657-C/T	105325657	C	T	0.0698491	0.981089	-0.472561	0.100249	1.72645e-06
12	12:105325902-C/A	105325902	C	A	0.102362	1	-0.370359	0.0816728	4.14904e-06
12	12:105327350-T/C	105327350	T	C	0.102362	1	-0.370359	0.0816728	4.14904e-06
12	12:105327357-C/T	105327357	C	T	0.102362	1	-0.370359	0.0816728	4.14904e-06
12	12:105328073-G/A	105328073	G	A	0.102362	1	-0.370359	0.0816728	4.14904e-06
12	12:105328199-T/C	105328199	T	C	0.100984	0.986665	-0.369275	0.0832086	6.57841e-06
12	12:105328222-T/A	105328222	T	A	0.101476	0.986057	-0.371663	0.082729	5.07688e-06
12	12:105328274-C/G	105328274	C	G	0.101476	0.986057	-0.371663	0.082729	5.07688e-06
12	12:105329205-C/T	105329205	C	T	0.113911	0.967398	-0.39684	0.0796341	4.37183e-07
12	12:105329212-G/A	105329212	G	A	0.106037	0.969681	-0.399549	0.0811898	6.03632e-07
12	12:105330293-C/T	105330293	C	T	0.107218	0.969736	-0.392342	0.0807449	8.30571e-07
12	12:111562299-C/T	111562299	C	T	0.102953	0.88625	-0.375234	0.0859112	9.14402e-06
12	12:111562493-T/C	111562493	T	C	0.0680446	0.846239	-0.482111	0.10537	3.40791e-06
12	12:113260953-A/G	113260953	A	G	0.0723425	0.814885	-0.489009	0.110043	6.39817e-06
12	12:113261665-T/C	113261665	T	C	0.0775591	0.817302	-0.459185	0.10364	6.81171e-06
13	13:110008863-C/T	110008863	C	T	0.157415	0.994509	-0.320593	0.0724182	6.9276e-06
15	15:26939297-T/C	26939297	T	C	0.879856	0.910677	-0.39344	0.0797901	5.73934e-07
15	15:26956059-C/T	26956059	C	T	0.869587	0.859154	-0.369619	0.0790994	2.11589e-06
15	15:27851476-A/C	27851476	A	C	0.322376	0.9801	0.248083	0.0568317	9.25021e-06
15	15:27851956-A/G	27851956	A	G	0.322343	0.982029	0.248029	0.0567967	9.17519e-06
15	15:27853824-G/A	27853824	G	A	0.326739	0.978829	0.253168	0.0563812	5.13153e-06
15	15:27853999-G/A	27853999	G	A	0.326837	0.978989	0.245628	0.0563962	9.68225e-06
15	15:27854163-G/A	27854163	G	A	0.326181	0.977788	0.250398	0.0567173	7.3346e-06
15	15:27854573-A/T	27854573	A	T	0.325952	0.978504	0.245426	0.056416	9.91433e-06
15	15:27857893-C/A	27857893	C	A	0.333366	0.979044	0.258438	0.0559385	2.74259e-06
15	15:27858084-C/T	27858084	C	T	0.328346	0.981508	0.250281	0.0561244	5.94375e-06
15	15:27858287-T/G	27858287	T	G	0.328773	0.980026	0.250193	0.0561816	6.11812e-06
15	15:27858335-A/T	27858335	A	T	0.328346	0.981508	0.250281	0.0561244	5.94375e-06
15	15:27858408-C/T	27858408	C	T	0.328314	0.981589	0.248616	0.0561424	6.88431e-06
15	15:27859712-C/T	27859712	C	T	0.334285	0.986105	0.258411	0.0555501	2.34642e-06
15	15:27860481-G/A	27860481	G	A	0.331332	0.946638	0.252922	0.0567967	6.12326e-06
15	15:27861143-A/T	27861143	A	T	0.332874	0.949547	0.25267	0.05682	6.30698e-06
15	15:27863278-C/T	27863278	C	T	0.339469	0.947612	0.255304	0.0566559	4.75564e-06
15	15:27863710-C/T	27863710	C	T	0.330118	0.943653	0.252998	0.0571832	7.01419e-06
15	15:27865597-A/G	27865597	A	G	0.343635	0.904389	0.262219	0.0578761	4.22913e-06
15	15:39458912-C/T	39458912	C	T	0.0604331	0.837636	0.53686	0.117091	3.25311e-06
15	15:45459564-G/A	45459564	G	A	0.703445	0.992113	-0.241112	0.0540683	5.94338e-06
15	15:45968535-A/C	45968535	A	C	0.783464	0.980313	-0.284151	0.0627778	4.31922e-06
15	15:45973570-G/A	45973570	G	A	0.744423	0.930075	-0.267848	0.0598657	5.54179e-06
15	15:45984722-G/T	45984722	G	T	0.682251	0.927213	-0.261728	0.0566888	2.78445e-06
15	15:45987020-A/G	45987020	A	G	0.753478	0.902625	-0.326493	0.0615785	7.90513e-08
15	15:45987819-G/A	45987819	G	A	0.681857	0.904892	-0.272709	0.0574368	1.45636e-06
15	15:45988704-T/C	45988704	T	C	0.680217	0.90841	-0.253692	0.0570529	6.31419e-06
15	15:45988895-T/C	45988895	T	C	0.680446	0.910102	-0.253679	0.0567792	5.71061e-06
15	15:45990150-T/C	45990150	T	C	0.684482	0.908859	-0.26282	0.0571523	3.04507e-06
15	15:45990308-G/T	45990308	G	T	0.679921	0.907331	-0.252427	0.0569737	6.81079e-06
15	15:45991578-C/T	45991578	C	T	0.684646	0.91188	-0.25564	0.0573298	5.95179e-06
15	15:45996382-A/G	45996382	A	G	0.736647	0.910782	-0.313162	0.0602323	1.38631e-07
15	15:45996818-T/C	45996818	T	C	0.55666	0.925387	-0.273537	0.0542181	3.16037e-07
15	15:45998096-A/G	45998096	A	G	0.551542	0.925687	-0.261786	0.0542924	1.00398e-06
15	15:46000306-T/C	46000306	T	C	0.511942	0.91872	-0.245743	0.0532175	2.77393e-06
15	15:46000375-C/T	46000375	C	T	0.50794	0.917407	-0.256435	0.053382	1.09982e-06
15	15:46001225-C/T	46001225	C	T	0.507185	0.916013	-0.240777	0.0531439	4.22959e-06
15	15:46002356-T/C	46002356	T	C	0.518996	0.913188	-0.234243	0.0531846	7.70531e-06
15	15:46004805-T/A	46004805	T	A	0.320801	0.821674	-0.265229	0.0607728	9.29157e-06
15	15:46008404-A/G	46008404	A	G	0.740945	0.836014	-0.291972	0.0632023	2.74799e-06
15	15:48259719-T/C	48259719	T	C	0.557185	0.989887	-0.21765	0.0491766	6.96343e-06
15	15:48277066-T/C	48277066	T	C	0.557448	0.957384	-0.229022	0.0498634	3.12905e-06
15	15:48304110-T/A	48304110	T	A	0.294915	0.869541	0.249321	0.0566825	7.91734e-06
15	15:48374292-G/T	48374292	G	T	0.17874	0.96605	0.286264	0.0619154	2.69697e-06
15	15:48376504-A/G	48376504	A	G	0.181299	0.966845	0.273787	0.0611388	5.43798e-06
15	15:48379448-T/C	48379448	T	C	0.181168	0.97481	0.278875	0.0611744	3.69547e-06
15	15:48381409-A/C	48381409	A	C	0.175	0.933986	0.27991	0.0639491	8.75323e-06
15	15:48383655-A/G	48383655	A	G	0.174147	0.923899	0.293908	0.0638974	3.02891e-06
15	15:48384099-T/A	48384099	T	A	0.124836	0.843108	0.369507	0.0796212	2.47721e-06
15	15:48384907-A/G	48384907	A	G	0.3375	0.870179	0.230871	0.0525299	8.04853e-06
15	15:48385430-C/T	48385430	C	T	0.175099	0.92778	0.305291	0.0638014	1.20906e-06
15	15:48387088-A/C	48387088	A	C	0.174409	0.925538	0.296279	0.0638947	2.52415e-06
15	15:48387931-A/G	48387931	A	G	0.179003	0.925704	0.294423	0.0634985	2.52772e-06
15	15:48388591-A/C	48388591	A	C	0.172113	0.900232	0.298853	0.065471	3.58998e-06
15	15:48392165-A/G	48392165	A	G	0.257087	0.896882	0.246222	0.0542017	3.99175e-06
15	15:48394586-T/G	48394586	T	G	0.214272	0.867868	0.279342	0.0608863	3.20729e-06
15	15:48396808-G/A	48396808	G	A	0.167651	0.935532	0.298176	0.064524	2.72745e-06
15	15:48400199-A/G	48400199	A	G	0.252953	0.896454	0.262666	0.0538977	7.71668e-07
15	15:48411821-C/T	48411821	C	T	0.170538	0.943686	0.30323	0.0644829	1.827e-06
15	15:48418645-A/G	48418645	A	G	0.170538	0.932924	0.287976	0.0647397	6.26652e-06
15	15:48420744-A/G	48420744	A	G	0.174114	0.947878	0.282644	0.0638732	6.98958e-06
15	15:48426484-A/G	48426484	A	G	0.288485	0.914623	0.259952	0.0516818	3.42532e-07
15	15:48433494-A/G	48433494	A	G	0.258826	0.904851	0.257249	0.0537528	1.20445e-06
15	15:48444748-T/A	48444748	T	A	0.165551	0.933977	0.295783	0.0654372	4.44964e-06
15	15:48448864-T/C	48448864	T	C	0.830512	0.943945	-0.298752	0.0644846	2.57484e-06
15	15:48461146-T/C	48461146	T	C	0.838747	0.945675	-0.309857	0.0655325	1.60691e-06
15	15:48485926-T/C	48485926	T	C	0.711483	0.908867	-0.257941	0.051626	4.08398e-07
15	15:50035693-T/C	50035693	T	C	0.940157	0.980756	-0.482223	0.104419	2.76772e-06
15	15:50038035-G/C	50038035	G	C	0.933825	0.975392	-0.469705	0.100777	2.24497e-06
15	15:50038155-A/C	50038155	A	C	0.939895	0.994134	-0.494051	0.103683	1.33734e-06
15	15:50039885-T/C	50039885	T	C	0.939337	0.986959	-0.496901	0.103655	1.15677e-06
15	15:50040268-T/A	50040268	T	A	0.934646	0.969653	-0.46192	0.10149	3.82801e-06
15	15:50040952-A/G	50040952	A	G	0.940617	0.985198	-0.492501	0.10461	1.77799e-06
15	15:50043785-C/G	50043785	C	G	0.0612205	0.978136	0.473327	0.103886	3.73991e-06
15	15:50043917-C/A	50043917	C	A	0.0588911	0.977476	0.491782	0.105389	2.18479e-06
15	15:50044207-G/A	50044207	G	A	0.938911	0.970485	-0.45733	0.103963	7.90128e-06
15	15:50044367-T/G	50044367	T	G	0.939731	0.969964	-0.479165	0.1048	3.46198e-06
15	15:50044435-G/A	50044435	G	A	0.939731	0.969964	-0.479165	0.1048	3.46198e-06
15	15:50046349-A/C	50046349	A	C	0.941634	0.972092	-0.502033	0.106677	1.79451e-06
15	15:50046654-C/T	50046654	C	T	0.940059	0.97278	-0.477835	0.104896	3.7562e-06
15	15:50046908-A/G	50046908	A	G	0.941371	0.976906	-0.500137	0.104889	1.31546e-06
15	15:50047613-G/A	50047613	G	A	0.941175	0.973956	-0.484109	0.1056	3.26302e-06
15	15:50047829-C/T	50047829	C	T	0.941175	0.973956	-0.484109	0.1056	3.26302e-06
15	15:50048973-G/A	50048973	G	A	0.935958	0.959058	-0.453503	0.103167	8.0195e-06
15	15:50049054-G/A	50049054	G	A	0.9354	0.956972	-0.463523	0.102441	4.35105e-06
15	15:50049273-G/A	50049273	G	A	0.0651903	0.958196	0.4737	0.102461	2.70012e-06
15	15:50049587-A/C	50049587	A	C	0.934482	0.959569	-0.478745	0.102168	1.98382e-06
15	15:50049686-G/A	50049686	G	A	0.935236	0.954392	-0.453897	0.102535	6.93383e-06
15	15:50049773-G/A	50049773	G	A	0.935236	0.954392	-0.453897	0.102535	6.93383e-06
15	15:50054042-G/A	50054042	G	A	0.934318	0.958995	-0.442596	0.10163	9.70209e-06
15	15:50054181-G/A	50054181	G	A	0.934613	0.96148	-0.446062	0.101654	8.3167e-06
15	15:50055646-T/C	50055646	T	C	0.939797	0.976254	-0.482238	0.104292	2.69064e-06
15	15:50056344-C/T	50056344	C	T	0.941601	0.958235	-0.489378	0.106658	3.20196e-06
15	15:50058508-C/T	50058508	C	T	0.941798	0.961634	-0.482771	0.106412	4.10652e-06
15	15:52143338-G/C	52143338	G	C	0.0588583	0.988865	0.4708	0.1069	7.7126e-06
15	15:52147628-G/A	52147628	G	A	0.0589567	0.99246	0.468176	0.107029	8.86654e-06
15	15:52153353-T/C	52153353	T	C	0.941962	0.992348	-0.478253	0.108145	7.08137e-06
15	15:52156931-G/T	52156931	G	T	0.0589567	0.993111	0.466607	0.107065	9.56029e-06
15	15:52164233-G/A	52164233	G	A	0.0583333	0.994326	0.467487	0.107446	9.88728e-06
15	15:52174216-C/T	52174216	C	T	0.0557087	0.990957	0.526832	0.109225	9.96088e-07
15	15:52174354-C/T	52174354	C	T	0.0540027	0.989018	0.523303	0.110709	1.61883e-06
15	15:52174678-C/T	52174678	C	T	0.053773	0.993262	0.520843	0.110689	1.80021e-06
15	15:52175399-C/G	52175399	C	G	0.0586942	0.997061	0.465673	0.107053	9.93208e-06
15	15:52224893-C/T	52224893	C	T	0.066273	0.971264	0.457809	0.101175	4.3477e-06
15	15:52230692-C/T	52230692	C	T	0.0639764	0.957869	0.478487	0.103957	2.98433e-06
15	15:52233061-G/A	52233061	G	A	0.0659777	0.964836	0.456913	0.101562	4.92604e-06
15	15:52234532-G/A	52234532	G	A	0.0658465	0.96317	0.463234	0.101841	3.87969e-06
15	15:52236463-C/A	52236463	C	A	0.0649934	0.968336	0.453149	0.101871	6.26555e-06
15	15:52275684-G/A	52275684	G	A	0.0895997	0.940816	0.38285	0.0857628	5.81352e-06
15	15:52276893-G/A	52276893	G	A	0.0881562	0.941819	0.381255	0.086146	6.96993e-06
15	15:52277683-A/C	52277683	A	C	0.105217	0.961963	0.34972	0.0783091	5.763e-06
15	15:52278329-C/G	52278329	C	G	0.0889764	0.939207	0.376649	0.0860837	8.82258e-06
15	15:52283180-T/C	52283180	T	C	0.104462	0.960791	0.351601	0.0784425	5.33135e-06
15	15:52283209-T/C	52283209	T	C	0.104298	0.960789	0.349086	0.0793477	7.88385e-06
15	15:89999379-T/C	89999379	T	C	0.0700131	0.868033	0.499283	0.107722	2.54986e-06
16	16:80252504-C/T	80252504	C	T	0.157284	0.989183	-0.320474	0.0690743	2.49252e-06
16	16:80252937-C/T	80252937	C	T	0.134383	0.976816	-0.366512	0.0762745	1.09217e-06
16	16:80255395-T/C	80255395	T	C	0.126542	0.991051	-0.380813	0.0778689	7.07151e-07
16	16:80255931-T/A	80255931	T	A	0.157349	0.983199	-0.322534	0.0693099	2.32753e-06
16	16:80256141-T/C	80256141	T	C	0.157021	0.976998	-0.32192	0.069352	2.46503e-06
16	16:80256223-C/A	80256223	C	A	0.155971	0.982405	-0.319853	0.069612	3.10188e-06
16	16:80256441-G/A	80256441	G	A	0.12769	0.988395	-0.38624	0.077664	4.60802e-07
16	16:80258276-A/G	80258276	A	G	0.160269	0.979389	-0.31629	0.0688489	3.11416e-06
16	16:80259009-A/T	80259009	A	T	0.118865	0.963397	-0.375155	0.0813365	2.84702e-06
16	16:80259215-G/T	80259215	G	T	0.155512	0.981463	-0.323849	0.0698603	2.5406e-06
16	16:80263076-C/G	80263076	C	G	0.146063	0.97296	-0.367493	0.0745856	5.85325e-07
16	16:80284607-C/G	80284607	C	G	0.142618	0.894702	-0.346885	0.0797716	9.99842e-06
17	17:1699857-G/A	1699857	G	A	0.734514	0.929842	0.266753	0.0606368	7.89299e-06
17	17:8978285-A/G	8978285	A	G	0.0744094	0.823269	-0.461397	0.106001	9.80178e-06
18	18:2184662-C/T	2184662	C	T	0.0728346	0.861002	-0.512677	0.109332	1.95145e-06
19	19:6351522-G/A	6351522	G	A	0.0530512	0.832192	0.557323	0.126123	7.1973e-06
19	19:48360622-C/T	48360622	C	T	0.0552493	0.828971	-0.573507	0.128276	5.62816e-06
19	19:57246514-T/C	57246514	T	C	0.0819554	0.899576	0.43776	0.0957431	3.46081e-06
21	21:30845873-C/T	30845873	C	T	0.200066	0.750533	-0.321717	0.0727481	7.08027e-06
21	21:44469704-T/C	44469704	T	C	0.124573	0.770803	-0.389224	0.0845788	2.99622e-06
22	22:36614675-G/A	36614675	G	A	0.057185	0.96145	-0.51281	0.110328	2.39074e-06
22	22:36614829-G/A	36614829	G	A	0.0529856	0.963222	-0.571941	0.116119	5.9048e-07
22	22:36615229-T/C	36615229	T	C	0.0565617	0.961389	-0.537492	0.111421	9.92952e-07
22	22:45503302-A/C	45503302	A	C	0.102756	0.803215	-0.393645	0.0894291	7.79923e-06
22	22:49086442-T/C	49086442	T	C	0.744652	0.865597	0.274494	0.062739	8.8312e-06
22	22:49098169-T/C	49098169	T	C	0.293635	0.898022	-0.264089	0.0594048	6.34519e-06

## Sheet: Meta
RSID	#STUDY	PVALUE_FE	BETA_FE	STD_FE	PVALUE_RE	BETA_RE	STD_RE	PVALUE_RE2	STAT1_RE2	STAT2_RE2	PVALUE_BE	I_SQUARE	Q	PVALUE_Q	TAU_SQUARE	P-value Cape Verde	P-value GALA II	P-value SAGE II	P-value Cuba	M Cape Verde	M GALA II	M SAGE II	M Cuba
1:67186460-A/G	2	6.47941e-06	-0.55991	0.124145	6.47941e-06	-0.55991	0.124145	7.93333e-06	20.3411	0	2.20661e-05	0	0.00965436	0.921729	0	NA	0.000246167	NA	0.00857335	NA	NA	NA	NA
1:67188846-A/G	2	6.97137e-06	-0.56568	0.125859	6.97137e-06	-0.56568	0.125859	8.52281e-06	20.2011	0	2.3451e-05	0	0.00447285	0.946678	0	NA	0.000265982	NA	0.00857335	NA	NA	NA	NA
1:102537575-G/A	4	2.65884e-06	0.150393	0.0320287	0.000598978	0.142663	0.0415676	3.89234e-06	22.0482	0	3.33413e-06	36.9076	4.75493	0.190647	0.002541	0.000118367	0.0135943	0.826003	0.0156104	NA	NA	NA	NA
1:102540084-A/G	4	2.40828e-06	0.150986	0.0320174	0.000169663	0.145778	0.0387669	3.52138e-06	22.2383	0	3.8319e-06	28.367	4.18801	0.241865	0.00171458	0.000178754	0.0117273	0.92887	0.0141089	NA	NA	NA	NA
1:102540340-C/T	4	2.34547e-06	0.150972	0.031978	0.000164661	0.145645	0.0386546	3.42844e-06	22.289	0	3.71173e-06	28.1212	4.17369	0.243309	0.00169053	0.000159651	0.01117	0.92887	0.016378	NA	NA	NA	NA
1:102543901-C/T	4	2.48766e-06	0.15065	0.031991	7.07445e-05	0.146753	0.0369304	3.63969e-06	22.176	4.44089e-16	4.66674e-06	21.8077	3.83669	0.279647	0.00120729	0.000194554	0.0116026	0.982573	0.0164078	NA	NA	NA	NA
1:102547045-C/G	4	2.73523e-06	0.150285	0.0320454	8.59489e-05	0.146079	0.0371969	4.0013e-06	21.9939	0	5.04611e-06	22.659	3.87893	0.274838	0.00127073	0.000135628	0.0162846	0.9842	0.0186015	NA	NA	NA	NA
1:102555123-C/T	4	2.13135e-06	0.152203	0.0321066	0.000320039	0.145556	0.040449	3.11683e-06	22.4729	0	2.76155e-06	33.5194	4.51259	0.21117	0.00219295	0.000167601	0.00853955	0.86133	0.0153584	NA	NA	NA	NA
1:153338349-T/C	2	6.82982e-06	-0.693268	0.154096	6.82982e-06	-0.693268	0.154096	8.35344e-06	20.2403	0	1.9334e-05	0	0.439788	0.507225	0	NA	4.30178e-05	NA	0.0469622	NA	NA	NA	NA
1:222807013-C/T	4	5.24119e-06	0.243171	0.0533867	5.24119e-06	0.243171	0.0533867	7.63873e-06	20.7471	0	4.86867e-05	0	1.01331	0.798031	0	0.0178449	0.00781986	0.0482886	0.0229158	NA	NA	NA	NA
2:39976037-G/A	2	3.58519e-06	0.540203	0.116572	3.58519e-06	0.540203	0.116572	4.39022e-06	21.4747	0	1.13161e-05	0	0.0900451	0.76412	0	NA	3.41672e-05	NA	0.0360629	NA	NA	NA	NA
2:40073033-A/G	3	1.15146e-06	0.558868	0.114903	1.15146e-06	0.558868	0.114903	1.57185e-06	23.6567	0	3.71922e-06	0	0.82705	0.661315	0	NA	5.90826e-06	0.399573	0.071144	NA	NA	NA	NA
2:40438617-G/C	3	0.0941898	-0.257434	0.153811	0.571353	-0.343488	0.606805	3.94576e-06	2.80127	19.082	2.35221e-05	92.9032	28.1819	7.59234e-07	1.01451	NA	2.48536e-05	0.0418794	0.00260207	NA	NA	NA	NA
2:65715954-G/A	4	2.28601e-07	-0.324294	0.0626724	0.000842192	-0.299937	0.0898406	3.33455e-07	26.7748	0	2.92962e-07	46.1854	5.57469	0.134239	0.0145841	0.218756	0.000680915	0.947208	1.12179e-05	0.723	0.997	0.499	1
2:65716172-G/T	4	9.05624e-08	-0.336026	0.0628707	0.00141392	-0.305267	0.0956413	1.21505e-07	28.5659	0.174374	7.35032e-08	52.366	6.29803	0.0979773	0.018647	0.23984	0.000318314	0.947208	5.90547e-06	0.649	0.998	0.455	1
2:65716322-A/C	4	9.30012e-08	-0.342555	0.0641502	0.000787246	-0.321564	0.0957821	1.23122e-07	28.5145	0.199625	2.02317e-07	50.2561	6.03089	0.110117	0.0179744	0.0946861	0.0025105	0.884952	1.99625e-06	0.875	0.992	0.556	1
2:228837976-T/C	2	5.29887e-06	-0.773224	0.169843	0.0001549	-0.756504	0.19997	6.48521e-06	20.7261	0	9.81694e-06	23.9552	1.31501	0.251489	0.0205083	NA	1.17131e-05	NA	0.0924229	NA	NA	NA	NA
3:75793226-G/A	2	5.90252e-06	-0.206707	0.0456321	0.0338525	-0.204199	0.0962372	4.64929e-06	20.5196	0.845626	2.1671e-06	77.4928	4.44302	0.0350443	0.014355	0.102378	2.3388e-06	NA	NA	NA	NA	NA	NA
3:187382962-C/A	3	7.57064e-06	0.426843	0.0953417	0.0102099	0.534921	0.208251	3.72822e-06	20.0433	1.95148	2.57924e-06	75.8168	8.2702	0.016001	0.0967781	NA	0.110799	8.47416e-05	0.00131503	NA	NA	NA	NA
3:187390709-C/T	3	6.89896e-06	0.429718	0.0955613	0.00964531	0.535937	0.207062	3.53641e-06	20.221	1.87626	2.42894e-06	75.4779	8.15592	0.016942	0.0952611	NA	0.106446	8.47416e-05	0.00131503	NA	NA	NA	NA
4:139244607-A/G	2	2.45473e-06	-0.799345	0.169645	2.45473e-06	-0.799345	0.169645	3.00992e-06	22.2016	0	7.46924e-06	0	0.530792	0.466274	0	NA	2.5721e-05	NA	0.0250285	NA	NA	NA	NA
4:144923132-A/C	3	7.82621e-07	-0.516876	0.104638	7.82621e-07	-0.516876	0.104638	1.06772e-06	24.4002	0	3.90919e-06	0	1.26506	0.531246	0	NA	0.000149278	0.0162434	0.0189341	NA	0.999	0.969	0.972
4:144954915-T/C	3	6.6811e-07	-0.536102	0.107859	6.6811e-07	-0.536102	0.107859	9.17732e-07	24.705	0	2.93229e-06	0	1.64907	0.438438	0	NA	9.85316e-05	0.0162434	0.0199862	NA	0.999	0.97	0.971
5:32745752-C/A	4	3.0954e-06	0.15363	0.0329368	2.87793e-05	0.15497	0.0370483	4.5287e-06	21.7565	0	1.28965e-05	19.5006	3.72674	0.292524	0.00108009	0.0724587	0.00261087	0.000665657	0.204097	NA	NA	NA	NA
5:32805031-T/C	4	6.57685e-06	0.151072	0.0335198	6.57685e-06	0.151072	0.0335198	9.5823e-06	20.3125	0	5.30315e-05	0	1.26189	0.738202	0	0.0137463	0.0010511	0.109296	0.137628	NA	NA	NA	NA
5:33530556-C/T	4	7.01097e-07	0.163272	0.0329107	0.00278517	0.178789	0.0597857	5.83797e-07	24.6121	1.07471	7.38983e-07	66.9124	9.06684	0.0284153	0.00935552	0.0521656	0.00119078	0.384562	1.57225e-05	0.746	0.992	0.626	0.999
5:33538328-A/G	4	3.84165e-07	0.167042	0.032904	0.00165507	0.180101	0.0572472	3.82344e-07	25.7723	0.739975	6.25946e-07	63.9977	8.33281	0.0396117	0.00821094	0.0359718	0.000926956	0.384562	2.22942e-05	0.825	0.996	0.652	0.999
5:33539366-G/A	4	4.29329e-06	0.147704	0.0321329	4.29329e-06	0.147704	0.0321329	6.26598e-06	21.1292	0	1.95468e-05	0	2.98053	0.394637	0	0.0237319	0.0016066	0.405789	0.00385184	NA	NA	NA	NA
5:33540831-T/C	4	3.25875e-06	0.149464	0.0321166	1.65909e-05	0.150359	0.034915	4.76932e-06	21.6578	0	1.41074e-05	13.1488	3.45418	0.326753	0.000659502	0.0255722	0.00160682	0.405789	0.0020724	NA	NA	NA	NA
5:33543290-G/A	4	2.90167e-06	0.150213	0.0321129	1.44831e-05	0.151063	0.0348359	4.23697e-06	21.8805	0	1.27164e-05	12.8252	3.44136	0.328448	0.000640715	0.0237199	0.00158771	0.405789	0.00200843	NA	NA	NA	NA
5:33547787-A/G	4	2.32042e-06	0.15056	0.031876	2.32042e-06	0.15056	0.031876	3.39168e-06	22.3096	0	1.94706e-05	0	0.572849	0.902619	0	0.00420008	0.00186868	0.22546	0.0597716	NA	NA	NA	NA
5:33682246-C/T	4	4.04226e-06	-0.173022	0.0375384	4.04226e-06	-0.173022	0.0375384	5.90312e-06	21.2447	0	1.59552e-05	0	2.08796	0.554352	0	0.000541682	0.226946	0.00520119	0.14747	NA	NA	NA	NA
5:33832169-C/G	4	2.91067e-06	0.161496	0.0345296	2.91067e-06	0.161496	0.0345296	4.25059e-06	21.8746	0	1.53798e-05	0	2.56912	0.462929	0	0.000715709	0.0256134	0.0124913	0.18289	NA	NA	NA	NA
5:33832433-G/A	4	2.15807e-08	0.180894	0.0323093	2.15807e-08	0.180894	0.0323093	3.14362e-08	31.3469	0	2.63646e-07	0	1.39294	0.70719	0	0.00678023	0.0011796	0.00168584	0.0249993	0.989	0.998	0.996	0.978
5:33832958-T/C	4	9.37663e-07	0.180921	0.0368905	9.37663e-07	0.180921	0.0368905	1.38071e-06	24.0521	0	8.30384e-06	0	0.833745	0.84138	0	0.00965513	0.00102091	0.0268186	0.114088	0.987	0.998	0.966	0.909
5:33833140-T/A	4	8.1601e-07	0.181929	0.0368912	8.1601e-07	0.181929	0.0368912	1.20135e-06	24.3197	0	7.69018e-06	0	0.73932	0.863919	0	0.0111138	0.000871842	0.0275575	0.101952	0.986	0.998	0.967	0.918
5:33833462-A/C	4	1.03933e-06	0.18051	0.0369591	1.03933e-06	0.18051	0.0369591	1.52511e-06	23.8539	0	9.13794e-06	0	0.875557	0.831322	0	0.010881	0.000936009	0.0268186	0.121937	NA	NA	NA	NA
5:33834257-A/G	4	1.11256e-06	0.179909	0.0369377	1.11256e-06	0.179909	0.0369377	1.63666e-06	23.7228	0	9.94871e-06	0	0.848966	0.837723	0	0.00993139	0.00111274	0.0268186	0.121937	NA	NA	NA	NA
5:33835062-A/C	4	1.59302e-06	0.176928	0.0368661	1.59302e-06	0.176928	0.0368661	2.33532e-06	23.0323	0	1.25183e-05	0	1.08825	0.779912	0	0.0104608	0.00104789	0.0268186	0.16559	NA	NA	NA	NA
5:33835353-T/C	4	7.05273e-07	0.183222	0.0369406	7.05273e-07	0.183222	0.0369406	1.03404e-06	24.6007	0	5.7552e-06	0	1.32097	0.72416	0	0.00971262	0.000973818	0.0135786	0.132244	0.987	0.998	0.976	0.894
5:33835718-C/T	4	1.39182e-06	0.181173	0.0375397	1.39182e-06	0.181173	0.0375397	2.04765e-06	23.2919	0	1.2002e-05	0	1.10821	0.775093	0	0.0122119	0.00156327	0.0158473	0.129536	NA	NA	NA	NA
5:33844562-C/A	4	2.44314e-08	-0.206565	0.0370369	2.44314e-08	-0.206565	0.0370369	3.50703e-08	31.106	0	3.12565e-07	0	0.805287	0.848202	0	0.00153468	0.0144755	0.00210664	0.0111493	0.997	0.985	0.997	0.988
5:33845054-C/T	4	1.42149e-06	-0.228336	0.0473533	1.42149e-06	-0.228336	0.0473533	2.09028e-06	23.2514	0	4.57541e-06	0	2.15257	0.54135	0	2.05563e-05	0.0159116	0.444477	0.351071	NA	NA	NA	NA
5:33859404-C/A	4	1.74156e-08	-0.288655	0.0512172	7.90756e-07	-0.296221	0.0599924	2.34963e-08	31.7633	0.0799348	8.12891e-08	23.4656	3.91981	0.270255	0.00342907	0.0196856	2.38309e-05	0.00647966	0.025701	0.943	1	0.992	0.974
5:33871466-T/C	4	9.66719e-08	-0.247208	0.0463554	9.66719e-08	-0.247208	0.0463554	1.42811e-07	28.4395	0	9.80508e-07	0	1.34361	0.718804	0	0.00198895	0.000792422	0.0549274	0.0215689	0.997	0.998	0.949	0.976
5:33894764-G/A	4	8.33349e-14	-0.241413	0.0323395	8.33349e-14	-0.241413	0.0323395	1.51611e-13	55.7254	0	1.05445e-12	0	2.28532	0.515339	0	1.86929e-08	0.00312689	0.00331119	0.00266244	1	0.992	0.996	0.997
5:33899690-G/A	4	2.70019e-11	-0.21604	0.0324284	2.70019e-11	-0.21604	0.0324284	4.45095e-11	44.383	0	3.1701e-10	0	2.42641	0.488737	0	4.9181e-07	0.00380311	0.00483026	0.0226347	1	0.993	0.994	0.975
5:33901353-T/C	4	7.57934e-08	-0.250514	0.0465911	6.68196e-07	-0.246378	0.0495693	1.10765e-07	28.9107	0	1.84685e-07	7.4567	3.24173	0.355836	0.000817969	9.30303e-07	0.0105635	0.442552	0.327636	1	0.973	0.602	0.778
5:33902358-G/A	4	5.65162e-06	0.160884	0.0354446	0.000256332	0.170149	0.0465415	8.23444e-06	20.6027	0	3.82462e-05	37.9306	4.8333	0.184419	0.00324968	0.0216457	0.0174737	0.000586666	0.100601	NA	NA	NA	NA
5:33902974-A/G	2	3.62517e-09	-0.233227	0.039527	3.33243e-07	-0.231747	0.0454084	5.22954e-09	34.8153	0	1.17673e-08	23.6208	1.30926	0.252529	0.000984911	1.98342e-07	0.00259081	NA	NA	1	0.989	NA	NA
5:33903434-C/A	4	1.22012e-08	-0.204022	0.0358129	1.22012e-08	-0.204022	0.0358129	1.76148e-08	32.4546	0	1.48382e-07	0	1.61489	0.656018	0	0.00082043	0.0182812	0.000946064	0.0115689	0.999	0.98	0.998	0.986
5:33913369-T/C	4	4.46404e-14	-0.239074	0.0316793	4.46404e-14	-0.239074	0.0316793	8.19928e-14	56.9528	0	6.45186e-13	0	1.61225	0.656615	0	1.77618e-08	0.00105002	0.00490274	0.00421731	1	0.998	0.995	0.995
5:33915813-A/G	4	3.15789e-13	-0.231389	0.0317515	3.15789e-13	-0.231389	0.0317515	5.62569e-13	53.1075	0	4.71774e-12	0	0.959567	0.811034	0	2.04558e-07	0.000923633	0.00490274	0.00421731	1	0.998	0.995	0.995
5:33915935-T/C	4	1.32546e-13	-0.234718	0.0317033	1.32546e-13	-0.234718	0.0317033	2.39407e-13	54.8132	0	1.94356e-12	0	1.12828	0.770251	0	7.78007e-08	0.00092166	0.00490274	0.00421731	1	0.998	0.995	0.995
5:33916269-G/A	4	3.20702e-13	-0.231417	0.0317645	3.20702e-13	-0.231417	0.0317645	5.71179e-13	53.0771	0	5.00527e-12	0	0.94633	0.814235	0	2.00997e-07	0.000963094	0.00490274	0.00421731	1	0.998	0.995	0.995
5:33916434-A/G	4	1.01137e-13	-0.235606	0.03167	1.01137e-13	-0.235606	0.03167	1.83449e-13	55.3448	0	1.46881e-12	0	1.13393	0.768891	0	6.31182e-08	0.000858301	0.00490274	0.00421731	1	0.998	0.995	0.995
5:33916838-C/G	4	3.95733e-09	-0.208305	0.03539	3.95733e-09	-0.208305	0.03539	5.87224e-09	34.6446	0	5.09939e-08	0	1.37734	0.710855	0	0.000525769	0.00956113	0.00086089	0.0129206	0.999	0.989	0.998	0.986
5:33917250-A/T	4	7.48575e-14	-0.236807	0.0316627	7.48575e-14	-0.236807	0.0316627	1.36414e-13	55.9363	2.22045e-16	1.07362e-12	0	1.59822	0.659794	0	2.44761e-08	0.00130935	0.00490274	0.00421731	1	0.997	0.995	0.995
5:33919563-A/G	4	6.49386e-10	-0.192707	0.0311927	2.60571e-09	-0.192292	0.0322926	9.96716e-10	38.1671	0.0140111	4.56521e-09	5.46447	3.17341	0.365654	0.000239077	3.50048e-07	0.0177208	0.0234796	0.0313723	1	0.953	0.977	0.969
5:33920586-T/C	4	6.06405e-09	-0.205085	0.0352683	6.06405e-09	-0.205085	0.0352683	8.9074e-09	33.814	0	7.02385e-08	0	1.93934	0.585091	0	0.000611029	0.0173406	0.00059887	0.0103699	0.999	0.979	0.998	0.988
5:33920667-C/T	4	1.73655e-13	-0.234061	0.0317687	1.73655e-13	-0.234061	0.0317687	3.12328e-13	54.2823	0	2.44443e-12	0	1.11503	0.773446	0	9.43161e-08	0.00101099	0.00490274	0.00421731	1	0.998	0.995	0.995
5:33921810-A/G	4	1.2725e-13	-0.234998	0.0317179	1.2725e-13	-0.234998	0.0317179	2.29987e-13	54.8934	0	1.85538e-12	0	1.07693	0.782647	0	1.78326e-07	0.000890413	0.00636999	0.00138154	1	0.998	0.993	0.998
5:33922410-C/A	4	1.37311e-12	-0.222629	0.0314149	1.37311e-12	-0.222629	0.0314149	2.38744e-12	50.2218	0	2.0092e-11	0	1.11503	0.773447	0	2.55557e-06	0.00167793	0.00636831	0.000562137	1	0.997	0.993	0.999
5:33922558-G/A	4	1.53485e-12	-0.222966	0.0315311	1.53485e-12	-0.222966	0.0315311	2.66362e-12	50.0033	0	2.16692e-11	0	1.12775	0.77038	0	2.80799e-06	0.00170088	0.00636831	0.000562137	1	0.997	0.993	0.999
5:33922611-T/C	4	1.42945e-13	-0.235128	0.0318017	1.42945e-13	-0.235128	0.0318017	2.57884e-13	54.6648	0	2.09774e-12	0	1.02334	0.795604	0	2.56458e-07	0.000830107	0.00636999	0.0011807	1	0.998	0.993	0.998
5:33923272-C/T	4	1.83474e-12	-0.222082	0.0315166	1.83474e-12	-0.222082	0.0315166	3.17437e-12	49.6532	0	2.52978e-11	0	1.23006	0.745804	0	2.15147e-06	0.00217809	0.00709851	0.0005963	1	0.996	0.993	0.999
5:33923539-C/T	4	2.52465e-13	-0.232479	0.0317698	2.52465e-13	-0.232479	0.0317698	4.51378e-13	53.5471	0	3.74062e-12	0	1.08945	0.779622	0	2.68131e-07	0.00112873	0.00713458	0.00131052	1	0.998	0.993	0.998
5:33928902-T/G	4	1.49706e-15	0.248705	0.031177	9.51513e-09	0.252574	0.044009	2.31377e-15	63.6355	0.442285	4.99423e-15	46.8815	5.64775	0.130064	0.00359207	6.08746e-09	0.00644462	2.67182e-05	0.00124856	1	0.942	1	0.998
5:33929241-T/C	4	3.78104e-07	0.170375	0.0335405	3.78104e-07	0.170375	0.0335405	5.49112e-07	25.803	0	3.84155e-06	0	1.42318	0.700111	0	0.00239628	0.0177978	0.0131535	0.0124633	0.996	0.973	0.979	0.986
5:33929661-A/G	4	2.30714e-06	0.155959	0.0330109	7.08234e-06	0.158151	0.0352135	3.37239e-06	22.3206	0	1.2426e-05	10.085	3.33649	0.342597	0.000518628	0.00911557	0.0641685	0.00318363	0.00947127	NA	NA	NA	NA
5:33929662-T/C	4	2.30714e-06	0.155959	0.0330109	7.08234e-06	0.158151	0.0352135	3.37239e-06	22.3206	0	1.25742e-05	10.085	3.33649	0.342597	0.000518628	0.00911557	0.0641685	0.00318363	0.00947127	NA	NA	NA	NA
5:33930441-A/G	4	2.65423e-06	0.156022	0.033225	6.14254e-06	0.157677	0.0348733	3.88574e-06	22.0516	0	1.50405e-05	7.64805	3.24844	0.354883	0.000387444	0.0121603	0.0584156	0.00318363	0.00947127	NA	NA	NA	NA
5:33931389-C/T	4	2.56571e-07	0.174198	0.0338063	2.56571e-07	0.174198	0.0338063	3.74852e-07	26.5518	0	2.63166e-06	0	1.4246	0.699779	0	0.00169226	0.0166993	0.0131535	0.0124633	0.997	0.974	0.98	0.986
5:33931509-G/T	4	6.0418e-06	0.203017	0.0448664	6.0418e-06	0.203017	0.0448664	8.80039e-06	20.4749	0	4.78075e-05	0	1.22617	0.746735	0	0.00169845	0.0211582	0.0733212	0.0680085	NA	NA	NA	NA
5:33932331-C/T	4	5.37501e-07	0.169652	0.0338464	5.37501e-07	0.169652	0.0338464	7.85549e-07	25.1243	0	5.45799e-06	0	1.34458	0.718576	0	0.00377018	0.0171054	0.0131535	0.0124633	0.995	0.975	0.979	0.986
5:33932615-G/T	4	5.22044e-06	0.204792	0.0449526	5.22044e-06	0.204792	0.0449526	7.6095e-06	20.7547	0	4.39922e-05	0	1.0458	0.790173	0	0.00204066	0.0164854	0.0733212	0.0680085	NA	NA	NA	NA
5:33933775-A/G	4	2.15819e-06	0.157344	0.0332088	6.27963e-06	0.159434	0.0352983	3.15589e-06	22.4488	0	1.17688e-05	9.60139	3.31864	0.345057	0.000496038	0.0102932	0.0621788	0.00318363	0.00812101	NA	NA	NA	NA
5:33934007-A/G	4	5.38218e-09	0.190929	0.0327218	5.38218e-09	0.190929	0.0327218	7.92847e-09	34.0461	0	6.53236e-08	0	1.59327	0.660917	0	0.000263449	0.00542	0.00330664	0.0146194	1	0.991	0.993	0.986
5:33935943-A/C	4	2.80013e-08	0.208951	0.0376251	9.52682e-08	0.209478	0.039261	4.0019e-08	30.8413	0	2.50639e-07	7.13961	3.23066	0.357411	0.000453281	0.0018032	0.0254455	4.7645e-05	0.0943074	0.997	0.966	1	0.928
5:33938447-G/A	4	1.36386e-08	0.195965	0.0345138	1.36386e-08	0.195965	0.0345138	1.97337e-08	32.2382	0	1.54305e-07	0	2.70364	0.43961	0	0.00185512	0.00577593	0.000125047	0.0874751	0.997	0.993	0.999	0.936
5:33940989-G/A	4	1.38542e-06	0.170061	0.0352305	5.06468e-05	0.173646	0.0428479	2.03844e-06	23.3008	0	4.93544e-06	29.0526	4.22848	0.237825	0.00213713	0.000134655	0.0324128	0.0104779	0.176662	NA	NA	NA	NA
5:33946571-A/G	4	3.08479e-15	-0.243896	0.0309221	5.14654e-12	-0.241943	0.0350567	5.89032e-15	62.2115	0	7.96449e-15	19.4049	3.72231	0.293053	0.000969829	1.07458e-07	1.40629e-06	0.000574223	0.108956	1	1	0.999	0.718
5:33948589-T/C	4	2.23089e-15	-0.247168	0.0311774	1.79451e-11	-0.244764	0.0364133	4.27906e-15	62.8498	0	5.27926e-15	23.588	3.92608	0.269557	0.00126462	5.68926e-08	2.09085e-06	0.000463173	0.110903	1	1	0.999	0.697
5:33951116-G/T	4	1.98011e-24	-0.321312	0.0315008	1.98011e-24	-0.321312	0.0315008	4.7622e-24	104.043	0	2.21059e-23	0	1.83738	0.606835	0	1.2626e-12	5.05407e-08	1.27623e-05	0.00936512	1	1	1	0.982
5:33951693-C/G	4	2.12764e-23	-0.317156	0.0318209	2.12764e-23	-0.317156	0.0318209	5.01044e-23	99.3391	0	3.21531e-22	0	1.44694	0.694569	0	3.30747e-11	3.04281e-07	1.82682e-06	0.00519949	1	1	1	0.993
5:33952106-C/T	4	3.50623e-17	-0.260268	0.0308802	3.50623e-17	-0.260268	0.0308802	7.10048e-17	71.0368	0	2.92482e-16	0	2.49806	0.475642	0	9.94727e-09	3.4816e-06	0.000189606	0.022316	1	1	1	0.954
5:33952378-G/C	4	2.01172e-08	-0.201953	0.0359923	0.00381304	-0.192393	0.0664977	1.02404e-08	31.4832	2.0528	6.92571e-09	68.9684	9.66757	0.0216139	0.012007	3.18946e-07	0.0108927	0.00349982	0.920592	1	0.92	0.988	0.125
5:33952812-T/C	2	4.91914e-14	-0.281582	0.0373747	4.91914e-14	-0.281582	0.0373747	8.75259e-14	56.7619	0	1.59697e-13	0	0.473503	0.49138	0	9.66598e-10	8.40164e-06	NA	NA	1	1	NA	NA
5:33954880-G/A	4	5.10575e-18	-0.268064	0.0309865	5.10575e-18	-0.268064	0.0309865	1.0583e-17	74.8395	0	4.43152e-17	0	2.45262	0.483915	0	1.04362e-09	5.72536e-06	0.000159941	0.0223131	1	1	1	0.956
5:33955326-C/A	4	3.69948e-09	-0.194005	0.0328984	0.000353548	-0.19199	0.0537406	3.64144e-09	34.7758	0.821555	3.41661e-09	60.1303	7.52451	0.0569319	0.00682293	1.38542e-06	0.0029145	0.00174955	0.557577	1	0.981	0.994	0.265
5:33955673-T/C	4	2.88667e-09	-0.195675	0.0329535	0.000336795	-0.193533	0.0539807	2.82475e-09	35.2589	0.844855	2.82807e-09	60.3764	7.57124	0.0557561	0.00691323	1.24863e-06	0.00243333	0.00174955	0.557577	1	0.985	0.994	0.255
5:33956911-T/A	4	6.72572e-06	0.224671	0.0499026	0.00215421	0.207961	0.0677814	9.79909e-06	20.2697	0	6.71711e-06	42.4338	5.21139	0.156957	0.00774029	9.92422e-05	0.0143921	0.0402306	0.71586	NA	NA	NA	NA
5:33958959-C/A	4	7.86528e-18	-0.26711	0.0310537	7.86528e-18	-0.26711	0.0310537	1.62196e-17	73.9865	0	6.2156e-17	0	2.51623	0.472366	0	1.38266e-09	5.13718e-06	0.000182724	0.0250089	1	1	1	0.949
5:33962770-G/A	4	2.67e-08	-0.180796	0.0325067	0.000595548	-0.177251	0.0516221	3.05509e-08	30.9337	0.474398	1.71802e-08	57.6656	7.08643	0.0691933	0.00603628	1.43275e-05	0.0015642	0.00250951	0.80646	1	0.993	0.991	0.185
5:33963333-G/A	4	1.08086e-06	-0.163923	0.0336161	0.00619966	-0.157942	0.0577058	8.77193e-07	23.7785	1.13956	4.33554e-07	63.9683	8.32601	0.0397333	0.00837777	1.90781e-05	0.0111365	0.00671976	0.850589	1	0.943	0.979	0.135
5:33964210-T/G	4	2.39366e-16	-0.256461	0.0312737	2.39366e-16	-0.256461	0.0312737	4.73079e-16	67.2484	0	2.41047e-15	0	1.87302	0.599176	0	2.46154e-08	7.4349e-06	0.000391268	0.0203855	1	1	0.999	0.964
5:33964938-C/T	4	5.43898e-08	-0.179748	0.0330643	0.00146595	-0.175199	0.0550709	4.59487e-08	29.5537	0.989932	3.42547e-08	61.698	7.83248	0.0496037	0.00735605	3.33848e-06	0.00542315	0.00471458	0.812554	1	0.968	0.986	0.189
5:33965257-G/T	4	2.28314e-07	-0.167694	0.0324066	0.000216336	-0.165638	0.0447774	3.10822e-07	26.7772	0.145161	3.96142e-07	44.9458	5.44918	0.14171	0.00356999	1.97715e-05	0.0149438	0.00545279	0.543366	1	0.943	0.985	0.438
5:33967145-C/G	4	3.32745e-08	-0.184138	0.0333386	0.00181095	-0.179603	0.0575724	2.56394e-08	30.5065	1.20324	1.21656e-08	64.5293	8.45768	0.0374418	0.00841734	5.34862e-06	0.00269403	0.0023646	0.922041	1	0.986	0.991	0.116
5:33969628-T/C	4	9.1954e-13	-0.255562	0.0357827	9.1954e-13	-0.255562	0.0357827	1.60964e-12	51.0088	0	7.41736e-12	0	1.79391	0.616261	0	1.50922e-06	7.84946e-05	0.0673251	0.00105686	1	1	0.917	0.998
5:33990623-C/T	4	3.18422e-08	-0.186014	0.0336312	3.18422e-08	-0.186014	0.0336312	4.47055e-08	30.5919	0	3.16806e-07	0	1.32438	0.723352	0	0.00308883	4.85434e-05	0.0576752	0.0804958	0.995	1	0.95	0.935
5:33991136-T/C	4	1.65453e-06	-0.157181	0.0328033	1.65453e-06	-0.157181	0.0328033	2.42706e-06	22.9595	2.22045e-16	7.39335e-06	0	1.97303	0.578023	0	0.00131139	0.000493933	0.246202	0.289291	NA	NA	NA	NA
5:33992529-A/G	4	1.71115e-06	-0.157143	0.0328418	1.71115e-06	-0.157143	0.0328418	2.5116e-06	22.8948	0	6.41874e-06	0	2.3377	0.505337	0	0.00102745	0.000458376	0.246202	0.361543	NA	NA	NA	NA
5:33996446-A/C	4	2.7146e-06	0.166913	0.0355791	0.00144185	0.162026	0.0508534	3.42103e-06	22.0084	0.284694	6.73331e-06	46.8432	5.64368	0.130293	0.00475483	9.93099e-06	0.0123883	0.525408	0.225387	NA	NA	NA	NA
5:33996454-C/T	4	2.34645e-06	-0.160736	0.0340467	5.971e-05	-0.159391	0.0397093	3.42988e-06	22.2882	0	8.19149e-06	22.759	3.88395	0.274272	0.00145752	0.0166959	5.3309e-05	0.541146	0.0529971	NA	NA	NA	NA
5:33997991-A/C	4	1.53479e-06	0.171454	0.0356702	0.00242734	0.165542	0.0545937	1.679e-06	23.1039	0.571337	3.33606e-06	53.4128	6.43953	0.0920779	0.00621745	3.84653e-06	0.012048	0.525408	0.221206	NA	NA	NA	NA
5:33999079-G/A	4	4.70814e-09	-0.205892	0.0351521	0.000224571	-0.209561	0.0567971	4.77296e-09	34.3065	0.751369	1.53338e-08	56.2297	6.85397	0.0767009	0.00703798	0.00291194	6.18143e-07	0.362347	0.0101178	0.974	1	0.642	0.98
5:34000528-A/T	4	2.56319e-06	0.16602	0.0353007	0.00135102	0.16074	0.0501543	3.19439e-06	22.1186	0.30684	6.40636e-06	46.1933	5.57552	0.134191	0.00455996	7.82777e-06	0.0166311	0.525408	0.209274	NA	NA	NA	NA
5:34004707-C/T	4	5.11595e-09	-0.203663	0.0348538	6.18199e-05	-0.206911	0.0516535	6.32233e-09	34.1448	0.352565	2.13017e-08	48.2323	5.79512	0.122015	0.00502496	0.00239434	1.37378e-06	0.306037	0.0117014	0.985	1	0.708	0.979
5:34008100-C/T	4	9.64884e-07	-0.162853	0.0332443	0.000162287	-0.159498	0.0422906	1.41117e-06	23.9969	0.0131468	2.93072e-06	33.5756	4.51641	0.210831	0.00240096	0.00710861	2.11291e-05	0.590063	0.0889602	0.972	1	0.578	0.896
5:34012492-T/C	4	1.08855e-06	-0.162203	0.0332729	0.000237052	-0.158174	0.0430305	1.57663e-06	23.7648	0.0247217	3.15847e-06	35.6428	4.66148	0.198331	0.00263216	0.00653204	1.92489e-05	0.590063	0.11556	NA	NA	NA	NA
5:34026756-C/T	4	1.05738e-06	-0.174941	0.0358439	0.00820842	-0.176333	0.0667075	6.44091e-07	23.8207	1.68358	8.17398e-07	67.3348	9.18408	0.026941	0.0116556	0.00715393	4.91256e-06	0.977832	0.0268715	0.916	1	0.242	0.94
5:35397357-A/G	4	1.11285e-06	-0.162289	0.0333205	1.11285e-06	-0.162289	0.0333205	1.63711e-06	23.7223	0	7.89661e-06	0	1.85961	0.60205	0	0.0255702	0.000311337	0.0749319	0.0354241	NA	NA	NA	NA
5:35397358-A/C	4	3.63176e-06	-0.154647	0.033391	3.63176e-06	-0.154647	0.033391	5.30975e-06	21.45	0	2.41859e-05	0	1.69002	0.639154	0	0.0360166	0.000841428	0.0749319	0.0354241	NA	NA	NA	NA
5:35410024-A/G	4	5.47328e-06	-0.1525	0.0335477	5.47328e-06	-0.1525	0.0335477	7.97201e-06	20.6641	0	4.13372e-05	0	1.41496	0.702033	0	0.0239718	0.000904037	0.151062	0.0481019	NA	NA	NA	NA
5:35571191-T/C	2	1.88222e-07	0.268342	0.0514991	1.88222e-07	0.268342	0.0514991	2.28578e-07	27.1504	0	6.507e-07	0	0.0701846	0.791068	0	0.00100026	5.146e-05	NA	NA	0.997	1	NA	NA
5:35639107-C/T	4	5.18189e-06	0.181164	0.0397527	0.00100242	0.1747	0.0531028	7.38652e-06	20.7689	0.0444599	5.98804e-06	38.9702	4.91563	0.17808	0.00432756	0.000192027	0.00102291	0.72583	0.351415	NA	NA	NA	NA
5:36705905-C/G	4	5.83054e-06	-0.149181	0.0329139	5.83054e-06	-0.149181	0.0329139	8.49318e-06	20.543	0	1.29513e-05	0	2.97676	0.395222	0	0.000175956	0.255338	0.0331108	0.057294	NA	NA	NA	NA
5:172378857-T/C	4	5.54315e-07	-0.172612	0.0344776	0.00486145	-0.163552	0.0580779	5.97154e-07	25.0649	0.58244	6.14639e-07	62.3341	7.96477	0.0467455	0.00826482	0.022924	0.00390594	0.828354	1.01583e-05	0.944	0.982	0.297	1
5:172380123-A/C	4	1.21404e-06	-0.171847	0.035408	0.00112565	-0.165476	0.0508049	1.78417e-06	23.5548	0.00294094	2.00541e-06	48.7795	5.85703	0.118777	0.00498102	0.0638466	0.00178852	0.905073	5.67455e-05	NA	NA	NA	NA
6:145812650-G/A	2	7.45086e-06	0.79734	0.177962	0.0114891	0.747382	0.295705	9.01997e-06	20.0738	0.0158318	6.85434e-06	61.2789	2.58257	0.108046	0.108387	NA	5.51361e-06	NA	0.156639	NA	NA	NA	NA
6:145814565-G/A	2	3.58115e-06	0.79976	0.172573	0.000153163	0.787093	0.207902	4.38525e-06	21.4769	0	7.63089e-06	29.5931	1.42032	0.233351	0.0261198	NA	1.37814e-05	NA	0.0455524	NA	NA	NA	NA
6:160685985-C/T	3	0.0325152	0.141056	0.065975	0.481063	0.181213	0.257188	9.88983e-06	4.57113	15.542	2.05536e-05	91.91	24.7218	4.28279e-06	0.177387	NA	7.10675e-05	0.0122173	0.00716284	NA	NA	NA	NA
6:160687799-C/G	3	0.0650522	0.190235	0.103114	0.517976	0.265619	0.410877	6.42916e-06	3.40365	17.5393	1.29305e-05	92.3869	26.2706	1.97429e-06	0.453008	NA	1.60462e-05	0.0579964	0.00626837	NA	NA	NA	NA
6:160698159-G/A	3	0.0474355	0.19904	0.100404	0.508981	0.271384	0.410923	2.73061e-06	3.92987	18.6655	5.31627e-06	92.7229	27.4833	1.07665e-06	0.454085	NA	6.59507e-06	0.0579964	0.00612835	NA	NA	NA	NA
6:164532743-C/A	4	0.00220019	-0.113411	0.0370407	0.10841	-0.16739	0.104268	7.71498e-06	9.37454	11.3528	8.41566e-07	86.647	22.4668	5.21532e-05	0.0372309	0.353893	0.444114	0.000244548	3.85236e-05	NA	NA	NA	NA
7:15006929-T/C	4	3.09278e-06	-0.235235	0.0504303	3.09278e-06	-0.235235	0.0504303	4.52479e-06	21.7581	0	3.21776e-05	0	0.865984	0.833628	0	0.0155721	0.0229548	0.0285264	0.00908697	NA	NA	NA	NA
7:15007149-T/C	4	6.19749e-06	-0.219807	0.0486348	6.19749e-06	-0.219807	0.0486348	9.02936e-06	20.4262	0	5.10275e-05	0	1.42254	0.700261	0	0.0380049	0.0147815	0.0285264	0.00908697	NA	NA	NA	NA
7:68417920-T/A	2	0.00162712	0.19646	0.0623485	0.313874	0.2894	0.287352	3.18291e-06	9.92881	12.1674	2.95482e-07	94.6721	18.7689	1.4755e-05	0.156396	8.49968e-08	0.92433	NA	NA	NA	NA	NA	NA
7:108971332-G/C	2	6.09416e-06	0.805174	0.178014	0.00406363	0.754719	0.262677	7.46484e-06	20.4584	0	7.57441e-06	47.9977	1.92299	0.165527	0.0691048	NA	5.6818e-06	NA	0.181063	NA	NA	NA	NA
7:149747400-A/T	2	7.04928e-06	-0.871814	0.194073	7.04928e-06	-0.871814	0.194073	8.6154e-06	20.1798	0	2.47726e-05	0	0.055967	0.812988	0	NA	0.00136771	NA	0.00157653	NA	NA	NA	NA
8:19565480-C/T	4	2.93938e-06	-0.165365	0.035372	0.000828021	-0.161435	0.0482868	3.36408e-06	21.8557	0.469676	4.29417e-06	44.3461	5.39046	0.145339	0.00410623	5.91026e-06	0.182328	0.161483	0.0837643	NA	NA	NA	NA
8:73085122-G/C	2	4.39702e-06	0.686655	0.149543	4.39702e-06	0.686655	0.149543	5.38436e-06	21.0835	0	1.57866e-05	0	0.148268	0.700196	0	NA	0.000574455	NA	0.00219993	NA	NA	NA	NA
9:91188908-G/T	4	0.000312876	-0.240318	0.0666736	0.683283	-0.0774015	0.189716	7.71871e-06	12.9917	7.73474	4.24943e-06	85.6276	20.8734	0.000111847	0.116078	0.862994	0.00071687	0.00602959	0.000116479	NA	NA	NA	NA
10:53557064-T/C	4	6.82076e-06	-0.238589	0.0530291	0.00602259	-0.292871	0.106632	3.49898e-06	20.2429	2.0075	6.1386e-06	70.0848	10.0283	0.0183267	0.030016	1.99731e-05	0.0285725	0.0116884	0.33522	NA	NA	NA	NA
10:59620029-G/A	3	0.000190406	-0.580572	0.15559	0.0821954	-0.779264	0.448346	8.13425e-06	13.9235	6.56754	5.60395e-06	86.2561	14.5519	0.000691996	0.516577	NA	0.353732	5.41383e-07	0.113497	NA	NA	NA	NA
10:59626999-G/T	2	1.20595e-05	-1.02892	0.2351	0.102237	-1.06313	0.65059	3.17238e-06	19.1538	2.94879	1.38207e-06	86.8943	7.6303	0.00573959	0.735636	NA	NA	5.41383e-07	0.195769	NA	NA	NA	NA
11:5343211-C/T	4	0.000730889	0.113524	0.0336096	0.119929	0.144545	0.0929507	6.23783e-06	11.409	9.729	3.45757e-06	85.8335	21.1768	9.67409e-05	0.0292499	0.418139	0.381651	0.700588	2.55776e-08	NA	NA	NA	NA
11:19054327-T/C	3	7.0246e-06	0.49353	0.109846	7.0246e-06	0.49353	0.109846	9.51276e-06	20.1865	0	1.88444e-05	0	1.225	0.541993	0	NA	5.46768e-05	0.515062	0.030003	NA	NA	NA	NA
11:62531094-C/T	3	4.4711e-05	0.233936	0.0573136	0.0664091	0.269718	0.146933	5.27338e-06	16.6601	4.66371	8.83158e-07	82.9353	11.7201	0.00285109	0.0525469	NA	2.0428e-05	0.0013808	0.998541	NA	NA	NA	NA
11:63233122-T/A	3	1.49075e-05	0.530658	0.122552	0.0733927	0.479273	0.267693	5.61292e-06	18.7493	2.45775	1.47468e-06	74.1442	7.7352	0.0209085	0.153307	NA	9.00506e-07	0.131453	0.778164	NA	NA	NA	NA
11:63243625-C/G	3	2.24985e-07	0.570625	0.110214	0.000220607	0.548328	0.148431	2.9808e-07	26.8056	0.0825993	2.57178e-07	34.0792	3.03394	0.219375	0.02321	NA	5.5863e-07	0.131453	0.112819	NA	1	0.871	0.845
11:63245218-T/G	3	1.57682e-06	0.526709	0.109703	2.66077e-06	0.525282	0.111871	2.15278e-06	23.052	0	3.05904e-06	2.29025	2.04688	0.359357	0.00104715	NA	6.58802e-06	0.131453	0.112819	NA	NA	NA	NA
11:63252571-C/T	3	2.32528e-06	0.51448	0.108933	0.00418319	0.479012	0.167252	2.86533e-06	22.3056	0.198233	1.93826e-06	45.2614	3.65373	0.160918	0.0380049	NA	1.82407e-06	0.131453	0.33956	NA	NA	NA	NA
11:63253226-C/T	2	5.15502e-06	0.590374	0.129514	5.15502e-06	0.590374	0.129514	6.30647e-06	20.7788	0	1.09818e-05	0	0.988931	0.320004	0	NA	1.29931e-05	NA	0.0968772	NA	NA	NA	NA
11:63258901-G/A	3	1.3378e-06	0.511582	0.105829	0.000949942	0.483039	0.146156	1.82013e-06	23.3681	0.00573036	1.47029e-06	33.5697	3.01068	0.221942	0.0226475	NA	1.65304e-06	0.131453	0.285169	NA	NA	NA	NA
11:63259436-T/G	2	8.20539e-07	0.665451	0.134969	0.000206913	0.643845	0.173523	1.00225e-06	24.309	0	1.42976e-06	34.6714	1.53072	0.216004	0.0220286	NA	1.97738e-06	NA	0.0726173	NA	0.999	NA	0.897
11:67783700-G/A	4	4.21276e-06	-0.218011	0.0473876	4.21276e-06	-0.218011	0.0473876	6.15048e-06	21.1655	0	3.02454e-05	0	2.70777	0.438909	0	0.0370571	0.0264498	0.0137896	0.00348525	NA	NA	NA	NA
11:67790243-C/T	4	6.40578e-06	-0.211653	0.0469033	6.40578e-06	-0.211653	0.0469033	9.33363e-06	20.363	0	4.1447e-05	0	2.90082	0.407171	0	0.0414864	0.0308272	0.0150472	0.00348525	NA	NA	NA	NA
11:71417242-G/A	3	5.74929e-06	0.318198	0.0701587	5.74929e-06	0.318198	0.0701587	7.81517e-06	20.5699	0	1.34945e-05	0	1.6827	0.431128	0	NA	0.000662355	0.929146	0.00109912	NA	NA	NA	NA
11:82140355-G/A	2	7.52178e-06	-0.206093	0.0460197	7.52178e-06	-0.206093	0.0460197	9.17956e-06	20.0557	0	2.61998e-05	0	0.362051	0.547369	0	0.00115323	0.00169466	NA	NA	NA	NA	NA	NA
11:87212051-G/A	4	7.2542e-06	0.151867	0.0338529	0.00118202	0.152709	0.0470863	8.13915e-06	20.125	0.49976	5.12898e-06	45.497	5.50428	0.138383	0.00399035	0.5664	0.000129479	0.0883584	0.00537971	NA	NA	NA	NA
11:87212752-A/G	4	5.45711e-06	0.153993	0.0338715	0.000729839	0.154385	0.0457015	6.52022e-06	20.6698	0.382932	4.51213e-06	42.196	5.18995	0.158405	0.00349406	0.515376	0.000120466	0.0883584	0.00537971	NA	NA	NA	NA
11:87215600-A/G	4	5.03545e-06	0.154595	0.0338779	0.00073355	0.154908	0.0458754	6.00354e-06	20.8238	0.388681	4.06947e-06	42.6194	5.22825	0.155827	0.00355523	0.520617	0.000121282	0.0883584	0.00477522	NA	NA	NA	NA
11:88472034-T/C	4	5.95932e-07	-0.197078	0.0394746	0.00121363	-0.219072	0.0677056	4.19898e-07	24.9254	1.40086	2.38195e-07	58.8186	7.28485	0.0633521	0.010242	0.0629248	5.03264e-06	0.10228	0.0218563	0.598	1	0.828	0.948
11:88472271-T/A	4	5.24651e-07	-0.197879	0.0394411	0.00102041	-0.218949	0.0666544	3.92553e-07	25.171	1.28772	2.28483e-07	57.6356	7.08143	0.0693473	0.00973613	0.0574463	5.32693e-06	0.10228	0.0218563	0.635	1	0.838	0.95
11:88480235-C/A	4	2.3544e-07	-0.205261	0.0397106	0.000618258	-0.224272	0.0655101	1.86014e-07	26.7178	1.17535	1.32146e-07	55.5546	6.74986	0.0803127	0.00907351	0.0426616	3.44581e-06	0.0874437	0.0270547	0.719	1	0.875	0.949
11:88485039-T/C	4	0.00122935	0.108619	0.0336075	0.500438	0.0607488	0.0901584	8.86638e-06	10.4457	10.015	5.40816e-06	85.0342	20.0457	0.000166077	0.0272123	0.182523	2.19753e-07	0.563189	0.216229	NA	NA	NA	NA
11:88485142-G/A	4	1.30349e-05	-0.140815	0.0323007	0.0824904	-0.123586	0.0711731	1.78941e-06	19.0054	4.54673	5.64608e-07	76.7989	12.9304	0.00478954	0.015106	0.120943	1.12606e-07	0.248246	0.817217	NA	NA	NA	NA
11:88485300-G/A	4	2.32842e-07	-0.203036	0.0392643	0.00110213	-0.223378	0.0684565	1.4924e-07	26.7393	1.6049	8.56891e-08	60.4616	7.58756	0.0553508	0.01078	0.0539614	1.9642e-06	0.10228	0.0211601	0.612	1	0.825	0.952
11:88489426-T/C	4	1.14688e-05	-0.141805	0.0323205	0.0738204	-0.124349	0.0695571	1.99317e-06	19.2497	4.09362	8.08233e-07	75.6785	12.3348	0.00632005	0.0142103	0.100288	1.57341e-07	0.248246	0.817217	NA	NA	NA	NA
11:88490405-C/T	4	1.22901e-05	-0.141448	0.0323504	0.0770975	-0.124398	0.0703696	1.92895e-06	19.1177	4.28787	6.97552e-07	76.1744	12.5915	0.00560874	0.0146414	0.109145	1.39571e-07	0.243468	0.817217	NA	NA	NA	NA
11:88490844-A/G	4	1.13893e-05	-0.142118	0.0323807	0.0715807	-0.125253	0.0695166	2.02055e-06	19.263	4.05451	8.28454e-07	75.5509	12.2704	0.00651211	0.0141705	0.0998555	1.63722e-07	0.243468	0.831966	NA	NA	NA	NA
11:88493373-C/A	4	2.12053e-07	-0.203765	0.0392728	0.00144822	-0.225489	0.0708003	1.15755e-07	26.92	1.91239	6.28967e-08	62.9452	8.09612	0.0440664	0.0119868	0.0593154	1.28217e-06	0.100578	0.0211601	0.549	1	0.806	0.95
11:88494876-A/C	4	5.31128e-06	-0.146843	0.0322582	0.0535174	-0.131743	0.0682352	9.96765e-07	20.7216	3.94925	3.95838e-07	74.8483	11.9276	0.00763519	0.0135261	0.0958129	9.30593e-08	0.243468	0.966944	0.174	1	0.303	0.111
11:88497766-G/A	2	3.05856e-06	-0.174881	0.0374731	0.081541	-0.18839	0.108158	6.6057e-07	21.7795	3.33122	3.65715e-07	87.7516	8.16433	0.00427223	0.0205367	0.097759	1.83263e-07	NA	NA	0.147	1	NA	NA
11:88505080-A/G	4	4.49095e-07	-0.19746	0.0391251	0.00130303	-0.220713	0.0686443	2.87534e-07	25.4709	1.59167	1.63394e-07	60.8854	7.66977	0.0533531	0.0109171	0.068186	4.13174e-06	0.100578	0.0150084	0.545	1	0.818	0.959
11:88506594-C/A	4	2.60688e-07	-0.202046	0.0392333	0.00125027	-0.224585	0.0695923	1.5838e-07	26.521	1.70706	8.82331e-08	61.8286	7.85928	0.0490113	0.0113911	0.0615462	2.36479e-06	0.100578	0.0150084	0.56	1	0.815	0.96
11:88508191-G/A	4	6.73467e-06	-0.145107	0.0322324	0.0550519	-0.130606	0.0680781	1.31373e-06	20.2672	3.87921	4.97232e-07	74.7192	11.8667	0.00785392	0.0134347	0.100588	1.27901e-07	0.214765	0.975131	NA	NA	NA	NA
11:88509719-T/A	4	6.60021e-06	-0.145268	0.0322374	0.0541254	-0.130726	0.0678802	1.32429e-06	20.3057	3.82564	5.19767e-07	74.5652	11.7949	0.00811995	0.0133286	0.0981132	1.32821e-07	0.214765	0.975131	NA	NA	NA	NA
11:88510273-T/C	4	6.80748e-06	-0.145076	0.0322419	0.0560003	-0.130533	0.0683051	1.28835e-06	20.2466	3.93628	4.75648e-07	74.8801	11.9427	0.00758198	0.0135551	0.103222	1.21674e-07	0.214765	0.975131	NA	NA	NA	NA
11:88510470-C/T	4	8.1024e-06	-0.143945	0.0322569	0.0522444	-0.129956	0.0669491	1.83627e-06	19.9136	3.58888	7.5799e-07	73.8152	11.457	0.00949462	0.0128326	0.0984902	1.9312e-07	0.214765	0.975131	NA	NA	NA	NA
11:88511260-A/T	4	6.62107e-06	-0.145152	0.0322165	0.0544318	-0.130584	0.0678931	1.31766e-06	20.2997	3.84108	4.86159e-07	74.6013	11.8116	0.00805712	0.0133389	0.0992795	1.30805e-07	0.214765	0.975131	NA	NA	NA	NA
11:88512702-A/T	4	6.6414e-06	-0.145173	0.0322259	0.0555071	-0.130573	0.0681883	1.27186e-06	20.2938	3.91355	4.69136e-07	74.8129	11.9109	0.00769476	0.0134951	0.101763	1.2213e-07	0.214765	0.975131	NA	NA	NA	NA
11:88515022-A/G	4	7.66999e-06	-0.144245	0.0322393	0.0517068	-0.130078	0.0668587	1.7507e-06	20.0184	3.57576	7.27067e-07	73.7702	11.4374	0.0095814	0.0127887	0.096648	1.87702e-07	0.214765	0.975131	NA	NA	NA	NA
11:88515738-G/T	4	2.5658e-07	-0.202299	0.0392598	0.00138905	-0.229389	0.0717534	1.50694e-07	26.5517	1.76992	7.73471e-08	63.6212	8.24655	0.0411818	0.0124018	0.059943	3.24491e-06	0.100578	0.00863438	0.547	1	0.809	0.969
11:88520807-G/A	4	9.93952e-06	-0.137781	0.0311828	0.0150505	-0.125218	0.0515056	7.64057e-06	19.523	1.22358	8.84162e-06	60.1041	7.51957	0.0570577	0.0062341	0.0446797	2.44447e-06	0.451216	0.628071	NA	NA	NA	NA
11:88520835-A/G	4	4.60691e-07	-0.198121	0.0392941	0.00118741	-0.220119	0.0678983	3.17037e-07	25.4218	1.46241	1.79258e-07	59.3129	7.37334	0.0609037	0.0103747	0.0591135	3.92189e-06	0.100578	0.0221492	0.603	1	0.831	0.949
11:88526741-G/C	4	8.40103e-06	-0.138651	0.0311247	0.00914721	-0.128477	0.049291	7.36891e-06	19.8444	0.97359	9.50465e-06	56.6583	6.92175	0.0744342	0.00538906	0.0489036	3.06254e-06	0.404055	0.51982	NA	NA	NA	NA
11:88529456-C/T	4	2.26104e-07	-0.207072	0.0400025	0.000699409	-0.225553	0.0665385	1.63066e-07	26.796	1.37426	1.10211e-07	56.2832	6.86235	0.0764171	0.00946951	0.0528564	2.23847e-06	0.0627323	0.0437133	0.65	1	0.896	0.932
11:88529474-C/A	4	3.84901e-07	-0.199822	0.0393639	0.00112269	-0.221317	0.067934	2.6265e-07	25.7686	1.4597	1.49693e-07	59.285	7.36829	0.0610411	0.010383	0.0564107	3.41749e-06	0.100578	0.0221492	0.617	1	0.832	0.949
11:88530555-G/A	4	4.01985e-07	-0.198936	0.0392531	0.00126682	-0.221071	0.0685833	2.60607e-07	25.6848	1.55832	1.42165e-07	60.1776	7.53344	0.0567054	0.010729	0.0596232	3.12211e-06	0.100578	0.0221492	0.588	1	0.825	0.948
11:88531777-G/A	4	4.94606e-06	0.145316	0.0318183	0.0862908	0.123006	0.071711	5.27165e-07	20.8581	5.0298	5.70405e-07	78.1575	13.7347	0.0032895	0.0156812	0.0487875	3.90381e-08	0.482529	0.886768	0.201	1	0.155	0.059
11:88532283-C/T	4	7.52709e-06	0.142538	0.0318293	0.106064	0.11978	0.0741146	5.57572e-07	20.0544	5.71911	4.15189e-07	79.5184	14.6473	0.00214427	0.0170486	0.0678385	2.82723e-08	0.482529	0.820733	0.117	1	0.114	0.036
11:88533860-C/G	4	8.57486e-06	0.141459	0.0317864	0.100551	0.119485	0.0727596	7.79502e-07	19.8052	5.33438	5.93124e-07	78.7844	14.1406	0.00271994	0.0162693	0.0677368	4.49453e-08	0.432951	0.790705	0.142	1	0.149	0.043
11:88534715-T/C	4	8.57486e-06	0.141459	0.0317864	0.100551	0.119485	0.0727596	7.79502e-07	19.8052	5.33438	5.74565e-07	78.7844	14.1406	0.00271994	0.0162693	0.0677368	4.49453e-08	0.432951	0.790705	0.142	1	0.149	0.043
11:88535959-A/G	2	2.67701e-07	0.19095	0.0371147	0.043917	0.201278	0.0998958	8.21756e-08	26.4697	2.58215	3.48494e-08	85.9979	7.14177	0.00753088	0.0171686	0.0377134	6.22011e-08	NA	NA	0.381	1	NA	NA
11:88543756-A/C	4	8.12195e-06	0.141816	0.0317834	0.101283	0.119792	0.0731032	7.02977e-07	19.9089	5.43313	5.31394e-07	78.9859	14.2761	0.00255241	0.0164672	0.0673868	3.99026e-08	0.432951	0.790705	0.137	1	0.144	0.041
11:88546416-T/C	4	1.11317e-05	0.139956	0.0318521	0.100482	0.118491	0.0721396	1.12868e-06	19.3067	5.12923	7.86932e-07	78.3479	13.8555	0.00310863	0.0159051	0.0724883	6.35818e-08	0.432951	0.790705	NA	NA	NA	NA
11:88548272-A/G	4	4.38939e-07	-0.19831	0.0392597	0.00101627	-0.219971	0.0669422	3.20187e-07	25.5151	1.34699	1.82878e-07	58.1898	7.17528	0.0665159	0.00990383	0.0532159	4.53837e-06	0.100578	0.0221492	0.642	1	0.841	0.95
11:88548848-C/G	4	4.58442e-06	0.145488	0.0317454	0.077408	0.124183	0.0703215	5.86393e-07	21.0035	4.67558	6.79572e-07	77.3507	13.2454	0.00413484	0.0149129	0.0463278	5.19097e-08	0.432951	0.886768	0.24	1	0.197	0.073
11:88549245-A/G	2	5.98206e-07	0.185408	0.0371425	0.0712552	0.198079	0.109809	1.0453e-07	24.918	3.66101	6.87968e-08	88.3632	8.59346	0.00337373	0.0213148	0.0687091	3.90134e-08	NA	NA	0.161	1	NA	NA
11:88549978-T/C	4	5.69309e-07	-0.19601	0.0391915	0.00149071	-0.219422	0.0690771	3.59152e-07	25.0135	1.62051	2.00802e-07	60.7481	7.64293	0.0539974	0.0109811	0.0668511	3.79175e-06	0.100578	0.0221492	0.549	1	0.817	0.946
11:88551881-C/G	4	7.905e-06	0.14189	0.0317588	0.0989778	0.120373	0.0729611	6.87372e-07	19.9607	5.4225	4.8431e-07	78.9239	14.2341	0.00260321	0.0163879	0.0704287	3.78703e-08	0.432951	0.820733	0.128	1	0.14	0.041
11:88551984-T/C	4	5.61597e-07	-0.196213	0.0392115	0.00148937	-0.219497	0.0690949	3.53796e-07	25.0398	1.62165	1.97783e-07	60.7545	7.64418	0.0539673	0.0109884	0.0671993	3.72103e-06	0.100578	0.0221492	0.548	1	0.817	0.946
11:88552381-A/G	4	7.35171e-06	0.142415	0.0317661	0.0958215	0.121403	0.0728946	6.49311e-07	20.0995	5.38957	4.28141e-07	78.8597	14.1909	0.00265651	0.0163405	0.0716912	3.90539e-08	0.377088	0.790705	0.134	1	0.168	0.042
11:88553111-T/C	4	7.55023e-06	0.14228	0.0317763	0.0950634	0.121364	0.072705	6.90936e-07	20.0485	5.32522	4.73929e-07	78.7362	14.1085	0.00276117	0.0162297	0.0708573	4.22501e-08	0.377088	0.790705	0.139	1	0.172	0.044
11:88554170-C/T	4	6.71901e-06	0.143144	0.0317928	0.0902386	0.122479	0.0722954	6.51686e-07	20.2716	5.21062	4.63749e-07	78.4756	13.9377	0.00299125	0.0159928	0.068626	4.18415e-08	0.377088	0.820733	0.147	1	0.176	0.048
11:88554754-T/G	4	6.73499e-06	0.143169	0.031802	0.0893506	0.122438	0.072072	6.77305e-07	20.2671	5.14334	4.78719e-07	78.3344	13.8468	0.00312125	0.0158648	0.0677477	4.44338e-08	0.377088	0.820733	0.153	1	0.18	0.05
11:88557991-A/G	4	8.51175e-06	0.141583	0.0318029	0.0995025	0.119585	0.0725961	8.23992e-07	19.8193	5.21115	7.11759e-07	78.6448	14.0481	0.00284042	0.0161635	0.0599487	5.85927e-08	0.377088	0.709234	0.183	1	0.196	0.047
11:88559549-A/C	4	9.22687e-06	0.141043	0.0318054	0.103266	0.118696	0.0728547	8.69599e-07	19.6652	5.26803	7.59559e-07	78.7962	14.1484	0.00270994	0.0163119	0.0595126	6.15815e-08	0.377088	0.680562	0.185	1	0.197	0.045
11:88559928-C/G	4	3.11129e-06	0.148087	0.0317556	0.0737335	0.125537	0.0702008	4.30774e-07	21.7467	4.5295	6.37542e-07	77.2379	13.1798	0.00426351	0.0148362	0.0300585	6.01801e-08	0.377088	0.773615	0.383	1	0.286	0.086
11:88561292-G/C	4	1.09723e-05	0.139989	0.0318368	0.116034	0.116489	0.0741195	8.87108e-07	19.3342	5.56396	7.74081e-07	79.4527	14.6004	0.00219198	0.0170249	0.0612964	5.92244e-08	0.377088	0.607452	0.172	1	0.189	0.038
11:88564533-A/C	4	4.14342e-06	0.146682	0.0318593	0.0962461	0.122227	0.0734832	3.76862e-07	21.1973	5.34376	5.53091e-07	79.0793	14.3399	0.00247717	0.0166571	0.0356259	3.67639e-08	0.418173	0.694951	0.27	1	0.202	0.055
11:88568379-G/A	4	2.12064e-06	0.151475	0.031946	0.0990911	0.128322	0.0778052	9.64768e-08	22.4825	6.70107	1.0861e-07	81.2941	16.0378	0.00111395	0.0192376	0.0472368	6.56766e-09	0.363431	0.753591	0.124	1	0.135	0.028
11:88568681-C/T	4	1.47726e-05	0.138827	0.0320465	0.134223	0.113147	0.0755493	1.06963e-06	18.7667	5.76902	1.3424e-06	80.0048	15.0036	0.00181357	0.0178326	0.0435286	7.73752e-08	0.495289	0.548601	NA	NA	NA	NA
11:88571504-T/C	4	2.47202e-06	0.150524	0.0319555	0.0909169	0.127261	0.0752764	1.77335e-07	22.1881	5.81023	2.73387e-07	79.9402	14.9553	0.00185528	0.017684	0.0349676	1.76148e-08	0.363431	0.719035	0.231	1	0.198	0.047
11:88574834-G/A	4	2.82259e-07	-0.202203	0.039378	0.00062847	-0.228097	0.0667141	2.31388e-07	26.3674	1.11379	1.46994e-07	57.8683	7.12052	0.0681539	0.00979069	0.0526997	1.18582e-05	0.0667942	0.00733729	0.661	1	0.896	0.974
11:88575037-A/G	4	1.8492e-06	0.176576	0.037024	0.000572854	0.173398	0.0503456	2.44532e-06	22.7457	0.199732	6.55858e-06	40.8718	5.07372	0.166478	0.00410327	0.0159313	9.21744e-06	0.206681	0.387326	NA	NA	NA	NA
11:88575159-T/A	4	3.71169e-06	0.170742	0.0369019	0.00507715	0.16475	0.0587951	3.60266e-06	21.4083	0.786785	7.6244e-06	56.1735	6.84517	0.0769999	0.00759079	0.023102	3.79745e-06	0.233485	0.578512	NA	NA	NA	NA
11:88581339-T/C	4	4.22065e-06	0.169704	0.0368904	0.00460655	0.164375	0.0580147	4.28709e-06	21.1619	0.696794	8.79363e-06	54.9697	6.66218	0.0834814	0.00723593	0.0236412	4.99773e-06	0.20509	0.610509	NA	NA	NA	NA
11:88583978-A/T	4	3.50001e-06	0.170949	0.03685	0.00360025	0.166705	0.057263	3.53926e-06	21.5209	0.707781	7.63334e-06	53.8936	6.50669	0.089399	0.00691363	0.0263857	4.14164e-06	0.243859	0.462147	NA	NA	NA	NA
11:88584160-A/C	4	3.37241e-06	0.171299	0.0368644	0.00343889	0.167104	0.0571195	3.4537e-06	21.5921	0.682981	7.72245e-06	53.6218	6.46856	0.0909106	0.00684604	0.0249333	4.2842e-06	0.243859	0.462147	NA	NA	NA	NA
11:88586850-G/A	4	3.72748e-06	0.170406	0.0368363	0.00250015	0.166844	0.0551857	4.13041e-06	21.4001	0.529917	9.60509e-06	50.5248	6.06364	0.108555	0.00603492	0.0248383	6.08827e-06	0.243859	0.434698	NA	NA	NA	NA
11:88588786-C/T	4	3.06105e-06	0.172026	0.0368625	0.0024886	0.169136	0.0559179	3.24541e-06	21.7779	0.616901	7.33747e-06	51.7112	6.21262	0.101712	0.00633646	0.0276803	4.73215e-06	0.216212	0.41285	NA	NA	NA	NA
11:88591918-T/C	4	4.58366e-07	-0.198695	0.0394004	0.000901684	-0.22164	0.0667684	3.30937e-07	25.4315	1.35814	2.07598e-07	57.9273	7.13051	0.0678524	0.00982361	0.065259	5.96453e-06	0.0713212	0.020002	0.588	1	0.876	0.954
11:88593326-C/G	4	4.42358e-06	0.169538	0.036933	0.00361696	0.164102	0.0563971	4.87314e-06	21.0719	0.54416	1.00477e-05	52.4086	6.30366	0.0977355	0.00653039	0.0222235	6.68186e-06	0.20509	0.610509	NA	NA	NA	NA
11:88599826-A/G	4	2.17189e-06	0.174872	0.0369183	0.00241694	0.17124	0.0564486	2.28385e-06	22.4367	0.63816	5.39434e-06	52.5132	6.31754	0.0971428	0.00655493	0.0233576	3.73453e-06	0.20509	0.434698	NA	NA	NA	NA
11:88599914-T/A	4	2.17189e-06	0.174872	0.0369183	0.00241694	0.17124	0.0564486	2.28385e-06	22.4367	0.63816	5.50057e-06	52.5132	6.31754	0.0971428	0.00655493	0.0233576	3.73453e-06	0.20509	0.434698	NA	NA	NA	NA
11:88599985-G/T	2	1.28239e-06	0.180316	0.0372365	0.101382	0.193624	0.118194	1.33686e-07	23.4495	4.70078	7.29457e-08	89.9182	9.91884	0.00163595	0.0251269	0.121312	2.62318e-08	NA	NA	0.062	1	NA	NA
11:88604170-G/A	4	4.51344e-06	0.16973	0.0370087	0.00708629	0.163889	0.0608627	3.94425e-06	21.0334	0.988799	7.09522e-06	58.7703	7.2763	0.0635936	0.00849787	0.0309798	3.28236e-06	0.175401	0.675298	NA	NA	NA	NA
11:88606887-C/T	4	2.34971e-06	0.174918	0.037053	0.00361723	0.170708	0.0586678	2.26083e-06	22.2855	0.80862	5.06992e-06	55.5892	6.75511	0.0801267	0.00748001	0.0260735	2.96681e-06	0.175401	0.519227	NA	NA	NA	NA
11:88608787-G/C	4	9.0385e-07	-0.194267	0.0395535	0.00144546	-0.220334	0.0691697	6.33411e-07	24.1228	1.41453	3.6182e-07	60.5072	7.59632	0.0551346	0.0109917	0.0800373	1.0416e-05	0.0948098	0.0112168	0.532	1	0.825	0.962
11:88614324-A/T	4	7.11351e-08	-0.21458	0.0398234	0.000662668	-0.224808	0.0660311	5.49249e-08	29.0336	1.18518	1.22851e-07	56.1445	6.84065	0.077154	0.00931814	0.0165254	6.67664e-07	0.176424	0.0579764	0.875	1	0.813	0.929
11:88615165-C/T	4	1.32695e-06	0.176964	0.0365955	0.0318028	0.162876	0.0758663	3.20545e-07	23.3837	3.47583	7.9509e-07	74.1347	11.5986	0.00889281	0.016659	0.0197843	8.05878e-08	0.642871	0.460538	0.554	1	0.26	0.367
11:88615667-C/T	4	1.36128e-06	0.176925	0.0366259	0.0283207	0.16339	0.0745113	3.78488e-07	23.3346	3.19788	8.98962e-07	73.1643	11.1792	0.0107955	0.0158588	0.0190389	1.10117e-07	0.642871	0.433515	0.602	1	0.285	0.409
11:88616758-A/G	4	1.49272e-06	0.176494	0.0366764	0.0158823	0.164204	0.0680889	7.77971e-07	23.1573	1.98613	1.63344e-06	67.7069	9.28992	0.0256746	0.012243	0.013197	4.69617e-07	0.57976	0.433515	0.802	1	0.42	0.533
11:88616875-C/A	4	2.58421e-07	-0.20188	0.0391886	0.00182897	-0.217218	0.0696951	1.67485e-07	26.5379	1.57292	1.30882e-07	61.7898	7.8513	0.0491869	0.0113786	0.0314545	1.19385e-06	0.235594	0.0290047	0.722	1	0.693	0.938
11:88617288-A/G	4	1.40076e-06	0.176988	0.0366822	0.0296316	0.162665	0.0747892	3.82379e-07	23.2796	3.23245	9.02581e-07	73.3082	11.2394	0.0104994	0.0160099	0.0187535	1.0744e-07	0.642871	0.460538	0.601	1	0.28	0.392
11:88617341-C/T	4	1.48637e-06	0.176374	0.0366448	0.0300122	0.162372	0.074828	4.0172e-07	23.1655	3.24602	9.45337e-07	73.3608	11.2616	0.0103922	0.0160362	0.019234	1.10117e-07	0.642871	0.460538	0.591	1	0.278	0.389
11:88743517-C/G	4	4.562e-06	-0.17325	0.0377945	0.00816142	-0.173354	0.0655325	2.8241e-06	21.0129	1.64829	1.66284e-06	61.1498	7.72197	0.0521213	0.0100485	0.0744531	1.51836e-06	0.398801	0.190166	NA	NA	NA	NA
11:88775561-C/T	4	1.22811e-06	-0.186538	0.038453	4.37466e-05	-0.191625	0.0468894	1.69451e-06	23.5327	0.124728	3.00076e-06	25.5184	4.02784	0.258473	0.00228222	0.0405644	3.69614e-05	0.123431	0.0462689	NA	NA	NA	NA
11:88828429-T/A	4	1.16664e-06	-0.187147	0.0384979	0.00113995	-0.20525	0.0630862	9.12746e-07	23.6315	1.20943	6.11079e-07	56.2969	6.86449	0.0763445	0.00858347	0.117521	1.10169e-05	0.0844999	0.0165517	0.465	1	0.845	0.955
11:88861590-A/T	4	2.33764e-06	-0.180785	0.0382872	0.00236758	-0.194274	0.0639106	1.62374e-06	22.2954	1.44154	9.29859e-07	58.1969	7.1765	0.06648	0.00911816	0.1375	5.65781e-06	0.147834	0.0325153	NA	NA	NA	NA
11:88911696-C/A	4	2.05879e-06	-0.17751	0.0373898	0.0051474	-0.203203	0.072633	8.1645e-07	22.5394	2.50914	4.21458e-07	68.2185	9.43944	0.0239844	0.0136301	0.176806	3.78359e-06	0.151605	0.00949612	0.209	1	0.627	0.957
11:88935088-C/T	4	1.14439e-06	-0.182298	0.0374712	0.00474447	-0.208884	0.0739703	4.18418e-07	23.6685	2.66445	2.12416e-07	69.3921	9.80138	0.0203321	0.014409	0.161688	2.71371e-06	0.151605	0.00635604	0.208	1	0.611	0.967
11:100510514-C/T	3	2.67972e-06	0.440597	0.0938648	2.67972e-06	0.440597	0.0938648	3.65531e-06	22.0332	0	1.68406e-05	0	0.0300506	0.985087	0	NA	0.0013689	0.0318412	0.00725386	NA	NA	NA	NA
11:107835802-A/G	3	1.36218e-06	0.535723	0.110905	1.36218e-06	0.535723	0.110905	1.85839e-06	23.3333	0	6.44516e-06	0	0.532345	0.766307	0	NA	0.000196709	0.231217	0.00341735	NA	NA	NA	NA
11:107835917-C/T	3	5.76335e-06	0.529392	0.116738	5.76335e-06	0.529392	0.116738	7.8338e-06	20.5652	0	2.6892e-05	0	0.470525	0.790363	0	NA	0.00169281	0.231217	0.00179673	NA	NA	NA	NA
11:107839651-G/A	3	1.42563e-06	0.566002	0.117394	1.42563e-06	0.566002	0.117394	1.94508e-06	23.2458	0	6.18823e-06	0	0.818829	0.664039	0	NA	0.000573258	0.231217	0.00103137	NA	NA	NA	NA
11:122704882-T/C	4	8.64961e-05	-0.126773	0.0322935	0.0424692	-0.148271	0.0730796	7.55302e-06	15.4107	5.35869	2.49893e-06	79.5696	14.684	0.00210761	0.0168002	0.00139691	0.53796	9.87493e-05	0.0371167	NA	NA	NA	NA
12:115305033-T/A	2	4.98934e-06	-0.275979	0.0604523	0.000352695	-0.290704	0.0813575	6.10718e-06	20.8414	0	1.60613e-05	34.4914	1.52652	0.216636	0.00510553	0.000779863	0.000872949	NA	NA	NA	NA	NA	NA
12:116914604-T/C	4	0.000956368	-0.160149	0.048485	0.139429	-0.201035	0.136026	8.71708e-06	10.9102	9.58276	1.65036e-05	85.7024	20.9826	0.000106157	0.0622907	0.00660814	0.0766194	0.0234859	5.55428e-05	NA	NA	NA	NA
12:116920176-A/G	4	4.62072e-06	-0.176145	0.0384485	0.00250679	-0.190618	0.0630659	4.45563e-06	20.9884	0.798705	6.25819e-06	60.14	7.52634	0.0568854	0.00938824	0.00790072	0.215404	0.142711	2.48537e-05	NA	NA	NA	NA
12:116973172-G/A	3	8.60311e-07	-0.380363	0.0772912	8.60311e-07	-0.380363	0.0772912	1.17602e-06	24.2179	0	2.53597e-06	0	1.26463	0.53136	0	NA	0.000142654	0.648114	0.00101094	NA	0.999	0.677	0.996
12:116978181-A/G	3	7.83283e-07	-0.378321	0.0765911	7.83283e-07	-0.378321	0.0765911	1.06864e-06	24.3985	0	2.30922e-06	0	1.3212	0.516541	0	NA	5.58408e-05	0.648114	0.00232592	NA	1	0.678	0.993
12:116982775-G/A	3	7.03226e-06	-0.347807	0.0774158	7.03226e-06	-0.347807	0.0774158	9.52326e-06	20.1844	0	2.19797e-05	0	1.25881	0.532908	0	NA	0.00185008	0.630532	0.000688781	NA	NA	NA	NA
12:128550867-G/T	4	3.76962e-06	-0.30438	0.0658304	3.76962e-06	-0.30438	0.0658304	5.51168e-06	21.3786	0	3.71066e-05	0	0.453511	0.928979	0	0.00753473	0.0182004	0.100613	0.0112926	NA	NA	NA	NA
12:130249107-G/C	3	0.000154436	-0.515071	0.136124	0.557229	-0.244944	0.417308	5.43916e-06	14.3173	6.94839	3.63898e-06	87.8566	16.4699	0.000265222	0.449758	NA	0.000152896	0.0153614	0.00114535	NA	NA	NA	NA
13:20966992-C/T	2	4.8223e-07	0.501687	0.0996745	4.8223e-07	0.501687	0.0996745	5.85619e-07	25.3336	0	1.71938e-06	0	0.431692	0.51116	0	NA	0.00202909	NA	5.57362e-05	NA	0.994	NA	0.999
14:70600262-T/G	4	6.11989e-07	-0.199363	0.0399733	6.11989e-07	-0.199363	0.0399733	8.97788e-07	24.8741	0	6.34609e-06	0	0.782002	0.853767	0	0.00201204	0.00596718	0.0183266	0.0836381	0.997	0.991	0.976	0.934
14:70601124-G/A	4	9.95768e-07	-0.200481	0.0409774	9.95768e-07	-0.200481	0.0409774	1.46356e-06	23.9363	0	1.00756e-05	0	0.441012	0.931646	0	0.000899572	0.00744496	0.0724018	0.0851581	0.998	0.989	0.942	0.932
14:70602292-G/A	4	2.5281e-06	-0.192621	0.0409323	2.5281e-06	-0.192621	0.0409323	3.70063e-06	22.145	0	2.58168e-05	0	0.242	0.97054	0	0.00239629	0.00825375	0.0724018	0.0851581	NA	NA	NA	NA
14:70602992-G/A	4	1.45602e-06	-0.199644	0.0414443	1.45602e-06	-0.199644	0.0414443	2.13982e-06	23.2052	0	1.46486e-05	0	0.382819	0.943768	0	0.00146452	0.00699601	0.0724018	0.0851581	NA	NA	NA	NA
14:70605292-T/C	4	1.59994e-06	-0.19686	0.0410268	1.59994e-06	-0.19686	0.0410268	2.34554e-06	23.024	0	1.66147e-05	0	0.291732	0.961576	0	0.00177634	0.00668021	0.0724018	0.0851581	NA	NA	NA	NA
14:70608487-G/A	4	3.84925e-06	-0.189625	0.04105	3.84925e-06	-0.189625	0.04105	5.62444e-06	21.3385	0	3.74871e-05	0	0.288393	0.962196	0	0.00266087	0.0113542	0.0724018	0.0851581	NA	NA	NA	NA
14:70639187-T/G	4	5.86478e-06	-0.193961	0.0428056	5.86478e-06	-0.193961	0.0428056	8.54265e-06	20.5318	0	5.08469e-05	0	0.4771	0.923893	0	0.00369655	0.00557757	0.0919325	0.15125	NA	NA	NA	NA
15:26392193-T/C	4	1.6679e-06	0.16105	0.0336223	1.6679e-06	0.16105	0.0336223	2.44715e-06	22.944	0	1.33472e-05	0	2.26213	0.519815	0	0.0624834	0.0162051	0.0212698	0.00110018	NA	NA	NA	NA
15:26392263-A/C	4	3.70839e-06	0.156534	0.03383	3.70839e-06	0.156534	0.03383	5.42359e-06	21.41	0	2.72069e-05	0	2.01954	0.568361	0	0.0793255	0.0190286	0.0212698	0.00200233	NA	NA	NA	NA
15:26939297-T/C	4	1.27672e-05	-0.16167	0.0370458	0.0167719	-0.183899	0.0768916	2.97869e-06	19.045	3.5141	2.53449e-06	73.5155	11.3274	0.0100812	0.0167427	8.24307e-07	0.191876	0.200937	0.0982652	NA	NA	NA	NA
15:27471642-A/G	4	4.402e-06	0.15262	0.0332401	4.402e-06	0.15262	0.0332401	6.42317e-06	21.0813	0	3.11064e-05	0	2.45903	0.48274	0	0.0533632	0.0209487	0.108011	0.000563239	NA	NA	NA	NA
15:27472149-G/A	4	4.24013e-06	0.156347	0.0339941	4.24013e-06	0.156347	0.0339941	6.18974e-06	21.1531	0	4.03597e-05	0	0.305563	0.958979	0	0.00357318	0.0132783	0.200979	0.0225497	NA	NA	NA	NA
15:27491905-C/T	4	3.96169e-06	0.155711	0.033752	3.96169e-06	0.155711	0.033752	5.78521e-06	21.2833	0	2.80792e-05	0	2.05052	0.561987	0	0.0573078	0.00412322	0.00312411	0.0967742	NA	NA	NA	NA
15:27848831-G/A	4	3.3152e-06	0.149135	0.0320703	0.000151344	0.14719	0.0388481	4.80273e-06	21.6249	0.0194094	8.91631e-06	28.8344	4.21552	0.239113	0.00174685	4.75621e-05	0.030589	0.0401982	0.52088	NA	NA	NA	NA
15:27850249-C/A	4	1.47406e-06	0.154386	0.0320654	0.000249906	0.152896	0.0417479	1.99379e-06	23.1815	0.161202	3.32916e-06	37.8167	4.82445	0.185113	0.00262308	1.70196e-05	0.044611	0.0286174	0.407707	NA	NA	NA	NA
15:27851476-A/C	4	1.30669e-06	0.155589	0.0321548	0.000706349	0.152202	0.0449357	1.66651e-06	23.4133	0.276374	2.41997e-06	45.7411	5.52905	0.136911	0.00365486	1.27754e-05	0.0278917	0.0286174	0.601071	NA	NA	NA	NA
15:27851956-A/G	4	2.13334e-06	0.152154	0.0320975	0.00161512	0.148313	0.0470363	2.49112e-06	22.4711	0.43952	2.9663e-06	50.5738	6.06965	0.10827	0.00441674	1.26701e-05	0.0332607	0.0286174	0.690678	NA	NA	NA	NA
15:27853824-G/A	4	5.85208e-07	0.160035	0.0320325	0.000344345	0.157078	0.0438834	7.45625e-07	24.9604	0.267394	1.29967e-06	43.6117	5.32025	0.149794	0.00332759	7.1562e-06	0.0283714	0.0286174	0.465029	1	0.888	0.95	0.574
15:27853999-G/A	4	9.75248e-07	0.156797	0.0320218	0.000257577	0.154443	0.0422599	1.3186e-06	23.9764	0.163073	2.27067e-06	39.4141	4.95165	0.175372	0.00279753	1.33591e-05	0.0311395	0.0286174	0.465029	1	0.888	0.95	0.59
15:27854163-G/A	4	7.71739e-07	0.15855	0.0320797	0.000303238	0.156025	0.0431902	1.01335e-06	24.4271	0.212172	1.80772e-06	41.7123	5.14689	0.161352	0.00308741	1.01676e-05	0.0289582	0.0286174	0.465029	1	0.89	0.95	0.582
15:27854573-A/T	4	6.24823e-07	0.159605	0.0320274	0.000137051	0.157128	0.0412037	8.71551e-07	24.8341	0.0951705	1.70621e-06	36.411	4.7178	0.193667	0.00246307	1.36728e-05	0.021162	0.0286174	0.465029	1	0.926	0.953	0.593
15:27857893-C/A	4	7.27048e-08	0.17161	0.0318719	1.01589e-05	0.170307	0.0385853	1.01575e-07	28.9913	0.080041	3.14852e-07	28.84	4.21585	0.23908	0.0017234	3.8613e-06	0.021662	0.0267213	0.193183	1	0.938	0.966	0.81
15:27858084-C/T	4	4.08536e-08	0.174841	0.0318638	1.39311e-06	0.175002	0.0362624	5.77506e-08	30.1085	0.0159893	1.99625e-07	20.2016	3.75947	0.288635	0.00107766	8.27044e-06	0.0230912	0.0102546	0.134315	1	0.937	0.984	0.869
15:27858287-T/G	4	2.58228e-08	0.177348	0.0318534	3.30807e-07	0.177379	0.0347463	3.69252e-08	30.9985	0.000142201	1.50368e-07	13.9112	3.48477	0.322742	0.000687566	8.50988e-06	0.0157418	0.0102546	0.134315	1	0.959	0.985	0.872
15:27858335-A/T	4	3.64372e-08	0.175441	0.031856	1.01123e-06	0.175565	0.035907	5.14326e-08	30.3304	0.0100533	1.85894e-07	18.8029	3.69471	0.296373	0.000985387	8.27044e-06	0.021097	0.0102546	0.134315	1	0.943	0.985	0.87
15:27858408-C/T	4	1.90265e-08	0.178998	0.0318466	6.97087e-08	0.178976	0.0331933	2.74332e-08	31.5915	0	1.26413e-07	6.79458	3.2187	0.35912	0.000310063	9.55204e-06	0.0115469	0.0102546	0.134315	1	0.972	0.986	0.874
15:27859712-C/T	4	1.92332e-08	0.178048	0.0316882	4.77491e-06	0.178185	0.0389523	2.61998e-08	31.5705	0.102324	7.68996e-08	30.6377	4.32512	0.22843	0.00186249	3.31122e-06	0.0235774	0.00861465	0.134315	1	0.925	0.986	0.861
15:27860481-G/A	4	4.66542e-08	0.174382	0.0319169	3.71057e-06	0.175048	0.0378321	6.59766e-08	29.8511	0.0473285	1.94545e-07	25.9115	4.04921	0.256199	0.00149391	8.51543e-06	0.0262598	0.00861465	0.134315	1	0.923	0.986	0.866
15:27861143-A/T	4	5.83483e-08	0.173028	0.0319017	3.70484e-06	0.173574	0.0375109	8.40045e-08	29.4175	0.0408008	2.61865e-07	24.671	3.98253	0.263357	0.00140101	8.76797e-06	0.0242705	0.0112222	0.144215	1	0.929	0.983	0.86
15:27863278-C/T	4	6.15506e-08	0.172758	0.031908	6.93792e-06	0.172983	0.0384785	8.72488e-08	29.314	0.0666312	2.5338e-07	28.0429	4.16915	0.243769	0.00166886	6.64384e-06	0.0234058	0.0131558	0.167654	1	0.929	0.98	0.837
15:27863710-C/T	4	6.3624e-08	0.173573	0.0320938	5.17225e-06	0.174278	0.0382383	9.12626e-08	29.2498	0.0509658	2.52925e-07	26.5967	4.08701	0.252221	0.00156535	9.73051e-06	0.0280087	0.00902482	0.144655	1	0.917	0.985	0.856
15:27865597-A/G	4	2.99091e-08	0.179475	0.0323848	3.74647e-06	0.180576	0.0390438	4.08291e-08	30.7134	0.0898854	1.13954e-07	28.3	4.1841	0.242259	0.00173283	5.91541e-06	0.0307741	0.00870084	0.0923239	1	0.908	0.986	0.902
15:27909168-C/A	4	4.24196e-06	0.148059	0.0321926	4.24196e-06	0.148059	0.0321926	6.19237e-06	21.1523	0	1.87627e-05	0	1.85213	0.603657	0	0.116802	0.000815112	0.049482	0.019243	NA	NA	NA	NA
15:28145527-C/A	4	2.50551e-06	0.165463	0.0351474	2.50551e-06	0.165463	0.0351474	3.66658e-06	22.1623	0	1.77064e-05	0	1.70189	0.636514	0	0.0547183	0.000744195	0.014331	0.0941997	NA	NA	NA	NA
15:28145604-G/T	4	3.79629e-06	0.16375	0.0354266	3.79629e-06	0.16375	0.0354266	5.54944e-06	21.3651	0	2.28847e-05	0	2.31335	0.509969	0	0.0961131	0.000858872	0.00836385	0.0915922	NA	NA	NA	NA
15:28238158-G/A	4	2.86958e-06	-0.147143	0.0314413	2.86958e-06	-0.147143	0.0314413	4.18875e-06	21.9018	0	1.52401e-05	0	2.1674	0.538398	0	0.0633643	0.0012836	0.0805303	0.00728201	NA	NA	NA	NA
15:28238895-A/G	4	4.15089e-06	-0.144618	0.0314136	4.15089e-06	-0.144618	0.0314136	6.0617e-06	21.1939	0	1.8209e-05	0	2.38471	0.496487	0	0.0817652	0.00116333	0.0805303	0.00839479	NA	NA	NA	NA
15:28269008-A/C	4	2.53469e-06	0.156603	0.0332821	2.53469e-06	0.156603	0.0332821	3.71057e-06	22.14	0	1.40185e-05	0	2.72369	0.436216	0	0.0242966	0.000874227	0.250945	0.00653791	NA	NA	NA	NA
15:28277683-C/G	4	3.20618e-06	0.152875	0.0328259	3.20618e-06	0.152875	0.0328259	4.69316e-06	21.689	0	2.57032e-05	0	1.43101	0.698283	0	0.0175673	0.00108467	0.164528	0.0272958	NA	NA	NA	NA
15:28279723-A/G	4	2.56962e-06	0.201596	0.0428697	2.56962e-06	0.201596	0.0428697	3.76323e-06	22.1138	0	1.08826e-05	0	2.5816	0.460724	0	0.126085	3.30372e-05	0.182859	0.0673475	NA	NA	NA	NA
15:28283441-A/G	4	5.97066e-09	0.199182	0.0342379	5.97066e-09	0.199182	0.0342379	8.7735e-09	33.8442	0	7.31651e-08	0	0.431119	0.933742	0	0.0121448	4.39338e-05	0.0490572	0.00645409	0.985	1	0.961	0.992
15:28285967-G/T	4	6.32466e-06	0.148147	0.0328104	6.32466e-06	0.148147	0.0328104	9.2157e-06	20.3873	0	3.72819e-05	0	1.89893	0.593647	0	0.0170516	0.000983382	0.330512	0.0286297	NA	NA	NA	NA
15:28288121-G/T	4	1.30617e-06	0.156583	0.0323598	4.63647e-06	0.157808	0.0344513	1.90613e-06	23.4141	0.0148679	2.94096e-06	9.30518	3.3078	0.346559	0.000464179	0.0844346	0.000116165	0.0732847	0.017133	NA	NA	NA	NA
15:28288549-G/A	4	5.58467e-06	0.149107	0.0328318	5.58467e-06	0.149107	0.0328318	8.13591e-06	20.6255	0	3.42822e-05	0	1.8981	0.593823	0	0.0157705	0.000931644	0.330512	0.0286297	NA	NA	NA	NA
15:28288748-A/G	4	2.74532e-06	0.151326	0.0322724	1.06916e-05	0.152299	0.0345923	3.96357e-06	21.9868	0.0258112	5.78939e-06	10.4386	3.34966	0.340791	0.000521842	0.100817	9.9076e-05	0.108016	0.0267536	NA	NA	NA	NA
15:28291812-C/T	4	5.82908e-06	0.148885	0.0328484	5.82908e-06	0.148885	0.0328484	8.49107e-06	20.5435	0	3.48432e-05	0	1.96966	0.578728	0	0.017295	0.000858469	0.330512	0.0286297	NA	NA	NA	NA
15:28293788-T/A	4	6.28962e-06	0.148312	0.0328384	6.28962e-06	0.148312	0.0328384	9.16476e-06	20.398	0	3.72279e-05	0	1.93966	0.585024	0	0.0175322	0.000931644	0.330512	0.0286297	NA	NA	NA	NA
15:28298057-T/C	4	2.11708e-06	0.157151	0.0331409	2.11708e-06	0.157151	0.0331409	3.09607e-06	22.4858	0	1.37924e-05	0	2.10913	0.550067	0	0.0157336	0.000498059	0.260155	0.0204669	NA	NA	NA	NA
15:28314426-A/G	4	3.29048e-06	0.155608	0.0334512	3.29048e-06	0.155608	0.0334512	4.81528e-06	21.6393	0	3.32753e-05	0	0.545846	0.90871	0	0.0211059	0.00449727	0.0196305	0.0671502	NA	NA	NA	NA
15:28320661-T/A	4	2.63809e-06	0.158644	0.0337744	2.63809e-06	0.158644	0.0337744	3.86265e-06	22.0633	0	2.46089e-05	0	0.646097	0.885803	0	0.0152611	0.0021645	0.0241502	0.126499	NA	NA	NA	NA
15:28349915-A/G	4	2.49173e-06	0.173172	0.0367762	2.49173e-06	0.173172	0.0367762	3.64582e-06	22.1728	0	8.04595e-06	0	2.29833	0.512841	0	0.0052408	0.000288206	0.110863	0.319899	NA	NA	NA	NA
15:28351054-A/G	2	3.26261e-06	0.202814	0.0435826	3.26261e-06	0.202814	0.0435826	3.99404e-06	21.6556	0	1.13802e-05	0	0.216438	0.641767	0	0.00132738	0.00067098	NA	NA	NA	NA	NA	NA
15:28356859-C/T	4	1.2364e-07	-0.196196	0.0371018	0.000276564	-0.191536	0.0526731	1.62328e-07	27.9633	0.217083	3.16983e-07	45.8088	5.53595	0.136504	0.00500567	0.00671606	4.17851e-06	0.617994	0.0297796	0.968	1	0.528	0.953
15:28364059-A/G	4	1.85109e-06	-0.154576	0.0324124	0.00395923	-0.147392	0.0511531	1.9947e-06	22.7437	0.598169	1.70731e-06	56.4296	6.88541	0.0756412	0.005783	0.0229429	1.14517e-05	0.996441	0.0225386	NA	NA	NA	NA
15:28365618-A/G	4	1.13957e-07	-0.198651	0.0374605	0.000208951	-0.193298	0.0521308	1.53334e-07	28.1211	0.164544	2.84025e-07	44.047	5.36165	0.147152	0.00472523	0.00638455	4.41966e-06	0.617994	0.0297796	0.972	1	0.519	0.953
15:28392261-G/A	2	1.02099e-06	-0.22179	0.0453787	0.00274142	-0.227205	0.0758529	1.18435e-06	23.8881	0.10756	2.02688e-06	63.8168	2.76371	0.0964243	0.00735563	0.011208	6.90343e-06	NA	NA	NA	NA	NA	NA
15:28410491-C/T	4	3.76722e-08	-0.204275	0.0371312	2.10455e-05	-0.200582	0.047157	5.26615e-08	30.2657	0.028737	1.29278e-07	33.6541	4.52176	0.210358	0.00298821	0.00441768	4.12097e-06	0.46608	0.0261682	0.984	1	0.614	0.962
15:28495956-A/G	2	1.28705e-06	-0.221702	0.0457897	0.0324544	-0.231984	0.108466	7.22153e-07	23.4425	1.48877	2.65388e-07	81.9447	5.53853	0.0186022	0.0192899	0.0402395	6.44863e-07	NA	NA	0.594	1	NA	NA
15:28513364-T/C	4	6.24121e-06	-0.143852	0.0318395	0.0163093	-0.134674	0.0560694	4.4016e-06	20.4128	1.39714	2.14588e-06	64.6915	8.49653	0.0367907	0.00793364	0.0675403	6.76626e-06	0.808501	0.0219399	NA	NA	NA	NA
15:28530182-C/T	4	4.02291e-06	-0.15031	0.0326037	0.00625092	-0.144267	0.0527616	3.97344e-06	21.2539	0.753826	2.46536e-06	58.4995	7.22883	0.064951	0.0063714	0.0564466	1.56428e-05	0.993687	0.0128743	NA	NA	NA	NA
15:28533565-G/C	2	1.72236e-08	-0.25983	0.0460872	0.000249699	-0.265087	0.0723774	2.37196e-08	31.7848	0.0312797	5.51534e-08	58.9349	2.43516	0.118642	0.0061904	0.00141565	9.4617e-07	NA	NA	0.991	1	NA	NA
15:28604617-T/G	2	3.10837e-07	-0.244865	0.0478556	3.10837e-07	-0.244865	0.0478556	3.76749e-07	26.1812	0	1.08713e-06	0	0.439004	0.507603	0	0.00300155	2.43628e-05	NA	NA	0.991	1	NA	NA
15:28670364-G/C	4	6.31804e-06	-0.162213	0.0359238	6.31804e-06	-0.162213	0.0359238	9.20607e-06	20.3894	0	3.27722e-05	0	2.15284	0.541296	0	0.0834015	0.000524175	0.0421016	0.0657479	NA	NA	NA	NA
15:28688217-T/G	2	1.30213e-06	0.274433	0.0567076	1.30213e-06	0.274433	0.0567076	1.59314e-06	23.4201	0	4.51026e-06	0	0.268076	0.604625	0	0.0059577	5.92934e-05	NA	NA	NA	NA	NA	NA
15:28708987-A/C	2	6.82349e-07	0.245588	0.0494506	6.82349e-07	0.245588	0.0494506	8.27033e-07	24.6643	0	2.22212e-06	0	0.762546	0.382533	0	0.00749039	1.91154e-05	NA	NA	0.978	1	NA	NA
15:28979701-C/A	4	4.00026e-06	0.164134	0.0355934	4.00026e-06	0.164134	0.0355934	5.84166e-06	21.2647	0	3.19833e-05	0	0.982694	0.805439	0	0.00299878	0.00614038	0.0569243	0.128895	NA	NA	NA	NA
15:29078225-C/A	4	2.57192e-06	0.174347	0.0370766	0.000418178	0.170475	0.048316	3.44681e-06	22.112	0.166814	6.62605e-06	40.3303	5.02768	0.169782	0.00375962	0.0234433	1.39367e-05	0.174975	0.256641	NA	NA	NA	NA
15:29087324-G/A	4	3.30041e-06	0.18692	0.0401876	0.0018762	0.19436	0.062512	2.98134e-06	21.6335	0.923932	2.0974e-06	57.3968	7.04172	0.0705799	0.00888685	0.103946	2.26762e-05	0.00818203	0.296942	NA	NA	NA	NA
15:29089343-T/C	4	8.62609e-08	0.190513	0.0355865	8.62609e-08	0.190513	0.0355865	1.26938e-07	28.6601	0	5.6895e-07	0	2.49174	0.476786	0	0.0387229	4.73223e-05	0.0107083	0.0508458	0.933	1	0.986	0.948
15:29094236-T/C	4	1.83291e-06	0.177338	0.0371698	1.83291e-06	0.177338	0.0371698	2.68138e-06	22.7627	0	1.74162e-05	0	0.93709	0.816469	0	0.04106	0.00108223	0.0362386	0.0347163	NA	NA	NA	NA
15:29096698-A/G	4	6.11217e-06	0.173469	0.0383571	6.11217e-06	0.173469	0.0383571	8.90389e-06	20.4527	0	2.7601e-05	0	2.86547	0.412836	0	0.095517	0.00199343	0.00329905	0.125318	NA	NA	NA	NA
15:29105407-T/G	4	6.66171e-06	0.161684	0.0358962	0.006379	0.162949	0.0597399	4.2566e-06	20.288	1.58395	2.33934e-06	63.0015	8.10844	0.043823	0.00893076	0.329727	4.33263e-06	0.0287812	0.212537	NA	NA	NA	NA
15:29109616-T/C	4	2.63087e-06	0.172421	0.0367031	9.34328e-06	0.172693	0.0389664	3.85231e-06	22.0685	0	1.35836e-05	10.8234	3.36411	0.338819	0.000662376	0.0492598	9.33292e-05	0.0512419	0.113937	NA	NA	NA	NA
15:29110171-C/T	4	2.60489e-06	0.170252	0.0362258	2.60489e-06	0.170252	0.0362258	3.81513e-06	22.0876	0	1.37939e-05	0	2.43526	0.487105	0	0.0248333	0.000369949	0.0250554	0.18103	NA	NA	NA	NA
15:29114717-T/G	2	3.58775e-06	0.223898	0.0483171	0.00683825	0.227647	0.0841696	3.97165e-06	21.4734	0.19322	4.15428e-06	66.9168	3.02268	0.0821076	0.00948607	0.0280793	9.18968e-06	NA	NA	NA	NA	NA	NA
15:29115728-T/C	4	1.35585e-06	0.276322	0.0571931	0.00331089	0.340944	0.116074	4.74932e-07	23.3423	2.73812	3.39245e-07	72.9265	11.0809	0.0112962	0.0379627	0.000802547	0.00224042	0.000288622	0.401527	0.996	0.991	0.994	0.177
15:29118784-G/A	4	6.86155e-09	0.214282	0.0369816	0.000501937	0.217641	0.0625455	4.6753e-09	33.5737	1.52539	5.96265e-09	64.045	8.34377	0.0394165	0.00993079	0.0139309	8.24297e-07	0.00116908	0.309748	0.92	1	0.996	0.328
15:29119211-A/G	4	8.44096e-08	0.192934	0.0360123	0.00227945	0.204647	0.0670715	3.62505e-08	28.7022	2.33549	3.71593e-08	69.9252	9.97514	0.0187787	0.0124246	0.0334066	1.57941e-06	0.00136135	0.357618	0.656	1	0.993	0.306
15:29119964-C/T	4	1.74628e-07	0.187138	0.0358194	0.000761123	0.195951	0.0582051	1.51209e-07	27.2954	1.0183	2.01879e-07	60.47	7.58918	0.0553108	0.00809164	0.0264056	9.28124e-06	0.00242352	0.29341	0.84	1	0.991	0.498
15:29120088-A/G	4	4.91114e-07	0.182137	0.0362119	0.000310412	0.189266	0.0524799	5.88975e-07	25.2984	0.373021	7.82448e-07	50.5758	6.0699	0.108258	0.00551942	0.0416987	4.54085e-05	0.00256232	0.221503	0.849	1	0.99	0.654
15:29143430-A/C	4	2.91212e-06	-0.175243	0.0374696	0.00115675	-0.16809	0.0517305	3.52971e-06	21.8736	0.360161	3.55482e-06	46.1488	5.57091	0.134458	0.00491209	0.205281	1.0467e-05	0.44382	0.0157597	NA	NA	NA	NA
15:29151348-A/T	2	5.7323e-08	0.259166	0.0477554	5.7323e-08	0.259166	0.0477554	6.6462e-08	29.4519	0	2.07586e-07	0	0.000375306	0.984544	0	0.000527468	2.97103e-05	NA	NA	0.998	1	NA	NA
15:29152317-A/G	2	5.31258e-08	0.251206	0.0461732	5.31258e-08	0.251206	0.0461732	6.20209e-08	29.5992	0	1.90281e-07	0	0.0316201	0.858864	0	0.000283999	4.97457e-05	NA	NA	0.999	1	NA	NA
15:29154449-A/T	2	2.44709e-07	0.243441	0.0471629	2.44709e-07	0.243441	0.0471629	2.9698e-07	26.6432	0	8.65378e-07	0	0.0124186	0.911268	0	0.00121006	5.75773e-05	NA	NA	0.997	1	NA	NA
15:29215260-T/C	4	2.28549e-06	0.154152	0.0326151	0.0102804	0.157503	0.0613748	6.84644e-07	22.3387	3.05175	2.58452e-07	69.3227	9.77922	0.0205392	0.0102109	0.693267	1.43857e-06	0.0245458	0.0551236	0.053	1	0.934	0.856
15:29218100-A/G	4	2.91817e-06	0.152922	0.0327001	0.00395625	0.155522	0.0539703	1.77544e-06	21.8696	1.69757	1.01002e-06	60.0838	7.51574	0.0571554	0.00684557	0.472782	4.71569e-06	0.0333322	0.0655198	NA	NA	NA	NA
15:29220204-A/G	4	2.33285e-06	0.154329	0.0326815	0.00661478	0.158011	0.0581855	9.75237e-07	22.2994	2.41323	4.16341e-07	65.7512	8.75942	0.0326666	0.00870501	0.602709	2.69143e-06	0.0307392	0.0429969	0.081	1	0.924	0.891
15:29222388-T/C	4	1.36917e-05	0.142414	0.0327484	0.0249585	0.146097	0.0651626	2.64221e-06	18.9116	3.88008	7.74496e-07	72.6451	10.967	0.0119059	0.0120762	0.930888	1.98842e-06	0.0498837	0.064431	NA	NA	NA	NA
15:29223282-T/A	4	2.97539e-06	0.164683	0.035245	2.97539e-06	0.164683	0.035245	4.34855e-06	21.8324	0	1.09368e-05	0	2.64428	0.44978	0	0.141925	6.57568e-05	0.09523	0.0575428	NA	NA	NA	NA
15:29224513-T/C	4	1.29503e-06	0.157793	0.0325983	0.0116914	0.159571	0.0632886	3.06492e-07	23.4306	3.51646	1.36736e-07	71.0621	10.367	0.0156905	0.0111186	0.578833	3.49243e-07	0.0367731	0.0748942	0.056	1	0.893	0.796
15:29229090-T/C	4	7.65449e-07	0.160489	0.0324615	0.0110719	0.166028	0.0653545	1.40336e-07	24.4429	4.0311	4.96779e-08	72.9514	11.0911	0.0112431	0.012157	0.635544	3.06086e-07	0.0265713	0.0409025	0.033	1	0.926	0.888
15:29229254-G/A	4	3.43332e-06	0.155163	0.0334184	0.00741394	0.157142	0.0586863	1.59138e-06	21.5578	2.21514	7.17143e-07	64.7245	8.50449	0.0366588	0.00870383	0.598145	2.9069e-06	0.0321557	0.0685581	NA	NA	NA	NA
15:29229794-T/C	4	1.52006e-06	0.155212	0.0322781	0.0310275	0.157537	0.0730445	9.17078e-08	23.1224	6.1683	2.34137e-08	78.6303	14.0386	0.00285308	0.0164044	0.999634	7.83614e-08	0.0419946	0.0409167	0.009	1	0.883	0.873
15:29234808-A/G	4	6.26305e-05	0.131376	0.0328219	0.0848644	0.131864	0.0765255	2.60335e-06	16.0214	6.80022	4.58406e-07	80.4159	15.3186	0.0015637	0.0185364	0.499566	2.63113e-06	0.27776	0.00571595	NA	NA	NA	NA
15:29234864-T/C	4	7.40149e-05	0.129998	0.032803	0.0926529	0.1307	0.0777254	2.51323e-06	15.7053	7.18813	4.4964e-07	81.0383	15.8214	0.00123371	0.0192745	0.450869	2.5314e-06	0.27776	0.00571595	NA	NA	NA	NA
15:29236139-A/C	4	2.92675e-07	0.164781	0.0321329	0.0131248	0.167553	0.0675518	3.63005e-08	26.2974	4.73728	1.29618e-08	75.2064	12.0999	0.00704871	0.0133978	0.685374	7.94307e-08	0.0475822	0.0191407	0.022	1	0.875	0.939
15:29236267-T/C	4	7.72598e-07	0.158225	0.0320153	0.0250994	0.163717	0.0730922	4.18079e-08	24.425	6.32666	9.73659e-09	78.9815	14.2731	0.00255598	0.0164942	0.966762	7.7538e-08	0.0475822	0.015097	0.007	1	0.874	0.951
15:29236353-T/C	4	7.12666e-07	0.158833	0.0320364	0.026672	0.164286	0.0741268	3.31543e-08	24.5806	6.61677	7.559e-09	79.5504	14.6702	0.00212128	0.0170942	0.995043	6.50377e-08	0.0475822	0.0133743	0.006	1	0.873	0.956
15:29237058-T/C	4	1.40954e-06	0.155058	0.0321454	0.0284788	0.16134	0.0736499	7.71608e-08	23.2676	6.36065	1.57111e-08	79.1752	14.4059	0.0024016	0.0168003	0.96581	1.56557e-07	0.0739754	0.00827705	0.006	1	0.808	0.971
15:29237421-C/A	4	6.76788e-07	0.158909	0.0319872	0.0268824	0.164295	0.0742336	3.16902e-08	24.6801	6.6487	6.72824e-09	79.6592	14.7487	0.00204453	0.0171653	0.974687	6.32001e-08	0.0739754	0.00827705	0.006	1	0.8	0.97
15:29240826-C/T	4	7.87964e-07	0.159507	0.0322999	0.0343436	0.162604	0.0768447	2.69912e-08	24.3871	7.23308	5.63022e-09	80.7321	15.5699	0.00138903	0.0186782	0.87731	4.86936e-08	0.0739754	0.00827705	0.004	1	0.797	0.97
15:29245260-A/G	4	4.71036e-05	0.130746	0.0321277	0.0755671	0.124005	0.069783	4.12815e-06	16.5613	5.36988	1.11613e-06	77.1468	13.1273	0.00436931	0.014741	0.718381	6.23258e-07	0.113803	0.136327	NA	NA	NA	NA
15:29249993-T/C	4	2.00619e-07	0.165711	0.0318751	0.00624117	0.172811	0.063189	4.34174e-08	27.0271	3.63613	1.24111e-08	72.1865	10.7861	0.0129403	0.0112569	0.688761	6.86529e-07	0.0237692	0.00497395	0.026	1	0.94	0.985
15:29251601-C/T	4	2.2328e-07	0.165105	0.0318807	0.00622018	0.171093	0.0625354	5.21054e-08	26.8203	3.49456	1.57863e-08	71.6383	10.5776	0.0142433	0.0109465	0.672568	6.82025e-07	0.0307802	0.00497395	0.03	1	0.923	0.984
15:29252373-A/G	2	0.000452118	0.138146	0.0393844	0.406732	0.121196	0.146079	9.42388e-06	12.3035	7.70142	1.47492e-06	92.6158	13.5424	0.00023323	0.0395302	0.659479	4.08927e-07	NA	NA	NA	NA	NA	NA
15:29252647-T/C	4	3.09246e-07	0.163058	0.0318614	0.00594296	0.169722	0.0616965	8.25233e-08	26.1911	3.30568	2.43698e-08	70.8903	10.3058	0.0161376	0.010541	0.669077	1.09117e-06	0.0307802	0.00497395	0.033	1	0.924	0.984
15:29253888-A/G	4	5.21687e-06	0.146684	0.0321967	0.00733827	0.156172	0.0582496	2.14567e-06	20.756	2.44387	5.91752e-07	66.7344	9.01833	0.0290482	0.00884848	0.783068	1.97914e-05	0.0248251	0.0110754	NA	NA	NA	NA
15:29254537-T/G	4	0.000115434	0.125262	0.0324882	0.0999099	0.117682	0.0715265	9.07616e-06	14.8659	5.55056	2.20424e-06	77.7756	13.4987	0.00367341	0.0156228	0.589026	1.19088e-06	0.0766109	0.246084	NA	NA	NA	NA
15:29255367-T/C	4	5.87373e-05	0.130471	0.032473	0.0711513	0.121711	0.0674485	8.1032e-06	16.1429	4.49022	2.12875e-06	74.9531	11.9775	0.00746057	0.0133698	0.807635	1.08038e-06	0.088186	0.241009	NA	NA	NA	NA
15:29255744-T/C	4	0.000130154	0.123583	0.0322995	0.111883	0.116325	0.0731699	7.42891e-06	14.6395	6.16264	1.7959e-06	78.9471	14.2498	0.00258408	0.0165859	0.54424	8.50573e-07	0.088186	0.241009	NA	NA	NA	NA
15:29256096-A/G	4	7.0313e-05	0.127638	0.0321084	0.082113	0.119437	0.0686991	7.06259e-06	15.8024	5.09803	1.87877e-06	76.4883	12.7596	0.00518641	0.0141654	0.854674	5.83877e-07	0.13091	0.257525	NA	NA	NA	NA
15:29259422-C/T	4	4.69952e-05	0.131846	0.0323939	0.0947367	0.120174	0.0719205	3.37617e-06	16.5656	5.75285	7.69126e-07	78.06	13.6737	0.00338473	0.0158332	0.854165	2.20568e-07	0.112489	0.358626	NA	NA	NA	NA
15:29261507-A/C	4	1.00105e-07	0.169412	0.0318053	0.00391009	0.17475	0.0605651	2.9395e-08	28.3719	3.09996	1.15175e-08	69.7537	9.91856	0.0192712	0.00997996	0.536578	4.4045e-07	0.0296666	0.00560958	0.046	1	0.926	0.983
15:29261716-C/T	4	2.19258e-07	0.164794	0.0317998	0.0072649	0.171444	0.0638657	4.27992e-08	26.8554	3.84461	1.22644e-08	72.8249	11.0395	0.0115141	0.0115925	0.693399	4.80794e-07	0.0296666	0.00560958	0.024	1	0.925	0.983
15:29265850-A/T	4	0.000201859	0.120694	0.0324735	0.155895	0.108182	0.0762373	7.45685e-06	13.8137	6.9811	1.40933e-06	80.4735	15.3637	0.00153079	0.0183749	0.645507	2.93308e-07	0.129541	0.540547	NA	NA	NA	NA
15:29265974-C/A	4	4.89649e-05	0.129833	0.0319746	0.058861	0.120615	0.0638436	9.16418e-06	16.4878	3.91033	2.85242e-06	72.8839	11.0635	0.0113872	0.0116358	0.990777	9.64489e-07	0.14396	0.233681	NA	NA	NA	NA
15:29267323-G/A	4	3.08044e-07	0.162359	0.0317203	0.00807977	0.169354	0.063938	5.74586e-08	26.1986	3.93551	1.68211e-08	73.0283	11.1228	0.0110802	0.0116514	0.722012	5.04425e-07	0.0202712	0.0104321	0.022	1	0.948	0.97
15:29268667-A/G	4	7.43868e-05	0.127016	0.0320601	0.0754411	0.118261	0.066522	9.97993e-06	15.6959	4.53887	2.86689e-06	74.9421	11.9723	0.00747875	0.0130004	0.871842	9.19998e-07	0.14396	0.233681	NA	NA	NA	NA
15:29269437-T/C	4	2.44802e-07	0.163668	0.0317086	0.00858411	0.170401	0.0648357	4.06326e-08	26.6425	4.16997	1.12581e-08	73.7898	11.4459	0.00954352	0.0121078	0.727606	3.38055e-07	0.0202712	0.0104321	0.02	1	0.948	0.97
15:29269477-A/G	4	2.48337e-05	0.135332	0.0320973	0.0589468	0.126001	0.0667171	3.31307e-06	17.7772	4.5777	1.05538e-06	75.0203	12.0097	0.00734987	0.0130911	0.951122	4.05126e-07	0.14396	0.159565	NA	NA	NA	NA
15:29269681-A/G	4	3.25096e-05	0.132735	0.0319449	0.0749483	0.12399	0.0696269	2.74906e-06	17.2651	5.44839	8.0739e-07	77.2622	13.1939	0.0042355	0.0146862	0.82718	2.92602e-07	0.14396	0.159565	NA	NA	NA	NA
15:29270130-T/G	4	2.3622e-05	0.135077	0.0319513	0.0637497	0.126044	0.0679875	2.54617e-06	17.8724	4.9945	8.11488e-07	76.1344	12.5704	0.00566409	0.0137931	0.925878	2.89174e-07	0.14396	0.159565	NA	NA	NA	NA
15:29270145-A/G	4	3.2153e-07	0.161992	0.0316988	0.00916134	0.167759	0.0643747	5.55209e-08	26.1159	4.08341	1.62845e-08	73.4149	11.2845	0.0102827	0.0118727	0.720744	3.24455e-07	0.0202712	0.0161557	0.022	1	0.947	0.954
15:29270229-T/C	4	3.13839e-05	0.132974	0.0319404	0.0738145	0.124228	0.0694879	2.70602e-06	17.3321	5.41253	8.07667e-07	77.1761	13.1441	0.00433508	0.0146106	0.837458	2.89174e-07	0.14396	0.159565	NA	NA	NA	NA
15:29270500-T/C	4	3.13839e-05	0.132974	0.0319404	0.0738145	0.124228	0.0694879	2.70602e-06	17.3321	5.41253	8.00587e-07	77.1761	13.1441	0.00433508	0.0146106	0.837458	2.89174e-07	0.14396	0.159565	NA	NA	NA	NA
15:29271013-A/G	4	2.32867e-05	0.135366	0.0319954	0.060113	0.126291	0.0671772	2.83502e-06	17.8996	4.75411	8.76257e-07	75.4952	12.2425	0.00659704	0.0133528	0.95234	3.37012e-07	0.14396	0.159565	NA	NA	NA	NA
15:29272905-A/C	4	5.29762e-05	0.131277	0.0324776	0.0981454	0.124308	0.0751602	2.41071e-06	16.3385	6.63364	5.1798e-07	79.9283	14.9464	0.00186299	0.0177365	0.676672	2.5735e-07	0.0618114	0.299356	NA	NA	NA	NA
15:29273260-C/A	4	7.35954e-05	0.129426	0.0326474	0.10453	0.120833	0.0744376	4.02597e-06	15.7161	6.26542	7.17631e-07	79.3842	14.552	0.00224244	0.0172876	0.806555	3.0111e-07	0.0618114	0.48959	NA	NA	NA	NA
15:29273654-G/A	4	3.4705e-06	0.148479	0.0319942	0.00787315	0.158285	0.0595626	1.16202e-06	21.5371	2.84515	3.53092e-07	68.3933	9.49165	0.0234204	0.00946432	0.71798	7.13247e-06	0.0289987	0.0145246	NA	NA	NA	NA
15:29274819-T/C	4	4.25186e-06	0.147346	0.032041	0.0280352	0.140755	0.0640728	8.09389e-07	21.1478	3.91775	3.02104e-07	72.9797	11.1028	0.0111829	0.0117378	0.869837	2.8996e-07	0.0706675	0.104149	0.042	1	0.802	0.659
15:29274824-G/A	4	7.66812e-06	0.142936	0.0319465	0.0486648	0.137395	0.0696901	6.60541e-07	20.0189	5.43821	2.02945e-07	77.3132	13.2235	0.0041773	0.014724	0.895861	1.72686e-07	0.0706675	0.104149	0.017	1	0.791	0.637
15:29276878-A/C	4	2.36349e-06	0.151081	0.0320116	0.00585434	0.161522	0.058611	8.98029e-07	22.2743	2.59927	2.7433e-07	67.3579	9.19058	0.0268615	0.00902827	0.68729	1.00525e-05	0.020594	0.0111541	0.048	1	0.95	0.97
15:29277178-G/A	2	6.51405e-06	0.187928	0.0416786	0.0253532	0.177554	0.0794078	6.60498e-06	20.3309	0.360442	3.74059e-06	71.5812	3.5188	0.0606765	0.00905152	0.149606	3.06822e-06	NA	NA	NA	NA	NA	NA
15:29277803-T/C	4	7.31775e-07	0.157838	0.0318688	0.0031325	0.16303	0.0551816	3.74126e-07	24.5296	2.02604	1.54435e-07	63.4938	8.21779	0.0417188	0.00754631	0.553292	3.90942e-06	0.0235401	0.0146426	0.084	1	0.945	0.962
15:29277958-C/G	4	4.77929e-07	0.160353	0.0318479	0.0033757	0.165324	0.0564	2.13716e-07	25.3509	2.27237	8.83958e-08	65.0863	8.59262	0.0352274	0.00807875	0.543291	2.11583e-06	0.0235401	0.0146426	0.075	1	0.944	0.961
15:29292973-G/T	4	1.00088e-05	0.140665	0.0318465	0.0143852	0.153643	0.0627756	2.31357e-06	19.5097	3.54041	5.44892e-07	71.6588	10.5853	0.0141933	0.0110005	0.878162	1.03915e-05	0.0436518	0.0104092	NA	NA	NA	NA
15:29293324-A/G	4	2.70438e-06	0.154062	0.0328344	6.67732e-05	0.154811	0.0388241	3.73261e-06	22.0156	0.113347	4.38716e-06	25.6206	4.03338	0.257883	0.00155502	0.246478	6.43895e-05	0.0346761	0.0386578	NA	NA	NA	NA
15:29294180-T/C	4	3.29664e-06	0.153282	0.0329539	3.61491e-05	0.153336	0.0371201	4.67434e-06	21.6357	0.0611618	6.19542e-06	18.7979	3.69449	0.2964	0.0010518	0.224075	6.3237e-05	0.0587235	0.0386578	NA	NA	NA	NA
15:29295477-A/G	4	2.06897e-06	0.15652	0.0329755	5.63376e-06	0.156476	0.0344684	3.01181e-06	22.5299	0.00828638	5.17752e-06	7.30805	3.23653	0.356575	0.000358625	0.167787	6.28457e-05	0.0587235	0.0386578	NA	NA	NA	NA
15:29295870-T/C	4	2.01108e-06	0.150057	0.0315755	0.0135695	0.157488	0.0638001	3.85626e-07	22.5844	3.91066	1.03908e-07	72.931	11.0828	0.0112864	0.011555	0.736056	1.1555e-06	0.0905383	0.00797576	0.027	1	0.782	0.972
15:29310138-T/C	4	3.83115e-06	0.148436	0.0321266	0.0128612	0.160653	0.0645818	8.89764e-07	21.3475	3.54463	2.33341e-07	73.0819	11.1449	0.0109675	0.0119193	0.697142	8.72614e-06	0.144682	0.00123197	0.035	1	0.632	0.992
15:29312528-G/A	4	3.91586e-06	0.146971	0.0318409	0.00563654	0.154703	0.0558856	2.15701e-06	21.3056	1.88355	8.67288e-07	64.6162	8.47846	0.0370922	0.0078837	0.531454	2.42022e-05	0.144309	0.00212906	NA	NA	NA	NA
15:29317770-T/C	4	2.89426e-06	0.14893	0.0318349	0.00472789	0.156786	0.0554992	1.59642e-06	21.8854	1.88184	6.39058e-07	64.1392	8.36567	0.0390291	0.00771815	0.53259	1.93271e-05	0.106681	0.00269325	NA	NA	NA	NA
15:29317850-T/C	4	2.78287e-06	0.149343	0.0318684	0.00485006	0.157627	0.0559591	1.49736e-06	21.9607	1.9293	6.02754e-07	64.6034	8.47539	0.0371436	0.00789972	0.53259	1.91107e-05	0.106681	0.0024628	NA	NA	NA	NA
15:29318648-G/A	4	3.16458e-06	0.148576	0.0318844	0.00345089	0.155537	0.0531856	2.15432e-06	21.7141	1.47758	1.00919e-06	60.8223	7.65741	0.0536489	0.00672375	0.472928	2.62587e-05	0.112784	0.003234	NA	NA	NA	NA
15:29318932-A/C	4	2.81913e-06	0.150763	0.0321896	0.00613502	0.16099	0.0587453	1.25263e-06	21.9359	2.30182	4.79608e-07	67.2966	9.17336	0.0270727	0.00907206	0.54184	1.56807e-05	0.113305	0.00197066	NA	NA	NA	NA
15:29319829-G/A	4	4.90662e-06	0.146036	0.0319643	0.00285736	0.151762	0.050881	3.90358e-06	20.8734	1.16918	1.99985e-06	57.085	6.99056	0.0721994	0.00578467	0.47472	3.78196e-05	0.105927	0.00533794	NA	NA	NA	NA
15:29319961-C/T	4	2.79443e-06	0.149267	0.031858	0.0050599	0.157578	0.0562138	1.47866e-06	21.9528	1.96256	5.77395e-07	64.9606	8.56179	0.0357217	0.00801669	0.533654	1.91107e-05	0.112784	0.00224642	NA	NA	NA	NA
15:29320304-G/T	4	9.00534e-07	0.156552	0.0318699	0.0014322	0.163318	0.0512277	7.3195e-07	24.1299	1.13511	4.55387e-07	57.8777	7.12213	0.0681054	0.00594243	0.336078	2.29235e-05	0.0986094	0.00187382	0.227	1	0.805	0.991
15:29323766-C/A	4	4.20591e-06	0.146962	0.0319417	0.00453158	0.155272	0.0547008	2.60844e-06	21.1686	1.649	1.12609e-06	62.7864	8.06157	0.0447562	0.0073375	0.517305	3.60887e-05	0.120735	0.00224642	NA	NA	NA	NA
15:29329186-C/G	4	2.70615e-06	0.149971	0.0319635	0.00298979	0.159522	0.0537332	1.6299e-06	22.0144	1.71582	6.81409e-07	61.2246	7.73686	0.0517749	0.00689729	0.545305	2.32976e-05	0.0244012	0.011279	NA	NA	NA	NA
15:29332586-G/A	4	1.42059e-05	0.141701	0.0326451	0.0125314	0.148506	0.0594783	5.26984e-06	18.8413	2.62295	1.49532e-06	67.3092	9.17689	0.0270292	0.00931441	0.870911	1.45409e-05	0.033422	0.0306777	NA	NA	NA	NA
15:29334291-G/A	4	1.64963e-06	0.156973	0.0327559	0.00529523	0.16888	0.0605628	5.8557e-07	22.9652	2.71637	1.749e-07	68.232	9.44347	0.0239404	0.00978607	0.664135	9.8268e-06	0.0183594	0.00764941	0.046	1	0.952	0.978
15:29336169-C/T	4	2.66117e-06	0.151983	0.0323686	0.00239146	0.15873	0.0522698	1.85578e-06	22.0466	1.43513	8.78699e-07	58.4688	7.22349	0.0651056	0.00625796	0.530513	2.19999e-05	0.0222573	0.0175227	NA	NA	NA	NA
15:29336605-A/G	4	2.52831e-06	0.152602	0.0324282	0.00322563	0.16106	0.0546824	1.48942e-06	22.1449	1.75565	5.8043e-07	61.9944	7.89357	0.0482633	0.00726209	0.603004	2.44635e-05	0.0222573	0.00944557	NA	NA	NA	NA
15:29337302-C/T	2	7.41157e-08	0.29264	0.054385	7.41157e-08	0.29264	0.054385	8.69177e-08	28.9541	3.46945e-18	2.63054e-07	0	0.0170703	0.89605	0	0.000654452	3.09791e-05	NA	NA	0.998	1	NA	NA
15:29345896-T/C	4	6.31385e-06	0.148754	0.0329422	6.31385e-06	0.148754	0.0329422	9.19998e-06	20.3906	0	4.96734e-05	0	0.876632	0.831063	0	0.00130426	0.0253795	0.219564	0.0354008	NA	NA	NA	NA
15:29347019-T/C	4	4.98517e-06	0.151172	0.0331124	4.98517e-06	0.151172	0.0331124	7.27459e-06	20.843	0	4.06563e-05	0	0.546498	0.908563	0	0.00419653	0.0062331	0.25691	0.0354008	NA	NA	NA	NA
15:29382757-G/A	4	5.84684e-06	-0.150974	0.0333139	0.000169627	-0.159321	0.0423679	8.46767e-06	20.5377	0.011149	1.15124e-05	34.752	4.59784	0.203727	0.00248837	0.228603	0.00779605	0.00748406	0.00210767	NA	NA	NA	NA
15:29383916-T/C	4	5.92891e-06	-0.148477	0.0327842	0.000524513	-0.155165	0.044743	7.08533e-06	20.511	0.383183	5.25851e-06	42.737	5.23898	0.155111	0.00338677	0.416285	0.00038486	0.0181779	0.00859072	NA	NA	NA	NA
15:29393536-G/A	4	4.45709e-06	-0.151278	0.0329665	0.000164239	-0.156859	0.0416239	6.19398e-06	21.0575	0.094291	6.24352e-06	33.65	4.52148	0.210382	0.00232802	0.331723	0.00100371	0.0100874	0.00730384	NA	NA	NA	NA
15:29395418-G/A	4	4.92192e-06	-0.151903	0.0332531	8.51749e-06	-0.15246	0.0342472	7.1836e-06	20.8674	0	1.19082e-05	4.7913	3.15097	0.368929	0.000234423	0.229445	0.0011762	0.0181585	0.010996	NA	NA	NA	NA
15:29396088-C/T	4	4.91197e-06	-0.151396	0.033139	4.91197e-06	-0.151396	0.033139	7.16929e-06	20.8713	0	1.93573e-05	0	2.3854	0.496359	0	0.138868	0.00240452	0.0100874	0.0221371	NA	NA	NA	NA
15:29400125-C/T	4	4.93152e-06	-0.153545	0.0336155	4.93152e-06	-0.153545	0.0336155	7.19742e-06	20.8637	0	1.74925e-05	0	2.44061	0.48612	0	0.103121	0.000539504	0.0106027	0.143215	NA	NA	NA	NA
15:29400379-C/T	4	3.28361e-06	-0.155865	0.0335033	3.28361e-06	-0.155865	0.0335033	4.80533e-06	21.6433	0	1.15691e-05	0	2.33945	0.505006	0	0.119	0.000447042	0.0148835	0.0693838	NA	NA	NA	NA
15:29405375-C/T	4	3.04691e-06	-0.155309	0.0332736	4.27433e-06	-0.155745	0.0338754	4.45637e-06	21.7868	0	7.42255e-06	2.84623	3.08789	0.378272	0.000137866	0.151628	0.000841129	0.00893501	0.0278893	NA	NA	NA	NA
15:29407918-T/C	4	1.85587e-06	-0.160999	0.0337629	1.85587e-06	-0.160999	0.0337629	2.71412e-06	22.7388	0	1.60689e-05	0	1.00501	0.80004	0	0.0316261	0.0005839	0.0336507	0.0950837	NA	NA	NA	NA
15:29408237-G/C	4	3.67793e-06	-0.154332	0.0333418	3.67793e-06	-0.154332	0.0333418	5.37834e-06	21.4258	0	3.16331e-05	0	0.763003	0.858294	0	0.0230335	0.00111427	0.034691	0.164199	NA	NA	NA	NA
15:29408887-G/C	4	3.69536e-07	-0.170284	0.033494	3.69536e-07	-0.170284	0.033494	5.37562e-07	25.8472	4.44089e-16	2.40244e-06	0	2.17427	0.537034	0	0.0500468	6.59189e-05	0.0227526	0.0797604	0.926	1	0.973	0.921
15:29410073-G/C	4	7.9266e-07	-0.157713	0.031944	7.9266e-07	-0.157713	0.031944	1.16614e-06	24.3756	0	8.94927e-06	0	0.509889	0.916714	0	0.0104889	0.0042615	0.0305521	0.0191395	0.985	0.994	0.971	0.979
15:29410553-G/A	4	4.2893e-07	-0.161254	0.0318959	4.2893e-07	-0.161254	0.0318959	6.26298e-07	25.5596	0	4.7901e-06	0	0.624882	0.890713	0	0.0120222	0.00227323	0.0305521	0.0152772	0.982	0.997	0.972	0.982
15:29410723-C/A	4	3.74916e-07	-0.162375	0.0319556	3.74916e-07	-0.162375	0.0319556	5.44817e-07	25.8193	0	4.25166e-06	0	0.510553	0.916567	0	0.0100663	0.00217325	0.0305521	0.0176389	0.985	0.997	0.972	0.981
15:29412947-T/G	4	1.04627e-07	-0.170862	0.032126	1.04627e-07	-0.170862	0.032126	1.53266e-07	28.2864	0	1.20083e-06	0	0.699309	0.873367	0	0.0121982	0.000719532	0.0199668	0.0155681	0.982	0.999	0.98	0.984
15:29412951-A/G	4	2.08022e-07	-0.166607	0.032089	2.08022e-07	-0.166607	0.032089	3.04746e-07	26.9571	0	2.52626e-06	0	0.428049	0.934389	0	0.00668149	0.00381508	0.0180165	0.0137954	0.991	0.995	0.981	0.985
15:29413063-G/A	4	7.3295e-07	-0.161524	0.0326151	7.3295e-07	-0.161524	0.0326151	1.07477e-06	24.5265	0	7.64238e-06	0	1.47094	0.688992	0	0.00849914	0.00750972	0.00309433	0.0747975	0.989	0.99	0.992	0.94
15:29413095-T/G	4	7.1449e-07	-0.161863	0.0326509	7.1449e-07	-0.161863	0.0326509	1.0476e-06	24.5756	0	7.46068e-06	0	1.46878	0.689495	0	0.00753842	0.00824723	0.00309433	0.0747975	0.99	0.989	0.992	0.94
15:29418115-T/A	4	2.79777e-06	-0.151939	0.0324299	2.79777e-06	-0.151939	0.0324299	4.0886e-06	21.9505	0	2.78546e-05	0	0.566475	0.904062	0	0.017306	0.00213318	0.0361363	0.0817397	NA	NA	NA	NA
15:29419895-C/G	4	9.79954e-07	-0.163955	0.0334902	9.79954e-07	-0.163955	0.0334902	1.44163e-06	23.9671	2.22045e-16	7.38375e-06	0	1.62674	0.653342	0	0.0139927	0.00080991	0.00976448	0.197733	0.977	0.998	0.984	0.851
15:29420381-C/T	4	5.59945e-06	-0.153357	0.0337717	5.59945e-06	-0.153357	0.0337717	8.15767e-06	20.6205	0	5.58836e-05	0	0.801215	0.849176	0	0.0221537	0.0348282	0.0145277	0.0163805	NA	NA	NA	NA
15:29421243-C/T	4	1.73756e-06	-0.161892	0.033856	2.78837e-06	-0.162046	0.0345822	2.54813e-06	22.8653	0	6.22419e-06	3.65639	3.11385	0.374402	0.000180369	0.0635533	0.000267914	0.00575336	0.201881	NA	NA	NA	NA
15:29421345-C/A	4	3.02594e-06	-0.161421	0.0345726	3.02594e-06	-0.161421	0.0345726	4.4251e-06	21.8	0	2.63179e-05	0	0.842303	0.839324	0	0.0159301	0.00249306	0.0173851	0.154321	NA	NA	NA	NA
15:29424902-G/A	4	1.84664e-09	-0.223877	0.037246	1.84664e-09	-0.223877	0.037246	2.78895e-09	36.1291	0	9.08706e-09	0	2.9839	0.394114	0	0.106346	1.41782e-06	0.0247733	0.00416753	0.843	1	0.972	0.993
15:29425002-C/T	4	7.78335e-08	-0.20497	0.0381546	7.78335e-08	-0.20497	0.0381546	1.14005e-07	28.8592	0	3.93701e-07	0	2.90936	0.405812	0	0.140203	1.46542e-05	0.0189346	0.021285	0.844	1	0.974	0.963
15:29425540-C/T	4	2.08907e-07	0.24894	0.047954	2.08907e-07	0.24894	0.047954	3.06172e-07	26.9489	0	1.01992e-06	0	1.71156	0.634368	0	0.0166627	7.79884e-05	0.668136	0.00754399	0.975	1	0.674	0.987
15:29425936-G/A	4	6.96531e-11	-0.244169	0.0374412	6.96531e-11	-0.244169	0.0374412	1.12735e-10	42.5287	0	6.83191e-10	0	2.23401	0.52528	0	0.00319447	7.20016e-07	0.0178691	0.0151406	0.996	1	0.983	0.971
15:29426096-C/T	4	1.24504e-07	0.212049	0.0401095	1.24504e-07	0.212049	0.0401095	1.8127e-07	27.9498	0	6.30476e-07	0	2.78375	0.426182	0	0.0255806	1.47891e-05	0.542219	0.0101213	0.963	1	0.7	0.98
15:29427400-T/C	4	1.32055e-07	0.18922	0.0358646	1.32055e-07	0.18922	0.0358646	1.91249e-07	27.8359	0	9.03832e-07	0	1.81772	0.611086	0	0.00731579	2.95658e-05	0.31544	0.045324	0.988	1	0.821	0.94
15:29466816-T/C	4	4.92968e-06	0.150696	0.0329912	4.92968e-06	0.150696	0.0329912	7.19477e-06	20.8644	0	1.875e-05	0	2.36808	0.499604	0	0.1037	0.00021318	0.197404	0.02243	NA	NA	NA	NA
15:29468498-T/C	4	8.77943e-07	-0.203404	0.0413659	8.77943e-07	-0.203404	0.0413659	1.29116e-06	24.1788	0	5.51579e-06	0	2.65418	0.44807	0	0.0211381	0.000221334	0.147143	0.0162533	0.958	0.999	0.881	0.976
15:29602071-T/C	4	1.14254e-06	0.164336	0.0337768	1.14254e-06	0.164336	0.0337768	1.68212e-06	23.6716	0	7.36132e-06	0	2.06091	0.55986	0	0.0967816	0.00262323	0.0140269	0.00497803	NA	NA	NA	NA
15:29602086-C/T	4	9.11692e-07	0.165751	0.0337592	9.11692e-07	0.165751	0.0337592	1.34229e-06	24.1061	0	5.20024e-06	0	2.18372	0.535162	0	0.111391	0.00171379	0.0140269	0.00497803	0.858	0.997	0.977	0.991
15:29602951-A/C	4	1.18493e-06	0.164039	0.0337658	1.18493e-06	0.164039	0.0337658	1.74403e-06	23.6015	0	6.61715e-06	0	2.11158	0.549574	0	0.120142	0.00171379	0.0181987	0.00497803	NA	NA	NA	NA
15:29603899-C/A	4	1.60579e-06	0.162446	0.0338599	1.60579e-06	0.162446	0.0338599	2.35419e-06	23.017	0	7.42045e-06	0	2.28466	0.515466	0	0.145844	0.0016167	0.0285912	0.00364296	NA	NA	NA	NA
15:29616897-T/A	4	1.6377e-06	0.199644	0.0416476	1.6377e-06	0.199644	0.0416476	2.40176e-06	22.9791	0	1.55741e-05	0	1.95904	0.580951	0	0.0274467	0.00470745	0.00687885	0.0287451	NA	NA	NA	NA
15:29617835-G/C	4	1.10649e-07	0.217014	0.040882	1.10649e-07	0.217014	0.040882	1.62492e-07	28.1781	0	1.1589e-06	0	2.36434	0.500307	0	0.00558816	0.00283019	0.00330874	0.0210675	0.993	0.996	0.989	0.974
15:29618328-C/T	4	7.40944e-07	0.207106	0.041837	7.40944e-07	0.207106	0.041837	1.08653e-06	24.5056	0	7.39347e-06	0	1.76005	0.623667	0	0.0284099	0.00295857	0.00687885	0.0210163	0.973	0.996	0.982	0.976
15:29618621-T/G	4	8.0187e-07	0.206335	0.0418113	8.0187e-07	0.206335	0.0418113	1.18003e-06	24.3534	0	8.40116e-06	0	1.25197	0.74057	0	0.0315933	0.00343367	0.0114653	0.0140507	0.971	0.995	0.977	0.984
15:29618622-A/G	4	1.43811e-06	0.204845	0.042502	1.43811e-06	0.204845	0.042502	2.11412e-06	23.229	0	1.43963e-05	0	1.29479	0.730371	0	0.0371774	0.00534739	0.0114653	0.0140507	NA	NA	NA	NA
15:29618699-G/A	4	7.55068e-07	0.209754	0.0424033	7.55068e-07	0.209754	0.0424033	1.10825e-06	24.4692	0	7.97384e-06	0	1.35122	0.717007	0	0.0188044	0.00396998	0.0114653	0.0178421	0.98	0.994	0.978	0.98
15:29622949-C/A	4	1.12088e-06	0.166556	0.0342065	0.00089096	0.163705	0.049266	1.52357e-06	23.7085	0.147389	2.46586e-06	49.3144	5.91884	0.115626	0.0047528	2.11974e-05	0.00259696	0.439587	0.17029	NA	NA	NA	NA
15:29634514-T/C	4	1.20617e-06	-0.15714	0.0323691	1.20617e-06	-0.15714	0.0323691	1.7753e-06	23.5673	0	1.26591e-05	0	0.686911	0.876278	0	0.0126195	0.00580202	0.00845808	0.0618163	NA	NA	NA	NA
15:29636480-A/G	4	7.27017e-07	-0.160489	0.0323958	7.27017e-07	-0.160489	0.0323958	1.06604e-06	24.5422	0	8.13251e-06	0	0.582153	0.900506	0	0.00917531	0.00491711	0.00845808	0.06165	0.988	0.993	0.987	0.953
15:29652428-G/A	4	2.48548e-06	0.151361	0.0321408	2.48548e-06	0.151361	0.0321408	3.6364e-06	22.1777	0	2.40074e-05	0	0.334898	0.953337	0	0.0102318	0.00300038	0.024713	0.150482	NA	NA	NA	NA
15:30365258-C/G	4	5.123e-06	0.149484	0.0327837	1.77317e-05	0.148032	0.0344927	7.47214e-06	20.7907	0	1.07315e-05	8.23092	3.26907	0.35197	0.000405236	0.00254805	0.000361086	0.14905	0.699881	NA	NA	NA	NA
15:30365463-T/C	4	6.15577e-06	0.147863	0.032706	6.15577e-06	0.147863	0.032706	8.968e-06	20.4391	0	1.82501e-05	0	2.4662	0.481431	0	0.00181575	0.0011591	0.130719	0.559876	NA	NA	NA	NA
15:30366247-T/C	4	4.78682e-06	0.149347	0.0326519	4.78682e-06	0.149347	0.0326519	6.98764e-06	20.9207	0	1.33648e-05	0	2.62727	0.45273	0	0.00140757	0.00104441	0.130719	0.57095	NA	NA	NA	NA
15:30368681-A/G	4	1.66998e-06	0.156452	0.032664	1.66998e-06	0.156452	0.032664	2.45027e-06	22.9416	0	9.61515e-06	0	1.31456	0.725679	0	0.00239479	0.000583499	0.159707	0.267021	NA	NA	NA	NA
15:30368901-T/C	4	1.92524e-06	0.155467	0.0326534	1.92524e-06	0.155467	0.0326534	2.81383e-06	22.6682	0	9.74175e-06	0	1.53056	0.675236	0	0.00233751	0.000545576	0.159707	0.316075	NA	NA	NA	NA
15:30371774-C/T	4	4.72205e-06	0.151664	0.0331377	4.72205e-06	0.151664	0.0331377	6.89249e-06	20.9468	0	2.59122e-05	0	1.28642	0.732361	0	0.00301163	0.00124708	0.159707	0.308616	NA	NA	NA	NA
15:30372463-G/T	2	2.00183e-06	0.21997	0.046278	2.00183e-06	0.21997	0.046278	2.45771e-06	22.5933	0	6.7225e-06	0	0.908002	0.340645	0	9.13631e-05	0.00420292	NA	NA	NA	NA	NA	NA
15:30372466-G/A	2	2.00183e-06	0.21997	0.046278	2.00183e-06	0.21997	0.046278	2.45771e-06	22.5933	0	6.76475e-06	0	0.908002	0.340645	0	9.13631e-05	0.00420292	NA	NA	NA	NA	NA	NA
15:30373531-A/C	2	1.40789e-06	0.19682	0.0408011	1.40789e-06	0.19682	0.0408011	1.72337e-06	23.2699	0	4.91333e-06	0	0.0483443	0.82597	0	0.000477589	0.000855393	NA	NA	NA	NA	NA	NA
15:31483040-G/A	2	6.54007e-06	-0.17762	0.0393999	6.54007e-06	-0.17762	0.0393999	8.00622e-06	20.3233	0	2.30582e-05	0	0.0049513	0.943903	0	0.000602474	0.0034365	NA	NA	NA	NA	NA	NA
15:31506284-T/C	4	5.47958e-06	-0.165035	0.0363071	0.00205917	-0.156976	0.0509403	7.61153e-06	20.6619	0.0922383	6.43726e-06	46.2632	5.58277	0.133771	0.00476395	0.00220985	9.77398e-05	0.836145	0.198213	NA	NA	NA	NA
15:31508681-G/C	4	3.40088e-08	-0.213852	0.0387453	3.40088e-08	-0.213852	0.0387453	4.80847e-08	30.4642	0	3.32286e-07	0	0.561278	0.905237	0	0.00237357	0.00020514	0.239218	0.0100768	0.996	1	0.868	0.986
15:31508771-G/A	4	2.61525e-08	-0.226655	0.0407255	2.61525e-08	-0.226655	0.0407255	3.73872e-08	30.9739	0	1.31774e-07	0	2.33199	0.50642	0	0.000851988	3.21297e-05	0.286946	0.0524902	0.998	1	0.827	0.91
15:31508791-T/C	4	3.30582e-07	-0.208872	0.0409141	2.55588e-05	-0.204235	0.0485141	4.79741e-07	26.0623	0	6.36717e-07	24.2637	3.96111	0.265694	0.00231571	0.00138102	4.15025e-05	0.72851	0.0902163	0.995	1	0.6	0.805
15:31514377-G/T	4	3.21433e-06	-0.159061	0.0341581	6.61434e-06	-0.158312	0.0351356	4.70498e-06	21.6842	0	9.73111e-06	4.80621	3.15147	0.368856	0.000244734	0.00882893	7.54351e-05	0.251168	0.319172	NA	NA	NA	NA
15:31514456-C/T	4	3.80912e-06	-0.159381	0.0344867	1.09002e-05	-0.158258	0.0359799	5.56762e-06	21.3586	0	1.12015e-05	7.20956	3.23309	0.357064	0.000383052	0.0105289	7.26943e-05	0.251168	0.319172	NA	NA	NA	NA
15:31567240-T/C	4	1.3315e-05	0.180839	0.0415258	0.0127492	0.172751	0.0693585	8.65806e-06	18.9648	1.5411	3.15882e-06	61.9754	7.88962	0.0483488	0.0116977	0.0048338	1.9602e-05	0.484385	0.656898	NA	NA	NA	NA
15:31567241-G/A	4	6.67761e-06	0.187777	0.0416939	0.0132763	0.177582	0.0717133	3.97081e-06	20.2834	1.72559	1.32375e-06	63.998	8.33287	0.0396107	0.0128913	0.00308678	1.13969e-05	0.581729	0.586591	NA	NA	NA	NA
15:31687654-T/C	4	5.96499e-06	0.173258	0.0382668	5.96499e-06	0.173258	0.0382668	8.68744e-06	20.4994	0	3.04541e-05	0	1.41406	0.702242	0	0.00665323	0.00356369	0.796935	0.0143935	NA	NA	NA	NA
15:33488251-C/T	4	2.5878e-07	0.174088	0.0337955	2.5878e-07	0.174088	0.0337955	3.77975e-07	26.5352	0	3.05347e-06	0	0.627782	0.890044	0	0.0205206	0.00358495	0.012212	0.00800138	0.977	0.995	0.985	0.99
15:37292780-G/A	4	2.01724e-07	-0.231159	0.0444729	2.01724e-07	-0.231159	0.0444729	2.94765e-07	27.0165	0	1.61704e-06	0	0.585783	0.899679	0	0.0118446	0.000281247	0.45409	0.00611344	0.983	0.999	0.8	0.991
15:37312098-A/G	4	1.83068e-06	-0.206708	0.0433234	1.83068e-06	-0.206708	0.0433234	2.6782e-06	22.765	1.11022e-16	1.69397e-05	0	0.624424	0.890819	0	0.00534277	0.00299709	0.248399	0.019144	NA	NA	NA	NA
15:37332516-C/G	4	1.44779e-07	-0.252448	0.0480022	1.44779e-07	-0.252448	0.0480022	2.09783e-07	27.6579	0	1.46931e-06	0	0.694614	0.87447	0	0.0562321	0.00146708	0.113615	0.00050839	0.951	0.997	0.922	0.999
15:37335074-T/C	4	1.01169e-07	-0.255571	0.0479981	1.01169e-07	-0.255571	0.0479981	1.48771e-07	28.3515	0	1.02091e-06	0	0.98717	0.804356	0	0.0449282	0.00213763	0.113615	0.000253416	0.96	0.996	0.924	0.999
15:37336896-G/A	3	6.60459e-06	-0.330965	0.0734491	6.60459e-06	-0.330965	0.0734491	8.94033e-06	20.3045	0	3.3897e-05	0	0.0535585	0.973576	0	NA	0.000422146	0.206078	0.0118864	NA	NA	NA	NA
15:37337968-T/C	3	5.30339e-06	-0.337949	0.0742352	5.30339e-06	-0.337949	0.0742352	7.21074e-06	20.7245	0	2.51705e-05	0	0.153196	0.926262	0	NA	0.000489644	0.30495	0.00561295	NA	NA	NA	NA
15:37338107-G/A	3	3.4953e-06	-0.343175	0.0739706	3.4953e-06	-0.343175	0.0739706	4.75345e-06	21.5234	0	1.6221e-05	0	0.166628	0.920062	0	NA	0.000317013	0.30495	0.00561295	NA	NA	NA	NA
15:37339653-G/A	3	5.7121e-06	-0.342887	0.0755794	5.7121e-06	-0.342887	0.0755794	7.76588e-06	20.5823	0	2.68358e-05	0	0.185266	0.911528	0	NA	0.000327363	0.30495	0.00907397	NA	NA	NA	NA
15:37340376-A/G	3	3.2036e-06	-0.351553	0.0754841	3.2036e-06	-0.351553	0.0754841	4.36601e-06	21.6906	0	1.47627e-05	0	0.20104	0.904367	0	NA	0.000365291	0.30495	0.00433629	NA	NA	NA	NA
15:37340520-C/T	3	3.10191e-06	-0.352235	0.0755227	3.10191e-06	-0.352235	0.0755227	4.22651e-06	21.7525	0	1.40906e-05	0	0.202964	0.903497	0	NA	0.000353039	0.30495	0.00433629	NA	NA	NA	NA
15:37342260-A/G	3	3.34868e-06	-0.351918	0.0757109	3.34868e-06	-0.351918	0.0757109	4.55641e-06	21.6056	0	1.45298e-05	0	0.363337	0.833878	0	NA	0.000242973	0.356983	0.00566199	NA	NA	NA	NA
15:37968404-A/G	4	9.00228e-06	0.161982	0.0364838	0.00522401	0.170821	0.0611628	5.08992e-06	19.7122	1.81871	2.11955e-06	62.7772	8.05958	0.0447962	0.00928636	0.671831	3.6438e-05	0.0284967	0.0165249	NA	NA	NA	NA
15:38240315-G/C	4	1.30816e-06	-0.152143	0.0314441	1.30816e-06	-0.152143	0.0314441	1.92344e-06	23.4112	0	6.40355e-06	0	2.73086	0.435009	0	0.0166427	0.000958224	0.438963	0.00284736	NA	NA	NA	NA
15:38248541-G/T	4	1.2477e-06	-0.15232	0.0314198	1.2477e-06	-0.15232	0.0314198	1.83648e-06	23.5022	0	6.25656e-06	0	2.70432	0.439494	0	0.0183762	0.0010457	0.398973	0.00243295	NA	NA	NA	NA
15:38251333-G/A	4	1.47363e-06	-0.149681	0.0310877	1.47363e-06	-0.149681	0.0310877	2.16451e-06	23.1821	0	7.10603e-06	0	2.75359	0.431196	0	0.0110122	0.00193956	0.484795	0.00219554	NA	NA	NA	NA
15:38253111-G/A	4	2.75989e-06	-0.146113	0.031168	2.75989e-06	-0.146113	0.031168	4.03573e-06	21.9766	0	1.22514e-05	0	2.79374	0.424532	0	0.0107002	0.00275029	0.563964	0.00276421	NA	NA	NA	NA
15:38258772-A/C	4	5.03337e-06	-0.143015	0.0313397	5.03337e-06	-0.143015	0.0313397	7.34393e-06	20.8245	0	2.23516e-05	0	2.73037	0.435091	0	0.0143684	0.00383418	0.563964	0.00290055	NA	NA	NA	NA
15:38265330-G/A	4	2.51414e-06	0.153092	0.0325244	2.51414e-06	0.153092	0.0325244	3.67959e-06	22.1557	0	1.16009e-05	0	1.76558	0.622454	0	0.00167847	0.00443528	0.684015	0.0161401	NA	NA	NA	NA
15:38266307-T/A	4	2.47437e-06	0.1526	0.0323975	2.47437e-06	0.1526	0.0323975	3.61966e-06	22.1863	0	1.24184e-05	0	1.59677	0.660123	0	0.00158316	0.00432219	0.615812	0.0200359	NA	NA	NA	NA
15:38267242-A/T	4	2.36072e-06	0.152356	0.0322802	2.36072e-06	0.152356	0.0322802	3.451e-06	22.2765	0	1.18588e-05	0	1.61928	0.655026	0	0.00132923	0.00484156	0.615812	0.0200808	NA	NA	NA	NA
15:38267340-A/G	4	2.15084e-06	0.15318	0.0323253	2.15084e-06	0.15318	0.0323253	3.14519e-06	22.4554	0	1.05546e-05	0	1.66408	0.64495	0	0.00117764	0.00484156	0.615812	0.0200808	NA	NA	NA	NA
15:38270641-T/C	4	3.3439e-06	0.150159	0.0323029	3.3439e-06	0.150159	0.0323029	4.89264e-06	21.6084	0	1.66646e-05	0	1.54482	0.671965	0	0.00182957	0.00527283	0.615812	0.0200808	NA	NA	NA	NA
15:38280121-G/A	4	5.52782e-06	0.149624	0.0329301	5.52782e-06	0.149624	0.0329301	8.05225e-06	20.6451	0	3.22054e-05	0	1.21336	0.749802	0	0.00717239	0.00363481	0.562235	0.0157056	NA	NA	NA	NA
15:38282041-A/G	4	2.70677e-06	0.154679	0.0329672	2.70677e-06	0.154679	0.0329672	3.96088e-06	22.0139	0	1.54043e-05	0	1.32964	0.722107	0	0.0039755	0.0028875	0.562235	0.0157056	NA	NA	NA	NA
15:38282765-A/T	4	3.53962e-06	0.152401	0.0328682	3.53962e-06	0.152401	0.0328682	5.17287e-06	21.4993	0	1.98081e-05	0	1.27498	0.735083	0	0.00338177	0.00325288	0.562235	0.0227253	NA	NA	NA	NA
15:38282766-A/T	4	6.596e-06	0.148643	0.0329854	6.596e-06	0.148643	0.0329854	9.61013e-06	20.307	0	3.78522e-05	0	1.18102	0.757561	0	0.00862387	0.00329856	0.562235	0.0177716	NA	NA	NA	NA
15:38283905-T/A	4	3.68114e-06	0.153184	0.0330951	3.68114e-06	0.153184	0.0330951	5.38309e-06	21.4241	0	2.04778e-05	0	1.31719	0.725055	0	0.00460392	0.00370108	0.562235	0.0147031	NA	NA	NA	NA
15:38284388-G/T	4	5.60683e-06	0.149759	0.0329814	5.60683e-06	0.149759	0.0329814	8.16853e-06	20.6179	0	3.18404e-05	0	1.27869	0.734199	0	0.00814565	0.00431085	0.562235	0.0113377	NA	NA	NA	NA
15:38284616-C/A	4	2.04299e-06	0.154467	0.0325254	2.04299e-06	0.154467	0.0325254	2.98643e-06	22.5542	0	1.21496e-05	0	1.25018	0.740995	0	0.00223996	0.0036718	0.503353	0.0182145	NA	NA	NA	NA
15:38284620-G/A	4	2.89539e-06	0.152409	0.0325791	2.89539e-06	0.152409	0.0325791	4.22747e-06	21.8847	0	1.71405e-05	0	1.1622	0.762083	0	0.00368117	0.00338227	0.503353	0.0182145	NA	NA	NA	NA
15:38285154-T/C	4	2.01786e-07	0.172437	0.0331757	2.01786e-07	0.172437	0.0331757	2.94859e-07	27.0159	0	1.8936e-06	0	0.630678	0.889375	0	0.00135641	0.00320347	0.253746	0.00655106	0.997	0.995	0.856	0.991
15:38285697-T/G	4	3.84169e-06	0.151308	0.0327522	3.84169e-06	0.151308	0.0327522	5.61373e-06	21.3423	0	2.28462e-05	0	1.17081	0.760012	0	0.00818008	0.00262385	0.503353	0.0141492	NA	NA	NA	NA
15:38286985-C/A	4	4.16239e-06	0.156698	0.0340419	4.16239e-06	0.156698	0.0340419	6.0782e-06	21.1886	0	3.33061e-05	0	0.700787	0.873019	0	0.0238427	0.000844857	0.265622	0.0358525	NA	NA	NA	NA
15:38287989-A/G	4	6.0905e-06	0.15013	0.0331909	6.0905e-06	0.15013	0.0331909	8.87201e-06	20.4595	0	3.36816e-05	0	1.30237	0.728571	0	0.00665503	0.00400867	0.571606	0.0160423	NA	NA	NA	NA
15:38297066-C/T	4	9.53156e-07	0.163513	0.0333626	9.53156e-07	0.163513	0.0333626	1.40356e-06	24.0205	0	4.68425e-06	0	1.9998	0.572448	0	0.00238284	0.00496544	0.592334	0.00333744	0.995	0.99	0.662	0.992
15:38297252-C/T	4	1.46418e-06	0.160804	0.0333891	1.46418e-06	0.160804	0.0333891	2.15136e-06	23.1945	0	7.242e-06	0	1.87974	0.597738	0	0.00527309	0.00336408	0.592334	0.00374086	NA	NA	NA	NA
15:39047439-T/C	4	9.61914e-06	-0.159739	0.0360946	0.00965477	-0.157764	0.0609608	9.51999e-06	19.5856	0.739441	4.37487e-06	63.1413	8.1392	0.0432209	0.00925955	0.0169126	0.000745354	0.72889	0.00117666	NA	NA	NA	NA
15:39201040-T/A	4	4.95161e-06	0.163205	0.035737	4.95161e-06	0.163205	0.035737	7.22632e-06	20.8559	0	3.31609e-05	0	1.16114	0.762339	0	0.0900915	0.000589564	0.0314051	0.100035	NA	NA	NA	NA
15:39209373-C/G	4	2.03421e-07	0.17629	0.0339268	2.03421e-07	0.17629	0.0339268	2.97347e-07	27.0003	0	2.40732e-06	0	0.527567	0.912795	0	0.0157404	0.00291945	0.0435305	0.00307162	0.982	0.996	0.964	0.995
15:39210294-T/A	4	2.38693e-06	0.156004	0.0330689	2.38693e-06	0.156004	0.0330689	3.48978e-06	22.2554	0	2.21038e-05	0	0.637329	0.887836	0	0.0516785	0.00194484	0.0330401	0.025911	NA	NA	NA	NA
15:39398072-G/A	4	4.20356e-06	0.182862	0.0397434	4.20356e-06	0.182862	0.0397434	6.13729e-06	21.1697	0	3.9679e-05	0	0.536942	0.910704	0	0.047555	0.00245054	0.0471766	0.0307876	NA	NA	NA	NA
15:39399304-C/A	4	2.45427e-06	0.186202	0.0395174	2.45427e-06	0.186202	0.0395174	3.58944e-06	22.2019	0	2.07793e-05	0	0.449615	0.929813	0	0.0897247	0.00111532	0.116171	0.00975867	NA	NA	NA	NA
15:39399436-A/C	4	9.34359e-07	0.185912	0.0379028	9.34359e-07	0.185912	0.0379028	1.37584e-06	24.0588	0	1.01828e-05	0	0.152889	0.98481	0	0.023141	0.00281235	0.0816605	0.00772161	0.975	0.996	0.939	0.99
15:39400958-A/G	4	3.0943e-06	0.154439	0.0331098	3.00832e-05	0.157606	0.0377695	4.52705e-06	21.7572	0	7.21636e-06	19.567	3.72981	0.292156	0.00113966	0.172225	0.00152483	0.0586877	0.00156449	NA	NA	NA	NA
15:39401801-G/A	4	4.23027e-06	0.18031	0.0392001	4.23027e-06	0.18031	0.0392001	6.1756e-06	21.1576	0	2.84176e-05	0	0.803812	0.848555	0	0.138781	0.00102598	0.116171	0.0106568	NA	NA	NA	NA
15:39401850-A/G	4	3.21402e-06	0.154762	0.0332347	3.00005e-05	0.157766	0.0378022	4.70453e-06	21.6844	0	7.3621e-06	19.2192	3.71375	0.294079	0.00112175	0.178951	0.00155213	0.0586877	0.00156369	NA	NA	NA	NA
15:39402251-A/G	4	3.06024e-06	0.154985	0.0332107	2.64967e-05	0.157879	0.0375755	4.47626e-06	21.7784	0	7.4358e-06	18.4673	3.6795	0.298216	0.00106657	0.173035	0.001544	0.0586877	0.00156369	NA	NA	NA	NA
15:39419538-A/T	4	1.3364e-06	0.180403	0.0373175	1.71504e-06	0.181049	0.0378415	1.96519e-06	23.3701	0	7.31607e-06	2.06325	3.0632	0.381983	0.000127543	0.0389053	0.00551166	0.00926631	0.00554008	NA	NA	NA	NA
15:39424092-T/C	3	6.36172e-06	0.308516	0.0683465	0.000199618	0.331389	0.089095	8.61274e-06	20.3762	0	2.86101e-05	23.5387	2.6157	0.2704	0.00642651	NA	0.00343839	0.0528227	0.00108098	NA	NA	NA	NA
15:39428693-C/G	4	7.63412e-07	0.16592	0.0335564	7.02127e-06	0.166919	0.0371506	1.12119e-06	24.448	0	4.10192e-06	15.2948	3.5417	0.315394	0.000869453	0.0413105	0.00208585	0.351029	0.000240561	0.926	0.995	0.804	0.998
15:39434363-A/G	4	2.0342e-06	0.160072	0.0336995	0.000156895	0.162841	0.0430809	2.97338e-06	22.5625	0	6.86636e-06	34.0721	4.55043	0.207836	0.00251775	0.0913439	0.00322024	0.364463	0.000121993	NA	NA	NA	NA
15:39436303-C/G	4	1.23638e-06	0.165205	0.0340648	0.00097156	0.17083	0.051788	1.62286e-06	23.5198	0.218172	2.64842e-06	52.3973	6.30217	0.0977997	0.00548509	0.113121	0.00226897	0.373073	3.36381e-05	NA	NA	NA	NA
15:39436381-C/T	4	4.19774e-07	0.171013	0.0337987	4.19774e-07	0.171013	0.0337987	6.13171e-07	25.6012	0	3.0851e-06	0	2.21245	0.5295	0	0.0135069	0.00209874	0.366018	0.000721143	0.979	0.996	0.808	0.997
15:39438795-A/G	4	2.47516e-06	0.159903	0.0339486	3.63669e-06	0.160119	0.0345745	3.62085e-06	22.1857	0	1.52535e-05	2.82098	3.08709	0.378392	0.000143428	0.0391646	0.00626964	0.371272	0.000356294	NA	NA	NA	NA
15:39444966-G/A	4	1.66868e-06	0.16304	0.0340384	0.000414728	0.168111	0.0476163	2.44832e-06	22.9431	0	6.1854e-06	44.2448	5.38066	0.145953	0.00394515	0.0796411	0.00452554	0.344138	5.41586e-05	NA	NA	NA	NA
15:39446211-A/G	4	8.27163e-07	0.159736	0.0324084	1.11071e-05	0.162276	0.0369277	1.21795e-06	24.2935	0	6.55947e-06	19.5612	3.72954	0.292188	0.00108812	0.0095612	0.0154968	0.218877	0.000189001	0.984	0.975	0.867	0.998
15:39447529-A/G	4	1.13785e-06	0.158828	0.0326392	0.000950865	0.169093	0.0511678	1.50028e-06	23.6796	0.206649	4.48931e-06	55.5136	6.74363	0.0805339	0.00567992	0.0518308	0.00706147	0.268453	2.03094e-05	NA	NA	NA	NA
15:39449003-T/C	4	1.04895e-06	0.162668	0.0333184	7.07526e-06	0.162504	0.036181	1.5389e-06	23.8361	0	3.54371e-06	12.9482	3.44622	0.327804	0.000697123	0.000414209	0.0358645	0.604993	0.00144747	NA	NA	NA	NA
15:39454860-T/C	4	9.23063e-08	0.175517	0.0328606	7.39169e-06	0.179948	0.0401483	1.36434e-07	28.529	0	7.30081e-07	28.8905	4.21885	0.238782	0.00187053	0.0155803	0.00251263	0.146446	7.58933e-05	0.97	0.996	0.902	0.999
15:39458292-C/A	4	5.13988e-07	0.165328	0.0329272	4.53588e-05	0.171562	0.0420666	7.52021e-07	25.2106	0	2.36525e-06	34.4871	4.57925	0.205329	0.00243167	0.0557673	0.0034746	0.112149	0.000103741	0.888	0.993	0.915	0.998
15:39459141-T/C	4	2.99381e-07	0.16773	0.0327353	2.99381e-07	0.16773	0.0327353	4.35613e-07	26.2537	0	2.82187e-06	0	2.31282	0.510069	0	0.00924693	0.00484979	0.175655	0.000525367	0.986	0.993	0.892	0.997
15:39459358-A/G	4	4.50687e-07	0.165202	0.032738	4.50687e-07	0.165202	0.032738	6.58054e-07	25.4641	0	4.15817e-06	0	2.43823	0.486558	0	0.0134701	0.00483899	0.175655	0.000525367	0.979	0.992	0.892	0.997
15:39459715-C/T	4	6.70819e-07	0.162719	0.0327428	6.70819e-07	0.162719	0.0327428	9.83143e-07	24.6972	0	5.87158e-06	0	2.61139	0.455497	0	0.0145298	0.00698339	0.177835	0.00046698	0.978	0.989	0.891	0.997
15:39463672-T/C	4	6.73231e-07	0.174044	0.0350265	6.73231e-07	0.174044	0.0350265	9.86706e-07	24.6903	1.11022e-16	6.03122e-06	0	0.719953	0.868501	0	0.00161111	0.0100783	0.282722	0.0055581	0.997	0.985	0.85	0.991
15:39486972-T/A	4	3.85741e-07	0.181331	0.0357243	3.85741e-07	0.181331	0.0357243	5.6023e-07	25.7644	0	3.46402e-06	0	0.532644	0.911663	0	0.00617281	0.00126996	0.252919	0.00768654	0.991	0.998	0.849	0.989
15:39487125-G/A	4	4.06945e-07	0.181217	0.0357735	4.06945e-07	0.181217	0.0357735	5.9247e-07	25.6611	0	3.73648e-06	0	0.536108	0.91089	0	0.00959512	0.00125709	0.23991	0.00551278	0.987	0.998	0.856	0.992
15:39487638-G/A	4	3.66906e-07	0.181804	0.0357503	3.66906e-07	0.181804	0.0357503	5.34012e-07	25.861	0	3.39467e-06	0	0.53474	0.911196	0	0.00874815	0.00123445	0.23991	0.00551278	0.988	0.998	0.856	0.992
15:39491463-A/G	4	1.17346e-09	0.220397	0.0362268	2.47163e-08	0.224225	0.0402178	1.7904e-09	37.013	0	1.37968e-08	15.3541	3.54418	0.315078	0.00102778	0.00263677	0.000293135	0.0221739	0.000284752	0.994	0.999	0.98	0.998
15:39491492-C/G	4	4.83026e-06	0.189663	0.0414834	4.83026e-06	0.189663	0.0414834	7.05144e-06	20.9034	0	1.74685e-05	0	2.23407	0.52527	0	0.183641	0.0013162	0.0487973	0.00742311	NA	NA	NA	NA
15:39507763-T/C	4	5.69281e-06	0.185545	0.0408917	5.69281e-06	0.185545	0.0408917	8.29418e-06	20.5888	0	4.12338e-05	0	1.30532	0.72787	0	0.0828653	0.00618939	0.0328102	0.00893207	NA	NA	NA	NA
15:39507844-A/G	4	5.78241e-06	0.186937	0.0412283	5.78241e-06	0.186937	0.0412283	8.42364e-06	20.5589	0	4.12141e-05	0	1.30329	0.728353	0	0.0923811	0.00571577	0.0328102	0.00893207	NA	NA	NA	NA
15:39508715-C/T	4	7.10676e-07	0.238757	0.0481519	7.10676e-07	0.238757	0.0481519	1.04199e-06	24.586	0	7.43184e-06	0	0.267486	0.966023	0	0.0156032	0.00221999	0.0992776	0.00847064	0.982	0.996	0.928	0.989
15:39508918-C/T	4	5.03315e-06	0.150064	0.0328842	1.99476e-05	0.152909	0.0358479	7.34362e-06	20.8246	0	2.02306e-05	13.0854	3.45166	0.327085	0.000696299	0.0749144	0.00489663	0.0693379	0.00166313	NA	NA	NA	NA
15:39509200-G/A	4	1.18899e-07	0.259189	0.0489482	1.18899e-07	0.259189	0.0489482	1.73681e-07	28.0389	0	1.35674e-06	0	0.308617	0.9584	0	0.0213316	0.000842023	0.0763332	0.00307822	0.979	0.999	0.941	0.995
15:39510216-A/C	4	7.81867e-10	0.228	0.0370819	2.46057e-06	0.240341	0.0510129	1.09947e-09	37.8049	0.180546	3.81312e-09	41.5976	5.13677	0.162052	0.00426511	0.00991763	1.03684e-05	0.0189111	0.000758566	0.952	1	0.98	0.997
15:39510774-G/A	4	2.37505e-06	0.155873	0.033034	0.000107932	0.164944	0.042599	3.47221e-06	22.2649	0	7.22524e-06	35.2813	4.63544	0.200522	0.00255158	0.0747172	0.00350987	0.0693379	0.00056011	NA	NA	NA	NA
15:39511534-T/C	4	7.47528e-08	0.26065	0.0484538	7.47528e-08	0.26065	0.0484538	1.0919e-07	28.9375	0	8.65396e-07	0	0.195538	0.978306	0	0.011015	0.000581242	0.0763332	0.00554137	0.988	0.999	0.942	0.993
15:39511680-A/T	4	1.97044e-06	0.157492	0.0331113	6.57718e-05	0.165716	0.0415215	2.87947e-06	22.6236	0	5.99784e-06	31.8829	4.40418	0.220998	0.00220091	0.0736961	0.00331456	0.0547093	0.000691295	NA	NA	NA	NA
15:39511698-T/A	4	2.36038e-06	0.156174	0.033089	7.01202e-05	0.164303	0.041325	3.4505e-06	22.2768	0	7.05585e-06	31.3618	4.37074	0.224114	0.00214628	0.0776659	0.00351482	0.0547093	0.000764834	NA	NA	NA	NA
15:39511759-C/T	4	6.98221e-07	0.172448	0.0347546	6.98221e-07	0.172448	0.0347546	1.02362e-06	24.62	2.22045e-16	6.91904e-06	0	1.12793	0.770335	0	0.0129149	0.00132132	0.0162035	0.0623371	0.984	0.998	0.974	0.945
15:39512099-T/C	4	4.31795e-10	0.232928	0.0373158	1.25252e-06	0.244171	0.0503742	6.26437e-10	38.9635	0.143848	2.82956e-09	39.659	4.97174	0.173878	0.00397758	0.00752569	7.98028e-06	0.0189111	0.000758566	0.966	1	0.981	0.997
15:39512301-T/C	4	7.90997e-07	0.173356	0.0351095	7.90997e-07	0.173356	0.0351095	1.16363e-06	24.3797	0	7.66004e-06	0	1.1766	0.758623	0	0.0277736	0.0011254	0.0163058	0.0373229	0.967	0.998	0.974	0.965
15:39512463-T/C	4	8.10622e-08	0.26363	0.0491413	8.10622e-08	0.26363	0.0491413	1.19064e-07	28.7805	0	9.36084e-07	0	0.239752	0.97093	0	0.00937491	0.000820281	0.0763332	0.00485082	0.989	0.999	0.942	0.994
15:39513190-C/T	4	9.00663e-07	0.173384	0.0352967	9.00663e-07	0.173384	0.0352967	1.32558e-06	24.1296	0	8.53253e-06	0	1.19541	0.754105	0	0.0270894	0.00110818	0.0163058	0.0446236	0.968	0.998	0.974	0.959
15:39513751-C/T	4	3.25996e-07	0.252574	0.049449	3.25996e-07	0.252574	0.049449	4.72613e-07	26.0892	0	3.48213e-06	0	0.295197	0.960929	0	0.0285206	0.0012107	0.0763332	0.00474833	0.972	0.998	0.939	0.993
15:39515413-G/T	2	6.68617e-06	0.184707	0.0410146	6.68617e-06	0.184707	0.0410146	8.18147e-06	20.281	0	2.36444e-05	0	0.108776	0.741542	0	0.00436279	0.000461911	NA	NA	NA	NA	NA	NA
15:39516244-G/A	4	1.9103e-08	0.27489	0.0489133	1.9103e-08	0.27489	0.0489133	2.75553e-08	31.5837	0	2.28567e-07	0	0.387175	0.942879	0	0.0186331	0.000383158	0.0763332	0.00108222	0.981	0.999	0.943	0.998
15:39516245-C/A	4	9.46332e-08	0.26504	0.0496632	9.46332e-08	0.26504	0.0496632	1.39856e-07	28.4808	0	1.05262e-06	0	0.636249	0.888086	0	0.0192976	0.00172619	0.0763332	0.00108222	0.98	0.997	0.942	0.998
15:39516742-G/A	4	2.07065e-07	0.174657	0.0336339	2.07065e-07	0.174657	0.0336339	3.03205e-07	26.966	0	2.49517e-06	0	0.10604	0.991103	0	0.00565072	0.00113413	0.0566588	0.0227653	0.993	0.998	0.956	0.978
15:39518016-C/T	4	2.15485e-07	0.178524	0.0344278	2.15485e-07	0.178524	0.0344278	3.16357e-07	26.889	2.77556e-17	2.55569e-06	0	0.206382	0.976553	0	0.00696386	0.000735517	0.05467	0.0297499	0.991	0.999	0.957	0.972
15:39519151-G/T	4	4.11986e-08	0.268626	0.048969	4.11986e-08	0.268626	0.048969	5.87064e-08	30.0922	0	4.49305e-07	0	0.981574	0.80571	0	0.0264057	0.00155415	0.0763332	0.00031317	0.974	0.997	0.942	0.999
15:39519925-G/A	4	1.3165e-09	0.222118	0.0366207	4.14464e-06	0.234891	0.051019	2.0035e-09	36.7887	0	1.3581e-08	44.537	5.40901	0.144183	0.00458112	0.00541054	0.000623228	0.0241983	2.62015e-05	0.986	0.999	0.977	0.999
15:39530343-T/C	4	2.01692e-08	-0.204196	0.0363951	4.87051e-06	-0.203331	0.0444897	2.92835e-08	31.4782	0	4.6405e-08	30.1406	4.29434	0.231385	0.00239066	0.00039069	0.000526368	0.46898	0.00109946	0.999	0.999	0.499	0.995
15:39845972-A/G	3	2.55116e-06	0.337048	0.0716513	0.000134912	0.352072	0.0922302	3.4818e-06	22.1276	0	1.1413e-05	27.5339	2.75991	0.25159	0.0073776	NA	0.00894	0.0256242	0.000299818	NA	NA	NA	NA
15:39849297-C/T	3	1.9434e-06	0.326032	0.0685052	1.9434e-06	0.326032	0.0685052	2.6545e-06	22.6502	0	9.72631e-06	0	0.601692	0.740192	0	NA	0.000236177	0.117094	0.00698333	NA	NA	NA	NA
15:39849311-G/A	3	9.44832e-07	0.341632	0.069681	9.44832e-07	0.341632	0.069681	1.29159e-06	24.0374	0	4.79721e-06	0	0.755188	0.685509	0	NA	0.000104172	0.117094	0.00698333	NA	0.999	0.883	0.986
15:40283274-G/A	4	9.51417e-09	-0.190185	0.0331381	3.98037e-07	-0.187292	0.036942	1.38293e-08	32.9381	0	3.85848e-08	17.7522	3.64752	0.302128	0.000981565	0.00370521	3.53646e-06	0.429764	0.0139994	0.991	1	0.644	0.977
15:40286117-T/C	4	6.41337e-06	-0.156019	0.0345766	6.95879e-05	-0.155256	0.0390318	9.34466e-06	20.3607	0	2.01891e-05	19.4925	3.72636	0.292569	0.00120218	0.000131637	0.00926696	0.21409	0.282578	NA	NA	NA	NA
15:40286873-C/T	4	3.34243e-06	-0.153013	0.0329162	6.25555e-06	-0.152446	0.0337452	4.89051e-06	21.6092	0	8.73943e-06	4.27194	3.13388	0.371441	0.000200508	0.00028322	0.0020839	0.261324	0.362563	NA	NA	NA	NA
15:40405909-G/A	4	1.37708e-06	-0.171266	0.0354714	1.37708e-06	-0.171266	0.0354714	2.02597e-06	23.3124	0	6.75344e-06	0	2.95225	0.399046	0	0.0423655	0.00108061	0.0561738	0.00518677	NA	NA	NA	NA
15:40410840-A/G	4	4.32164e-06	-0.162418	0.0353446	4.92178e-06	-0.162619	0.0355988	6.30664e-06	21.1166	0	1.75937e-05	1.0828	3.03284	0.38659	5.9096e-05	0.0509196	0.000899844	0.135737	0.00775228	NA	NA	NA	NA
15:40441620-A/G	4	6.19778e-09	0.211922	0.0364669	6.19778e-09	0.211922	0.0364669	9.09905e-09	33.7716	0	5.25658e-08	0	2.556	0.465255	0	2.13034e-05	0.00133825	0.311846	0.00839759	1	0.997	0.822	0.988
15:40443866-T/C	4	1.08641e-07	0.213907	0.0402714	1.64388e-06	0.215338	0.0449286	1.59678e-07	28.2136	0	5.78718e-07	15.9855	3.57081	0.311694	0.00133146	3.83229e-05	0.00190599	0.15091	0.0768308	1	0.996	0.901	0.887
15:40443882-C/T	4	2.22353e-06	-0.150967	0.0319037	2.22353e-06	-0.150967	0.0319037	3.25092e-06	22.3915	0	1.95941e-05	0	0.706835	0.871595	0	0.00639124	0.00335661	0.199429	0.0199925	NA	NA	NA	NA
15:40443883-C/G	4	1.61097e-06	-0.15263	0.0318181	1.61097e-06	-0.15263	0.0318181	2.36184e-06	23.0108	0	1.50343e-05	0	0.665036	0.881395	0	0.00463769	0.00335955	0.199429	0.0199925	NA	NA	NA	NA
15:40516832-A/G	4	4.76546e-07	0.188126	0.0373597	4.76546e-07	0.188126	0.0373597	6.97466e-07	25.3565	0	3.63985e-06	0	1.70872	0.634998	0	0.0480287	0.000185267	0.0227208	0.0457276	0.946	0.999	0.968	0.948
15:40517412-T/A	4	1.94272e-07	0.194429	0.0373562	1.94272e-07	0.194429	0.0373562	2.83433e-07	27.0893	0	1.69674e-06	0	1.52104	0.677422	0	0.0400546	0.000115331	0.0270547	0.0312367	0.955	1	0.967	0.963
15:40536050-C/T	3	5.46653e-06	0.440724	0.0969469	5.46653e-06	0.440724	0.0969469	7.43392e-06	20.6665	0	2.8674e-05	0	0.728978	0.694551	0	NA	0.00521638	0.130052	0.000774781	NA	NA	NA	NA
15:40565055-G/A	4	6.55276e-06	-0.152988	0.033939	0.000209101	-0.152044	0.0410069	9.50362e-06	20.3196	0.00879258	1.26768e-05	27.5943	4.14332	0.246398	0.00186753	0.0717581	0.000127513	0.620234	0.0120956	NA	NA	NA	NA
15:40636418-G/A	4	9.77323e-06	0.156734	0.035443	0.00881763	0.148873	0.0568424	7.66481e-06	19.5552	1.18507	4.48723e-06	59.5319	7.41325	0.0598298	0.00761468	0.135137	5.86514e-06	0.0432842	0.728995	NA	NA	NA	NA
15:40636457-G/A	4	9.79648e-07	0.173757	0.0354919	0.000815717	0.166729	0.0498085	1.21284e-06	23.9677	0.334077	1.24685e-06	47.3464	5.69762	0.127285	0.00466451	0.0135556	1.10302e-05	0.0432842	0.687513	0.955	1	0.924	0.351
15:40759347-G/A	4	9.97927e-08	0.182299	0.034221	9.97927e-08	0.182299	0.034221	1.47085e-07	28.378	0	8.03083e-07	0	1.35408	0.716333	0	0.02086	0.000166223	0.253614	0.00283391	0.968	1	0.847	0.995
15:40760116-G/C	4	4.00333e-07	0.169628	0.033465	2.23157e-06	0.16866	0.0356483	5.80811e-07	25.6927	0.00303362	1.07879e-06	10.2653	3.34319	0.341677	0.000536822	0.10127	1.65243e-05	0.230322	0.0116814	0.796	1	0.82	0.978
15:40782620-C/T	4	6.5581e-06	0.174687	0.0387543	0.00199452	0.211689	0.0684846	4.35941e-06	20.318	1.50975	2.7279e-06	62.4642	7.99236	0.0461698	0.011222	0.251496	0.00060747	0.00746722	0.00446224	NA	NA	NA	NA
15:41181121-G/A	4	1.81136e-09	-0.201522	0.0335096	1.81136e-09	-0.201522	0.0335096	2.73686e-09	36.1667	0	2.08634e-08	0	1.79181	0.61672	0	0.0127724	0.000100936	0.0025936	0.00594892	0.98	1	0.994	0.993
15:41189005-A/G	2	7.02419e-06	0.183359	0.0408104	7.02419e-06	0.183359	0.0408104	8.5856e-06	20.1866	0	2.2517e-05	0	0.639613	0.423851	0	0.0160278	0.000106016	NA	NA	NA	NA	NA	NA
15:41190723-A/G	4	1.61966e-08	0.18929	0.0335122	1.61966e-08	0.18929	0.0335122	2.25482e-08	31.9042	2.22045e-16	1.90771e-07	0	1.76556	0.622459	0	0.0135025	0.000576507	0.0025936	0.00994897	0.982	0.999	0.993	0.989
15:41190989-A/G	4	6.1919e-09	0.196069	0.0337382	6.1919e-09	0.196069	0.0337382	9.09063e-09	33.7734	0	7.58404e-08	0	1.5234	0.676881	0	0.00945448	0.000403233	0.0025936	0.00828221	0.988	0.999	0.994	0.991
15:41193316-C/T	4	1.60343e-08	-0.192065	0.0339931	1.60343e-08	-0.192065	0.0339931	2.23089e-08	31.9238	0	1.86334e-07	0	1.72569	0.631236	0	0.0140608	0.000727668	0.0025936	0.00758726	0.981	0.999	0.994	0.992
15:41197736-T/C	4	6.15793e-08	0.184336	0.0340471	6.15793e-08	0.184336	0.0340471	9.06311e-08	29.3131	0	6.38341e-07	0	2.50754	0.47393	0	0.0194841	0.000927118	0.0011961	0.0268729	0.973	0.999	0.995	0.974
15:41198894-A/G	4	3.61913e-09	0.200342	0.0339521	3.61913e-09	0.200342	0.0339521	5.38167e-09	34.8185	0	4.37152e-08	0	1.72173	0.632114	0	0.00874331	0.000208089	0.00182284	0.0128529	0.988	1	0.995	0.987
15:41199503-C/G	4	4.31405e-08	0.187295	0.0341937	4.31405e-08	0.187295	0.0341937	6.11206e-08	30.0029	0	4.46815e-07	0	2.37185	0.498897	0	0.0160903	0.000782995	0.0011961	0.0283893	0.979	0.999	0.995	0.973
15:41201382-A/T	4	2.655e-10	-0.216817	0.0343189	2.655e-10	-0.216817	0.0343189	4.1824e-10	39.9132	0	3.52931e-09	0	1.39349	0.707062	0	0.00357999	8.82383e-05	0.00175528	0.00564927	0.995	1	0.996	0.994
15:41257771-C/A	4	1.04967e-06	0.178126	0.0364856	1.04967e-06	0.178126	0.0364856	1.53994e-06	23.8348	0	7.30406e-06	0	0.799992	0.849469	0	0.0102298	0.00101414	0.501051	0.00918713	NA	NA	NA	NA
15:41257778-C/T	4	8.4344e-07	0.180222	0.0365931	8.4344e-07	0.180222	0.0365931	1.24116e-06	24.256	0	5.92506e-06	0	0.898689	0.825744	0	0.0051217	0.00149892	0.501051	0.00918713	0.991	0.997	0.762	0.986
15:41257914-C/T	4	1.06447e-06	0.178877	0.0366601	1.06447e-06	0.178877	0.0366601	1.56116e-06	23.8079	0	7.36093e-06	0	0.87518	0.831413	0	0.0056749	0.00175129	0.501051	0.00918713	NA	NA	NA	NA
15:41258353-A/G	4	4.59879e-07	0.183307	0.0363537	4.59879e-07	0.183307	0.0363537	6.7196e-07	25.4252	0	3.09248e-06	0	1.00992	0.798852	0	0.00295804	0.00143921	0.501051	0.00817678	0.994	0.997	0.759	0.987
15:41261258-T/C	4	7.45035e-08	-0.205542	0.0382052	7.45035e-08	-0.205542	0.0382052	1.08813e-07	28.9439	0	3.36073e-07	0	2.35278	0.502485	0	0.00363704	2.1303e-05	0.567695	0.0350164	0.992	1	0.697	0.939
15:41290179-T/C	4	1.60794e-06	-0.187231	0.0390282	1.60794e-06	-0.187231	0.0390282	2.35736e-06	23.0144	0	1.12991e-05	0	0.798872	0.849737	0	0.00846705	0.000761213	0.446155	0.025829	NA	NA	NA	NA
15:41299068-A/G	4	7.91729e-07	-0.193328	0.0391559	7.91729e-07	-0.193328	0.0391559	1.16473e-06	24.3779	2.22045e-16	4.76213e-06	0	1.429	0.698752	0	0.00329989	0.000415346	0.481713	0.0400383	0.993	0.999	0.763	0.946
15:41299919-C/T	4	8.09144e-07	-0.193152	0.0391539	8.09144e-07	-0.193152	0.0391539	1.191e-06	24.336	0	4.90827e-06	0	1.41744	0.701453	0	0.00339821	0.000415346	0.481713	0.0400383	0.992	0.999	0.763	0.946
15:41300081-A/G	4	7.98099e-07	-0.19325	0.0391525	7.98099e-07	-0.19325	0.0391525	1.17434e-06	24.3624	0	4.75453e-06	0	1.42019	0.70081	0	0.00340479	0.000408128	0.481713	0.0400383	0.992	0.999	0.763	0.946
15:41311941-G/A	4	9.18362e-07	-0.192163	0.0391501	9.18362e-07	-0.192163	0.0391501	1.35224e-06	24.0921	0	6.47167e-06	0	0.947392	0.813979	0	0.00678594	0.000487497	0.446155	0.025829	0.988	0.999	0.783	0.966
15:41314127-T/G	4	8.35711e-07	-0.192462	0.039064	8.35711e-07	-0.192462	0.039064	1.23014e-06	24.2737	0	5.68487e-06	0	0.950211	0.813297	0	0.00652967	0.0004583	0.446155	0.025829	0.989	0.999	0.783	0.966
15:41321011-A/G	4	1.56699e-06	0.187735	0.0390911	1.56699e-06	0.187735	0.0390911	2.29687e-06	23.064	0	1.12974e-05	0	0.804184	0.848466	0	0.00670623	0.0010709	0.446155	0.0221118	NA	NA	NA	NA
15:41325620-C/T	4	1.66444e-06	-0.189877	0.0396369	1.66444e-06	-0.189877	0.0396369	2.44195e-06	22.948	0	1.0216e-05	0	1.20598	0.751571	0	0.0064295	0.000510591	0.470897	0.0420868	NA	NA	NA	NA
15:41326711-A/G	4	1.32534e-06	0.18897	0.0390763	1.32534e-06	0.18897	0.0390763	1.94866e-06	23.3861	0	9.52069e-06	0	0.857788	0.835601	0	0.0068013	0.000732713	0.446155	0.0263273	NA	NA	NA	NA
15:41328653-A/G	4	1.10639e-06	-0.190321	0.0390665	1.10639e-06	-0.190321	0.0390665	1.62688e-06	23.7335	0	7.96226e-06	0	0.903306	0.82463	0	0.00608166	0.000660909	0.446155	0.0263273	NA	NA	NA	NA
15:41329056-A/G	4	9.88666e-07	-0.192319	0.0392978	9.88666e-07	-0.192319	0.0392978	1.45371e-06	23.9501	0	5.98387e-06	0	1.41496	0.702031	0	0.0032679	0.00052199	0.481713	0.0408286	0.992	0.999	0.764	0.946
15:41333147-A/G	4	1.47534e-06	-0.187831	0.0390131	1.47534e-06	-0.187831	0.0390131	2.16689e-06	23.1799	0	1.06075e-05	0	0.793765	0.850958	0	0.00693208	0.00112749	0.451908	0.0188891	NA	NA	NA	NA
15:41334139-T/C	4	1.28696e-06	-0.18888	0.0390106	1.28696e-06	-0.18888	0.0390106	1.89299e-06	23.4426	0	9.34736e-06	0	0.837668	0.840438	0	0.00603919	0.00109236	0.451908	0.0188891	NA	NA	NA	NA
15:41334304-G/A	4	9.8326e-07	-0.191022	0.0390242	9.8326e-07	-0.191022	0.0390242	1.44622e-06	23.9606	0	7.12495e-06	0	0.864303	0.834033	0	0.00620551	0.000792942	0.451908	0.0188891	0.989	0.998	0.783	0.975
15:41337683-C/T	4	1.16332e-06	-0.19016	0.0391133	1.16332e-06	-0.19016	0.0391133	1.71247e-06	23.6369	0	8.38699e-06	0	0.803116	0.848721	0	0.00931646	0.000659052	0.451908	0.0188891	NA	NA	NA	NA
15:41337724-G/T	4	3.67633e-06	-0.180958	0.0390932	3.67633e-06	-0.180958	0.0390932	5.37596e-06	21.4266	0	2.65964e-05	0	0.665534	0.881279	0	0.0100203	0.00218977	0.451908	0.0188891	NA	NA	NA	NA
15:41337906-A/C	4	1.05559e-06	-0.191785	0.0392923	1.05559e-06	-0.191785	0.0392923	1.54843e-06	23.824	0	6.56632e-06	0	1.21779	0.748741	0	0.00514576	0.00052819	0.48763	0.0298291	NA	NA	NA	NA
15:41338847-A/G	4	1.33201e-06	-0.189521	0.0391984	1.33201e-06	-0.189521	0.0391984	1.95863e-06	23.3764	0	8.63547e-06	0	1.11756	0.772838	0	0.00623332	0.000588649	0.48763	0.0298291	NA	NA	NA	NA
15:41339481-C/T	4	1.63533e-06	-0.187564	0.0391252	1.63533e-06	-0.187564	0.0391252	2.3982e-06	22.9819	0	1.1707e-05	0	0.737972	0.864238	0	0.0110451	0.000824957	0.451908	0.0188891	NA	NA	NA	NA
15:41346092-T/C	4	1.5411e-06	-0.188027	0.0391247	1.5411e-06	-0.188027	0.0391247	2.25862e-06	23.096	0	1.10692e-05	0	0.787545	0.852444	0	0.00923861	0.000774428	0.451908	0.0220727	NA	NA	NA	NA
15:41346748-T/C	4	1.73992e-06	0.186434	0.0389907	1.73992e-06	0.186434	0.0389907	2.55139e-06	22.8627	0	1.3286e-05	0	0.763249	0.858236	0	0.00660092	0.00207316	0.451908	0.0127891	NA	NA	NA	NA
15:41353226-C/T	4	1.33212e-06	0.18963	0.0392211	1.33212e-06	0.18963	0.0392211	1.9588e-06	23.3763	0	8.6626e-06	0	1.09795	0.777569	0	0.00716362	0.00053509	0.48763	0.0289303	NA	NA	NA	NA
15:41356409-A/G	4	9.21131e-07	0.192	0.0391215	9.21131e-07	0.192	0.0391215	1.35633e-06	24.0863	0	6.56455e-06	0	0.902517	0.82482	0	0.00618111	0.000750669	0.451908	0.0183039	0.989	0.998	0.782	0.975
15:41357051-T/C	4	1.38968e-06	0.188758	0.0391087	1.38968e-06	0.188758	0.0391087	2.04458e-06	23.2949	0	9.83296e-06	0	0.77114	0.856357	0	0.00959728	0.000806939	0.451908	0.0183039	NA	NA	NA	NA
15:41357358-A/G	4	8.25018e-07	0.192911	0.0391352	8.25018e-07	0.192911	0.0391352	1.21489e-06	24.2985	0	5.88445e-06	0	0.900992	0.825188	0	0.0067075	0.000619261	0.451908	0.0183039	0.988	0.998	0.781	0.975
15:41358516-A/G	4	3.2709e-06	0.182022	0.039119	3.2709e-06	0.182022	0.039119	4.78691e-06	21.6507	0	2.45439e-05	0	0.693652	0.874696	0	0.00917882	0.00214167	0.451908	0.0183039	NA	NA	NA	NA
15:41360774-A/G	4	1.25e-06	0.189306	0.039052	1.25e-06	0.189306	0.039052	1.83984e-06	23.4987	0	8.98976e-06	0	0.788385	0.852243	0	0.00881115	0.000777721	0.451908	0.0183039	NA	NA	NA	NA
15:41361225-T/C	4	6.30398e-07	0.195318	0.0392073	6.30398e-07	0.195318	0.0392073	9.23667e-07	24.817	0	3.96358e-06	0	1.37799	0.710702	0	0.00309832	0.00047974	0.48763	0.0289303	0.993	0.999	0.761	0.96
15:41362960-A/G	4	1.00266e-06	0.19106	0.0390627	1.00266e-06	0.19106	0.0390627	1.4731e-06	23.923	0	7.14165e-06	0	0.863641	0.834192	0	0.00651683	0.000795184	0.451908	0.0183039	NA	NA	NA	NA
15:41370370-A/G	4	8.2417e-07	0.19428	0.0394113	8.2417e-07	0.19428	0.0394113	1.21367e-06	24.3005	0	5.25743e-06	0	1.3312	0.721737	0	0.00420959	0.000481215	0.48763	0.0289303	0.991	0.999	0.762	0.96
15:41370417-A/G	4	1.07022e-06	0.192035	0.0393655	1.07022e-06	0.192035	0.0393655	1.56961e-06	23.7975	0	6.75149e-06	0	1.20495	0.751817	0	0.0059002	0.000486061	0.48763	0.0289303	NA	NA	NA	NA
15:41370626-G/C	4	1.18385e-06	0.18982	0.0390711	1.18385e-06	0.18982	0.0390711	1.74244e-06	23.6033	0	8.47415e-06	0	0.802083	0.848969	0	0.00843093	0.000761368	0.451908	0.0183039	NA	NA	NA	NA
15:41372392-C/T	4	1.60295e-06	0.187579	0.0390957	1.60295e-06	0.187579	0.0390957	2.34999e-06	23.0204	0	1.16189e-05	0	0.728854	0.866397	0	0.0116033	0.000797938	0.451908	0.0183039	NA	NA	NA	NA
15:41374723-T/A	4	1.35566e-06	0.188971	0.0391129	1.35566e-06	0.188971	0.0391129	1.99397e-06	23.3426	0	9.73236e-06	0	0.778273	0.854656	0	0.00933555	0.000804562	0.451908	0.0183039	NA	NA	NA	NA
15:41374974-A/C	4	1.27524e-06	0.189579	0.0391403	1.27524e-06	0.189579	0.0391403	1.87613e-06	23.4602	0	9.16064e-06	0	0.804003	0.848509	0	0.00870723	0.000796393	0.451908	0.0183039	NA	NA	NA	NA
15:41377155-A/C	4	7.93352e-07	0.194139	0.0393233	7.93352e-07	0.194139	0.0393233	1.16718e-06	24.3739	0	5.05192e-06	0	1.30394	0.728197	0	0.00445575	0.000444238	0.48763	0.0289303	0.991	0.999	0.762	0.96
15:41381513-A/T	4	2.14199e-06	0.184925	0.0390175	2.14199e-06	0.184925	0.0390175	3.13231e-06	22.4633	0	1.51229e-05	0	0.796944	0.850198	0	0.0103119	0.000829113	0.451908	0.0262533	NA	NA	NA	NA
15:41383196-C/T	4	8.92382e-07	0.192331	0.0391395	8.92382e-07	0.192331	0.0391395	1.31303e-06	24.1474	0	5.29784e-06	0	1.51148	0.679624	0	0.00321084	0.000454074	0.48763	0.04047	0.993	0.999	0.76	0.944
15:41384649-T/C	4	3.51428e-06	0.180995	0.0390226	3.51428e-06	0.180995	0.0390226	5.13659e-06	21.5131	0	2.48085e-05	0	0.862514	0.834463	0	0.00590651	0.00230176	0.451908	0.0262533	NA	NA	NA	NA
15:41385390-T/C	4	1.87678e-06	0.187475	0.0393338	1.87678e-06	0.187475	0.0393338	2.74392e-06	22.7172	2.22045e-16	1.12673e-05	0	1.51983	0.677701	0	0.00250581	0.00124598	0.48763	0.04047	NA	NA	NA	NA
15:41388971-C/T	4	1.8577e-06	0.187894	0.0394046	1.8577e-06	0.187894	0.0394046	2.71673e-06	22.7369	0	1.12986e-05	0	1.33671	0.720436	0	0.00503174	0.000686389	0.48763	0.04047	NA	NA	NA	NA
15:41391076-T/C	4	2.98529e-06	0.183342	0.0392441	2.98529e-06	0.183342	0.0392441	4.36354e-06	21.826	0	1.88275e-05	0	1.07834	0.782306	0	0.00943159	0.000701493	0.48763	0.04047	NA	NA	NA	NA
15:41391288-T/A	4	1.40187e-06	0.188422	0.0390533	1.40187e-06	0.188422	0.0390533	2.06209e-06	23.2781	0	9.74425e-06	0	1.04116	0.791294	0	0.00441029	0.00106703	0.451908	0.0262533	NA	NA	NA	NA
15:41397336-C/T	4	1.47498e-06	0.187883	0.0390237	1.47498e-06	0.187883	0.0390237	2.1664e-06	23.1803	0	1.02426e-05	0	0.93321	0.817407	0	0.00624858	0.000848857	0.451908	0.0262533	NA	NA	NA	NA
15:41397472-T/G	4	7.94577e-07	0.194185	0.039335	7.94577e-07	0.194185	0.039335	1.16903e-06	24.371	0	4.58841e-06	0	1.68263	0.640802	0	0.00238526	0.000491621	0.48763	0.04047	0.994	0.999	0.758	0.943
15:41398316-C/T	4	1.13231e-06	0.190812	0.0392042	1.13231e-06	0.190812	0.0392042	1.66717e-06	23.689	0	7.79866e-06	0	1.06375	0.785831	0	0.00477575	0.000781305	0.451908	0.0262533	NA	NA	NA	NA
15:41399933-G/T	4	1.04151e-06	0.191515	0.0392157	1.04151e-06	0.191515	0.0392157	1.52823e-06	23.8498	0	6.08768e-06	0	1.45913	0.691735	0	0.00377627	0.000467567	0.48763	0.04047	NA	NA	NA	NA
15:41401581-G/A	4	2.27829e-06	0.184292	0.0389869	2.27829e-06	0.184292	0.0389869	3.33049e-06	22.3448	0	1.62253e-05	0	0.782971	0.853536	0	0.00999965	0.00091719	0.451908	0.0262533	NA	NA	NA	NA
15:41404051-A/G	4	2.753e-06	0.182286	0.03888	2.753e-06	0.182286	0.03888	4.02611e-06	21.9814	0	2.03718e-05	0	0.779826	0.854286	0	0.00651757	0.00218631	0.451908	0.0200456	NA	NA	NA	NA
15:41405380-C/T	4	2.92805e-06	0.18288	0.0391119	2.92805e-06	0.18288	0.0391119	4.27689e-06	21.8631	0	2.08953e-05	0	0.908624	0.823346	0	0.00536347	0.00203908	0.451908	0.0262533	NA	NA	NA	NA
15:41405662-A/C	4	3.3613e-06	0.181703	0.0390976	3.3613e-06	0.181703	0.0390976	4.91778e-06	21.5984	0	2.38038e-05	0	0.920411	0.8205	0	0.00515964	0.00243197	0.451908	0.0262533	NA	NA	NA	NA
15:41406942-C/G	4	1.28579e-06	0.189202	0.0390757	1.28579e-06	0.189202	0.0390757	1.8913e-06	23.4444	0	8.87805e-06	0	1.01637	0.797291	0	0.0049178	0.000888694	0.451908	0.0262533	NA	NA	NA	NA
15:41408736-A/G	4	1.5379e-06	0.188751	0.0392719	1.5379e-06	0.188751	0.0392719	2.25389e-06	23.1	0	9.34234e-06	0	1.30124	0.72884	0	0.00588997	0.000494109	0.48763	0.04047	NA	NA	NA	NA
15:41411293-C/T	4	8.31263e-07	0.193711	0.0393093	8.31263e-07	0.193711	0.0393093	1.2238e-06	24.284	0	4.76625e-06	0	1.513	0.679274	0	0.00475047	0.00028827	0.48763	0.04047	0.99	0.999	0.758	0.943
15:41415776-C/T	4	1.98882e-06	0.186596	0.0392457	1.98882e-06	0.186596	0.0392457	2.90615e-06	22.6058	0	1.23024e-05	0	1.22538	0.746924	0	0.00625379	0.000633221	0.48763	0.04047	NA	NA	NA	NA
15:42166500-C/T	4	7.14496e-06	-0.163201	0.0363532	0.0137563	-0.186065	0.0755265	2.15798e-06	20.154	3.03421	3.42319e-07	73.3537	11.2586	0.0104067	0.0162019	0.158507	1.60024e-05	0.625924	0.00114791	NA	NA	NA	NA
15:42168018-G/A	3	2.14109e-06	0.264656	0.055839	2.14109e-06	0.264656	0.055839	2.92464e-06	22.4641	0	8.78201e-06	0	0.878987	0.644363	0	NA	7.57451e-05	0.0369612	0.0680581	NA	NA	NA	NA
15:42168740-C/T	3	1.15965e-06	0.270494	0.0556297	1.15965e-06	0.270494	0.0556297	1.58321e-06	23.643	0	5.68082e-06	0	1.12234	0.570542	0	NA	0.000188849	0.0095693	0.0425522	NA	NA	NA	NA
15:42170841-T/C	4	5.52214e-06	0.207205	0.0456006	1.31732e-05	0.206038	0.0472868	8.04391e-06	20.6471	0	1.32586e-05	5.92016	3.18878	0.363425	0.000550729	0.362576	0.000119949	0.0123116	0.162804	NA	NA	NA	NA
15:42171237-C/T	4	3.9876e-06	0.211704	0.0459025	2.16938e-05	0.209372	0.0493021	5.82313e-06	21.2708	0	8.71606e-06	11.5873	3.39318	0.334883	0.00115787	0.351206	7.90258e-05	0.0123116	0.162804	NA	NA	NA	NA
15:42171483-G/A	4	5.65183e-06	0.205527	0.04528	4.45932e-05	0.202858	0.0496922	8.23475e-06	20.6026	4.44089e-16	1.15188e-05	14.8601	3.52361	0.317712	0.00150217	0.378941	9.98949e-05	0.0123116	0.162804	NA	NA	NA	NA
15:42171844-T/C	4	5.26566e-06	0.206163	0.0452717	0.000171114	0.201404	0.05359	7.61488e-06	20.7381	0.0151155	8.21784e-06	25.8574	4.04626	0.256512	0.00299843	0.436602	6.44978e-05	0.0123116	0.162804	NA	NA	NA	NA
15:42172166-T/C	4	3.69633e-06	0.210919	0.0455768	0.000220117	0.20488	0.0554519	5.28723e-06	21.4162	0.0418116	5.4256e-06	29.5861	4.26052	0.234672	0.00366001	0.443785	3.98855e-05	0.0123116	0.162804	NA	NA	NA	NA
15:42173700-G/C	4	7.26767e-06	0.203116	0.0452808	0.00106274	0.195547	0.0597388	9.67066e-06	20.1215	0.173479	7.26626e-06	39.5811	4.96533	0.174353	0.00563717	0.599129	4.62226e-05	0.0123116	0.162804	NA	NA	NA	NA
15:42176239-G/A	4	3.00351e-06	0.200923	0.0430189	0.000527431	0.197602	0.0570045	4.23795e-06	21.8143	0.0657596	3.43606e-06	40.2933	5.02456	0.170008	0.00522029	0.203418	9.77824e-05	0.00233659	0.377806	NA	NA	NA	NA
15:42179424-C/T	3	9.05261e-07	0.275787	0.0561549	0.000620143	0.271181	0.0792314	1.18299e-06	24.1198	0.0867306	9.55248e-07	42.3799	3.47101	0.176311	0.00802024	NA	5.3173e-06	0.0234335	0.187742	NA	1	0.948	0.619
15:42181959-A/T	3	1.87229e-06	0.263849	0.055352	0.00105331	0.25927	0.079145	2.46451e-06	22.7218	0.0727191	1.91127e-06	43.1901	3.52051	0.172001	0.00815224	NA	9.0153e-06	0.0234335	0.237264	NA	NA	NA	NA
15:42182148-G/A	3	2.39713e-06	0.260777	0.0552881	0.000913248	0.256659	0.0774008	3.20301e-06	22.2472	0.0418672	2.67081e-06	40.9687	3.38804	0.18378	0.00743245	NA	1.23893e-05	0.0234335	0.237264	NA	NA	NA	NA
15:42182796-G/C	3	1.34753e-06	0.267151	0.0552808	0.00114177	0.265186	0.0815193	1.77846e-06	23.3541	0.0648362	1.38009e-06	46.0782	3.70907	0.156525	0.00917103	NA	9.7229e-06	0.0139243	0.228465	NA	NA	NA	NA
15:42182988-C/T	3	9.24052e-07	0.276125	0.0562698	0.00113915	0.274007	0.0842143	1.18209e-06	24.0802	0.127749	8.75958e-07	48.0953	3.85321	0.145641	0.010173	NA	6.51265e-06	0.0139243	0.212487	NA	1	0.96	0.571
15:42184259-C/T	3	5.10112e-06	0.252368	0.0553367	0.0161271	0.25534	0.106125	4.01585e-06	20.7989	1.05069	1.56937e-06	67.7134	6.19451	0.045173	0.0222292	NA	8.21274e-06	0.00979484	0.510068	NA	NA	NA	NA
15:42238759-T/G	4	7.83265e-07	-0.157503	0.0318864	4.14261e-06	-0.158097	0.0343383	1.15197e-06	24.3986	0	4.89281e-06	12.0027	3.4092	0.332731	0.000580681	0.00378663	0.0233394	0.296737	0.000281071	0.992	0.964	0.802	0.998
15:42414232-T/C	2	1.70132e-06	0.374711	0.0782931	5.76126e-06	0.374005	0.0824715	2.07529e-06	22.9059	0	4.99513e-06	9.74723	1.108	0.292517	0.00133425	2.23311e-05	0.014029	NA	NA	NA	NA	NA	NA
15:42432197-T/C	4	5.74341e-06	-0.149276	0.0329119	4.90641e-05	-0.146196	0.0360085	8.36729e-06	20.5719	0	1.63174e-05	14.2788	3.49972	0.320799	0.000758466	3.41436e-05	0.0236358	0.43459	0.279831	NA	NA	NA	NA
15:42441711-G/A	4	1.35146e-07	0.166953	0.0316695	1.35146e-07	0.166953	0.0316695	1.95511e-07	27.7911	0	1.00137e-06	0	2.37707	0.497917	0	0.00108934	0.00954665	0.251915	0.000707767	0.998	0.984	0.821	0.997
15:42444610-T/C	4	1.94246e-07	0.174573	0.033541	1.94246e-07	0.174573	0.033541	2.83393e-07	27.0895	0	2.31813e-06	0	0.295988	0.960781	0	0.00108283	0.00930185	0.0501227	0.013488	0.998	0.988	0.96	0.985
15:42445654-A/G	4	2.09961e-08	0.179754	0.0320785	2.09961e-08	0.179754	0.0320785	3.06967e-08	31.4002	0	2.57988e-07	0	0.815511	0.845754	0	0.000828174	0.0115121	0.019041	0.00247844	0.999	0.983	0.982	0.996
15:42445679-T/A	4	7.10055e-07	0.17036	0.0343564	7.10055e-07	0.17036	0.0343564	1.04108e-06	24.5876	0	5.94394e-06	0	1.32318	0.723635	0	0.000393358	0.0263772	0.146559	0.0120159	0.999	0.962	0.895	0.984
15:42445724-C/G	4	2.69434e-08	0.178193	0.0320478	2.69434e-08	0.178193	0.0320478	3.84886e-08	30.916	0	3.34967e-07	0	0.78627	0.852748	0	0.00112024	0.0112167	0.019041	0.00247844	0.998	0.984	0.982	0.996
15:42445987-A/G	4	3.21787e-08	0.17403	0.031475	3.21787e-08	0.17403	0.031475	4.52264e-08	30.5715	0	4.15982e-07	0	0.754377	0.860345	0	0.00321028	0.00528292	0.0250806	0.00170417	0.996	0.993	0.978	0.997
15:42446158-G/C	4	1.34277e-08	0.179478	0.0315953	1.34277e-08	0.179478	0.0315953	1.93711e-08	32.2684	0	1.70844e-07	0	0.913207	0.822239	0	0.00113769	0.00711932	0.0250806	0.00130756	0.998	0.989	0.978	0.998
15:42446208-C/T	4	3.9843e-08	0.173184	0.0315364	3.9843e-08	0.173184	0.0315364	5.67684e-08	30.1571	0	5.03899e-07	0	0.776123	0.855169	0	0.00387334	0.00543422	0.0250806	0.00170417	0.995	0.992	0.977	0.997
15:42451108-G/C	4	6.10816e-11	0.20855	0.0318832	1.57443e-06	0.212973	0.0443551	9.91164e-11	42.7856	0	3.84707e-10	44.2429	5.38048	0.145964	0.00343663	0.00138752	1.25887e-05	0.156349	4.01841e-05	0.995	1	0.831	1
15:42459034-T/C	4	2.33728e-06	0.147244	0.0311836	2.33728e-06	0.147244	0.0311836	3.41632e-06	22.2957	0	1.9089e-05	0	2.24992	0.522182	0	0.0100729	0.0220944	0.172948	0.000999691	NA	NA	NA	NA
15:42460251-A/G	4	2.48852e-06	0.146703	0.0311532	2.48852e-06	0.146703	0.0311532	3.64099e-06	22.1753	0	2.02331e-05	0	2.29187	0.514079	0	0.00922706	0.025296	0.172948	0.000999691	NA	NA	NA	NA
15:42463677-T/C	4	2.3324e-06	0.147349	0.031203	2.3324e-06	0.147349	0.031203	3.40909e-06	22.2997	0	1.89831e-05	0	2.53791	0.468479	0	0.0114567	0.0220596	0.172948	0.000755985	NA	NA	NA	NA
15:42464743-C/G	4	1.54823e-07	0.164228	0.0313011	6.48569e-06	0.166217	0.0368561	2.2552e-07	27.5282	0	1.06947e-06	24.8421	3.9916	0.262373	0.00136145	0.00638006	0.00457376	0.258873	0.000121802	0.988	0.992	0.817	0.999
15:42467666-C/T	4	3.8705e-06	0.144547	0.0312993	3.8705e-06	0.144547	0.0312993	5.65451e-06	21.3279	0	3.19105e-05	0	2.20316	0.531327	0	0.0167694	0.0206515	0.172948	0.00113236	NA	NA	NA	NA
15:42468617-A/G	4	1.34022e-06	-0.168914	0.0349452	1.34022e-06	-0.168914	0.0349452	1.9709e-06	23.3646	0	1.08019e-05	0	1.91833	0.58953	0	0.0139248	0.00101633	0.117398	0.0144198	NA	NA	NA	NA
15:42482047-C/A	4	1.06655e-06	-0.171476	0.0351461	1.06655e-06	-0.171476	0.0351461	1.56414e-06	23.8041	2.22045e-16	8.86517e-06	0	1.98723	0.575062	0	0.0107696	0.000939783	0.118972	0.0150126	NA	NA	NA	NA
15:42487025-A/T	4	2.47914e-06	-0.165727	0.0351875	2.47914e-06	-0.165727	0.0351875	3.62685e-06	22.1826	0	1.86535e-05	0	1.85584	0.60286	0	0.0155144	0.0011845	0.125508	0.021085	NA	NA	NA	NA
15:42528676-C/T	4	1.95545e-11	-0.218022	0.0324954	8.9564e-06	-0.22476	0.0506107	3.24298e-11	45.0149	0	7.75184e-11	53.9192	6.51031	0.0892569	0.00536779	0.000250943	1.01679e-05	0.225613	3.41402e-05	0.999	1	0.715	0.999
15:42585374-T/A	4	3.81419e-10	-0.202948	0.0324123	0.000823587	-0.209007	0.0624883	2.89102e-10	39.2057	1.44414	4.78669e-10	70.1479	10.0496	0.0181495	0.0106481	0.00251314	3.2568e-06	0.626691	1.95902e-05	0.968	1	0.335	0.999
15:42589317-G/A	4	1.50055e-06	-0.167384	0.0347908	1.50055e-06	-0.167384	0.0347908	2.20198e-06	23.1473	0	1.33208e-05	0	1.51395	0.679054	0	0.0104181	0.00148319	0.102327	0.0209494	NA	NA	NA	NA
15:42614876-A/G	4	3.54689e-06	-0.157592	0.0339908	3.54689e-06	-0.157592	0.0339908	5.18367e-06	21.4953	0	2.40571e-05	0	1.35967	0.715016	0	0.00275204	0.0544561	0.128344	0.00500135	NA	NA	NA	NA
15:42614972-C/A	4	2.76071e-06	-0.159651	0.0340563	2.76071e-06	-0.159651	0.0340563	4.03688e-06	21.9761	0	1.76751e-05	0	1.53963	0.673153	0	0.00186106	0.0597759	0.120455	0.00500135	NA	NA	NA	NA
15:42615269-A/G	4	2.91638e-06	-0.159224	0.0340468	2.91638e-06	-0.159224	0.0340468	4.25924e-06	21.8708	0	1.8475e-05	0	1.54812	0.67121	0	0.00191966	0.0612297	0.120455	0.00500135	NA	NA	NA	NA
15:42615411-A/C	4	2.9135e-06	-0.159233	0.0340472	2.9135e-06	-0.159233	0.0340472	4.25487e-06	21.8727	0	1.80073e-05	0	1.54861	0.671098	0	0.00191717	0.0612297	0.120455	0.00500135	NA	NA	NA	NA
15:42615492-A/G	4	2.93632e-06	-0.15923	0.0340583	2.93632e-06	-0.15923	0.0340583	4.28941e-06	21.8577	0	1.74296e-05	0	1.57436	0.665217	0	0.00186885	0.0625803	0.120455	0.00500135	NA	NA	NA	NA
15:42616073-A/T	4	3.06691e-06	-0.159006	0.0340755	3.06691e-06	-0.159006	0.0340755	4.4862e-06	21.7742	0	1.91237e-05	0	1.56261	0.667897	0	0.00196831	0.0625803	0.120455	0.00500135	NA	NA	NA	NA
15:42616332-T/G	4	3.04659e-06	-0.158974	0.0340587	3.04659e-06	-0.158974	0.0340587	4.4559e-06	21.787	2.22045e-16	1.94363e-05	0	1.50652	0.680767	0	0.00209639	0.0599058	0.120455	0.00500135	NA	NA	NA	NA
15:42617644-A/G	4	3.44734e-06	-0.158118	0.034061	3.44734e-06	-0.158118	0.034061	5.04087e-06	21.5499	0	2.17242e-05	0	1.51353	0.67915	0	0.0022847	0.0625803	0.120455	0.00500135	NA	NA	NA	NA
15:42624699-C/T	4	5.32154e-06	-0.155052	0.0340646	5.32154e-06	-0.155052	0.0340646	7.75191e-06	20.7179	0	2.69381e-05	0	1.75427	0.624935	0	0.00124986	0.0859669	0.120455	0.00965569	NA	NA	NA	NA
15:42657055-C/G	4	3.89787e-10	0.202887	0.0324201	0.000752292	0.207382	0.0615416	3.05547e-10	39.1634	1.37614	4.77274e-10	69.2246	9.74803	0.020834	0.0101914	0.00289079	1.81381e-06	0.626691	3.70492e-05	0.962	1	0.334	0.999
15:42681199-G/A	4	1.92496e-10	0.217924	0.034226	4.26751e-05	0.204057	0.0498613	2.47542e-10	40.5414	0.4181	5.09901e-10	49.536	5.94483	0.114325	0.00484667	0.0139219	1.81194e-08	0.511658	0.0039185	0.949	1	0.576	0.991
15:42704914-A/T	4	1.3828e-06	0.163175	0.0338014	1.3828e-06	0.163175	0.0338014	2.03452e-06	23.3044	0	8.17962e-06	0	1.55906	0.668709	0	0.00201412	0.00771249	0.372163	0.00640956	NA	NA	NA	NA
15:42708005-A/G	4	8.10743e-10	0.199188	0.0324262	4.21395e-05	0.19954	0.0487225	1.20042e-09	37.7341	0.0761099	1.99258e-09	51.5725	6.19482	0.102507	0.00479783	0.0017803	5.19176e-06	0.470605	0.000332134	0.99	1	0.512	0.998
15:42711887-C/T	4	1.07058e-07	0.170966	0.0321709	0.00552879	0.17996	0.0648622	4.08013e-08	28.242	2.56262	1.12688e-08	72.4045	10.8714	0.0124422	0.011823	0.0470632	2.31508e-06	0.691843	0.00036584	0.374	1	0.216	0.996
15:42725684-C/T	2	2.88945e-08	0.2268	0.0408796	0.054865	0.223509	0.116414	7.55111e-09	30.7804	3.30252	3.91556e-09	87.6563	8.10128	0.00442341	0.0237591	0.0696127	2.43594e-09	NA	NA	0.213	1	NA	NA
15:42752830-A/G	4	1.53556e-07	0.170461	0.0324796	0.00646793	0.173862	0.063848	7.39617e-08	27.5441	2.16004	6.99871e-08	71.2012	10.4171	0.0153339	0.011303	0.0154389	3.59175e-06	0.980042	0.00111653	0.744	1	0.196	0.992
15:42753517-G/A	4	4.04419e-06	0.210026	0.0455676	0.00286813	0.2009	0.0673815	4.90894e-06	21.2438	0.35813	6.18023e-06	52.2276	6.27978	0.0987639	0.00938369	1.54913e-05	0.0362831	0.883662	0.0350585	NA	NA	NA	NA
15:42755142-G/A	4	5.08445e-06	0.206306	0.04523	0.00184559	0.197512	0.0634268	6.76303e-06	20.8052	0.177734	8.83274e-06	46.9207	5.65192	0.129829	0.00748074	2.59099e-05	0.0381828	0.883662	0.0350585	NA	NA	NA	NA
15:42770032-A/G	4	9.19529e-08	0.17284	0.0323552	0.00613956	0.177222	0.064674	4.16904e-08	28.5364	2.22144	4.22181e-08	72.0808	10.7453	0.0131861	0.0117342	0.0115736	4.69778e-06	0.996383	0.000546501	0.794	1	0.187	0.995
15:42770853-G/A	4	5.21767e-06	-0.145334	0.0319006	3.779e-05	-0.145282	0.0352574	7.60559e-06	20.7557	0	1.66336e-05	14.9755	3.5284	0.317098	0.000768727	0.0149047	0.000724364	0.673244	0.0093597	NA	NA	NA	NA
15:42777190-C/G	4	7.38363e-07	-0.157617	0.0318354	0.000590639	-0.154264	0.044898	1.08273e-06	24.5123	0	1.11581e-06	45.167	5.47115	0.140374	0.00358993	0.00468981	6.8988e-05	0.908882	0.0132409	0.978	0.999	0.357	0.97
15:42789525-A/G	4	1.85401e-06	0.152269	0.0319308	0.000278976	0.152824	0.0420529	2.71147e-06	22.7407	0	4.49049e-06	37.7168	4.81671	0.185721	0.00265226	0.0123315	0.000320124	0.727232	0.00413324	NA	NA	NA	NA
15:42791458-C/T	4	2.48638e-07	-0.166327	0.0322418	0.00681134	-0.168621	0.0623154	1.35197e-07	26.6124	1.9341	1.16638e-07	70.5369	10.1822	0.0170789	0.0107021	0.0150734	9.40626e-06	0.94753	0.000794467	0.787	1	0.184	0.994
15:42793371-A/C	4	1.6653e-06	-0.152885	0.0319154	0.000245844	-0.153362	0.0418273	2.44324e-06	22.947	0	3.9941e-06	37.1184	4.77087	0.189365	0.00258423	0.0109575	0.000328642	0.727232	0.00413324	NA	NA	NA	NA
15:42794245-A/C	2	5.25105e-06	-0.173483	0.0380904	0.000762772	-0.177059	0.0526027	6.42579e-06	20.7435	0	1.40049e-05	46.7594	1.87826	0.170532	0.0026032	0.0107751	5.94623e-05	NA	NA	NA	NA	NA	NA
15:42805000-G/A	4	1.3029e-06	-0.154411	0.0319077	0.000268888	-0.154786	0.0424819	1.91589e-06	23.4189	0	2.94558e-06	38.9489	4.91392	0.17821	0.00279089	0.0108286	0.000239378	0.727232	0.00413324	NA	NA	NA	NA
15:42808718-G/A	4	2.33899e-07	-0.167527	0.0324027	0.0028313	-0.173521	0.0581215	1.96745e-07	26.7305	1.04863	2.35937e-07	65.4291	8.67783	0.0338956	0.00861338	0.0127396	3.06894e-05	0.816084	0.000600416	0.858	1	0.324	0.995
15:42812793-C/T	4	1.2274e-06	-0.154496	0.0318472	0.000265769	-0.154888	0.0424752	1.80658e-06	23.5338	0	2.86164e-06	39.0892	4.92523	0.177355	0.00279941	0.0104773	0.000230919	0.727232	0.00413324	NA	NA	NA	NA
15:42815733-T/A	4	9.27019e-07	-0.156496	0.0318954	0.000231584	-0.156635	0.0425431	1.36501e-06	24.074	0	2.14032e-06	39.1409	4.92942	0.177039	0.00281209	0.00886253	0.000202566	0.727232	0.00413324	0.963	0.999	0.489	0.986
15:42816868-A/C	4	1.38434e-06	-0.154028	0.0319081	0.000220989	-0.154351	0.0417872	2.03682e-06	23.3023	0	3.33403e-06	37.0344	4.76451	0.189876	0.00257364	0.00979869	0.000303337	0.727232	0.00413324	NA	NA	NA	NA
15:42820451-C/T	4	1.00732e-06	-0.155888	0.0318776	0.000253023	-0.156097	0.042659	1.47956e-06	23.9141	0	2.34888e-06	39.5109	4.95958	0.174781	0.00285277	0.00969312	0.000199349	0.727232	0.00413324	NA	NA	NA	NA
15:42832534-C/T	4	2.47788e-07	-0.167181	0.0324034	0.00287204	-0.171092	0.057392	2.09884e-07	26.6191	1.03795	2.39941e-07	64.5371	8.45954	0.0374103	0.00828082	0.0135581	1.69065e-05	0.837577	0.00123827	0.852	1	0.317	0.992
15:42833475-G/C	4	2.20045e-07	-0.167677	0.0323603	0.00351115	-0.173886	0.0595697	1.60968e-07	26.8485	1.35056	1.7496e-07	67.2009	9.14659	0.0274041	0.0092899	0.0169101	1.73451e-05	0.816084	0.000600416	0.79	1	0.301	0.995
15:42851464-C/T	4	2.66875e-07	-0.166756	0.0324084	0.00247992	-0.169685	0.0560799	2.47691e-07	26.4757	0.867862	2.92912e-07	62.8056	8.06572	0.0446728	0.00769317	0.0118066	1.72776e-05	0.837577	0.00185106	0.882	1	0.329	0.99
15:42859235-T/G	4	2.50057e-06	-0.150989	0.0320702	0.000262888	-0.150575	0.0412607	3.65915e-06	22.166	0	5.96752e-06	34.8027	4.60142	0.203421	0.00236402	0.012927	0.000192475	0.747515	0.0103038	NA	NA	NA	NA
15:42867390-C/G	4	2.06549e-06	-0.151769	0.0319721	0.000279087	-0.15207	0.0418467	3.01987e-06	22.5331	0	5.08212e-06	36.7988	4.74675	0.191309	0.00256398	0.0162205	0.000152288	0.687957	0.00816889	NA	NA	NA	NA
15:42869028-A/G	4	9.8224e-07	-0.156326	0.0319349	0.000281912	-0.156299	0.0430413	1.4448e-06	23.9626	0	2.24408e-06	40.3228	5.02705	0.169827	0.00295994	0.0121228	0.000116214	0.705699	0.00551876	0.947	0.999	0.498	0.983
15:42875276-C/A	4	4.15583e-06	-0.149694	0.0325179	0.00703969	-0.149847	0.0556028	4.02748e-06	21.1916	0.789157	3.01258e-06	62.2382	7.94454	0.0471719	0.00750675	0.0204433	6.64041e-05	0.896189	0.00512492	NA	NA	NA	NA
15:42876014-T/C	4	3.11632e-06	-0.150773	0.0323338	0.00572226	-0.151116	0.054687	3.29884e-06	21.7436	0.619678	2.51959e-06	61.282	7.74833	0.0515097	0.00714588	0.015666	9.34563e-05	0.902089	0.00380987	NA	NA	NA	NA
15:42913470-G/A	4	2.81943e-07	0.187541	0.0365211	9.38476e-06	0.185396	0.0418417	4.07307e-07	26.3696	0.0148142	6.22695e-07	19.6341	3.73293	0.291785	0.00140869	0.0295551	1.0295e-05	0.0320148	0.251681	0.947	1	0.95	0.617
15:42925825-C/T	4	5.73083e-07	-0.183126	0.0366247	0.000178471	-0.188298	0.0502437	6.47053e-07	25.0007	0.494783	6.44768e-07	41.3529	5.11534	0.163544	0.00410327	0.0929935	8.53659e-06	0.0650215	0.0434936	0.682	1	0.899	0.938
15:42927668-C/T	4	2.48251e-07	-0.170179	0.0329867	0.00371794	-0.170417	0.0587412	1.47166e-07	26.6154	1.76128	5.08843e-08	64.799	8.52247	0.0363621	0.00868366	0.0667894	8.03522e-07	0.567651	0.00770112	0.465	1	0.37	0.968
15:42934631-A/C	4	2.17247e-06	-0.168429	0.0355584	0.000517584	-0.173939	0.050105	2.52104e-06	22.4361	0.451003	2.06613e-06	44.1188	5.36853	0.146717	0.00433993	0.0915388	1.91535e-05	0.179111	0.0271552	NA	NA	NA	NA
15:42935820-G/C	2	3.44351e-07	0.234093	0.0459241	3.44351e-07	0.234093	0.0459241	4.17164e-07	25.9835	0	1.19974e-06	0	0.0164949	0.897807	0	0.00349224	2.91973e-05	NA	NA	0.991	1	NA	NA
15:42935849-A/G	4	7.03109e-08	0.203134	0.0376846	3.79553e-06	0.1976	0.0427496	1.02419e-07	29.0561	0	1.69822e-07	18.2016	3.66755	0.299673	0.00136983	0.00493319	3.24032e-06	0.63635	0.087074	0.988	1	0.616	0.833
15:42939904-G/A	4	8.61941e-08	0.176107	0.0328947	0.00175862	0.174749	0.0558619	7.08075e-08	28.6616	1.13812	6.08183e-08	61.408	7.77363	0.0509292	0.00745085	0.0299986	1.3589e-06	0.655966	0.00421344	0.724	1	0.421	0.984
15:42942696-C/T	4	1.54756e-07	0.197693	0.0376787	1.54756e-07	0.197693	0.0376787	2.25411e-07	27.529	0	4.776e-07	0	2.90849	0.405951	0	0.00710001	2.66084e-05	0.809174	0.019172	0.986	1	0.545	0.965
15:42945580-C/T	4	1.10538e-07	0.200829	0.0378316	1.10538e-07	0.200829	0.0378316	1.6235e-07	28.1801	8.88178e-16	3.36232e-07	0	2.97509	0.395482	0	0.00395405	3.18134e-05	0.809174	0.019172	0.991	1	0.536	0.965
15:42945683-G/T	4	9.8652e-08	0.200832	0.0376852	2.41497e-07	0.199814	0.0386924	1.45681e-07	28.4003	0	2.99684e-07	4.09351	3.12805	0.372301	0.000259305	0.00305469	1.90094e-05	0.724355	0.0371531	0.993	1	0.571	0.933
15:42946935-G/C	4	1.41048e-07	0.198599	0.0377287	1.44554e-07	0.198571	0.0377558	2.04196e-07	27.7084	0	4.34571e-07	0.112365	3.00337	0.391105	6.85179e-06	0.00376141	2.39209e-05	0.724355	0.0371531	0.991	1	0.578	0.934
15:42948862-A/G	4	5.89393e-07	0.163023	0.0326395	0.00829348	0.163082	0.0617761	2.65267e-07	24.9466	2.26287	7.97423e-08	68.796	9.61416	0.0221474	0.0101913	0.0679494	8.43194e-07	0.752787	0.00875001	0.384	1	0.231	0.96
15:42950219-C/G	4	4.20934e-07	0.166875	0.0329841	0.00515977	0.165437	0.0591505	2.41349e-07	25.5959	1.80194	9.1951e-08	65.3412	8.65582	0.0342348	0.00887984	0.0661111	8.46541e-07	0.654316	0.0112509	0.472	1	0.326	0.956
15:42950885-C/T	4	3.56188e-07	0.167742	0.0329487	0.00468238	0.166188	0.058763	2.10412e-07	25.9182	1.73409	9.28042e-08	64.934	8.5553	0.0358267	0.00870819	0.0591424	8.30184e-07	0.654316	0.0112509	0.508	1	0.34	0.957
15:42954888-C/T	4	4.59425e-07	0.165403	0.0328016	0.00675384	0.16196	0.0597917	2.81273e-07	25.4271	1.6763	1.45919e-07	66.3751	8.92195	0.0303468	0.00921111	0.0457436	1.60861e-06	0.909433	0.00677568	0.568	1	0.263	0.971
15:42959743-A/G	4	6.01824e-07	0.163772	0.0328159	0.00796098	0.16065	0.0605376	3.40564e-07	24.9064	1.82696	1.32832e-07	67.18	9.14077	0.0274766	0.00955743	0.0559946	1.578e-06	0.909433	0.00677568	0.496	1	0.243	0.97
15:42963400-A/G	4	5.47427e-07	0.165041	0.0329496	0.00657096	0.163707	0.0602341	2.86587e-07	25.0891	1.97968	9.42585e-08	66.5728	8.97474	0.0296287	0.00937634	0.0739512	8.29703e-07	0.691152	0.0112509	0.415	1	0.29	0.953
15:42965191-A/G	4	3.57236e-07	0.166813	0.0327699	0.00590575	0.163124	0.0592539	2.3091e-07	25.9126	1.57275	1.41787e-07	65.8067	8.77366	0.0324566	0.0089676	0.0382811	1.579e-06	0.909433	0.00677568	0.625	1	0.278	0.973
15:42966288-G/A	4	5.06274e-07	0.165155	0.0328736	0.00794102	0.161893	0.0609866	2.7297e-07	25.2398	1.91765	1.0154e-07	67.5679	9.25009	0.0261441	0.0097569	0.0578593	1.22252e-06	0.889739	0.00677568	0.476	1	0.239	0.969
15:42973053-G/C	4	2.12496e-07	0.171066	0.0329729	0.0046844	0.168233	0.0594889	1.31801e-07	26.916	1.67962	8.34463e-08	65.7156	8.75033	0.0328013	0.00903048	0.0387902	8.43194e-07	0.778145	0.00788095	0.61	1	0.311	0.97
15:42975053-G/A	4	4.73552e-08	0.202607	0.0371009	4.73552e-08	0.202607	0.0371009	6.96872e-08	29.8221	0	1.61875e-07	0	2.83262	0.418158	0	0.0039388	1.60829e-05	0.748252	0.0176023	0.992	1	0.564	0.968
15:42977676-G/A	4	4.79143e-07	0.165601	0.0328934	0.00788241	0.160954	0.060576	2.85624e-07	25.346	1.72898	1.54272e-07	67.0849	9.11435	0.0278085	0.0095565	0.0427279	1.60136e-06	0.98286	0.00677568	0.588	1	0.24	0.972
15:42981806-G/A	4	3.78967e-07	0.166695	0.0328189	0.00697322	0.161988	0.0600374	2.37607e-07	25.7986	1.63025	1.52031e-07	66.5904	8.97945	0.0295654	0.00931496	0.0354409	1.60136e-06	0.98286	0.00677568	0.643	1	0.254	0.973
15:42988412-C/A	4	5.25047e-07	0.164483	0.0327856	0.0115628	0.15833	0.0626994	2.6483e-07	25.1696	2.04308	1.45458e-07	69.4443	9.81813	0.0201771	0.0105972	0.0377293	1.372e-06	0.879928	0.00678829	0.594	1	0.19	0.971
15:42991299-A/G	4	9.00564e-07	0.207658	0.0422739	9.00564e-07	0.207658	0.0422739	1.32543e-06	24.1298	0	5.51075e-06	0	1.43626	0.697058	0	0.00256112	0.00076195	0.126284	0.094245	0.994	0.998	0.911	0.885
15:42993266-G/A	4	7.22568e-07	0.162608	0.0328156	0.0122749	0.157183	0.0627693	3.57114e-07	24.554	2.0904	1.62597e-07	69.5048	9.83761	0.0199981	0.010635	0.0463973	1.55323e-06	0.901241	0.00678829	0.533	1	0.185	0.97
15:42997546-T/A	4	5.34592e-07	0.164937	0.0328989	0.00877237	0.161169	0.061496	2.70286e-07	25.1348	2.04043	1.3054e-07	68.0338	9.38492	0.0245876	0.00998907	0.0497111	8.61483e-07	0.891221	0.0111917	0.513	1	0.239	0.955
15:43001799-T/C	4	1.12588e-06	0.159635	0.032791	0.0149539	0.154932	0.0636666	4.94356e-07	23.6999	2.30826	1.55547e-07	70.3922	10.1325	0.017473	0.0110811	0.0626214	1.60136e-06	0.901241	0.00678829	0.424	1	0.162	0.967
15:43002536-G/A	4	5.37126e-07	0.16434	0.0327856	0.010525	0.158577	0.0619906	2.90004e-07	25.1257	1.92106	1.62088e-07	68.7695	9.60599	0.0222301	0.0102607	0.0366661	1.60136e-06	0.901241	0.00678829	0.614	1	0.201	0.972
15:43005718-A/G	4	9.40729e-07	0.160822	0.0327964	0.0137397	0.155831	0.0632431	4.35737e-07	24.0458	2.20736	1.67335e-07	69.9859	9.99532	0.018606	0.0108706	0.0552255	1.60136e-06	0.901241	0.00678829	0.47	1	0.172	0.968
15:43009448-T/C	4	3.01223e-07	0.168595	0.0329114	0.00908151	0.164972	0.0632328	1.25978e-07	26.2419	2.43121	4.41488e-08	69.7773	9.92633	0.0192029	0.010835	0.0570333	3.84938e-07	0.834902	0.00945543	0.421	1	0.216	0.958
15:43011297-C/A	4	2.28747e-07	0.170087	0.0328715	0.00847141	0.166828	0.0633682	9.52531e-08	26.7736	2.43835	3.35466e-08	69.9573	9.98579	0.0186873	0.0109082	0.0517726	3.63803e-07	0.834902	0.00790268	0.437	1	0.217	0.964
15:43012195-T/C	4	5.35442e-07	0.164376	0.0327888	0.013864	0.161122	0.0654764	1.78168e-07	25.1317	2.85622	4.44926e-08	72.0047	10.7161	0.0133645	0.0119914	0.0691606	4.45863e-07	0.945221	0.00790268	0.322	1	0.151	0.96
15:43012517-A/G	4	5.00359e-07	0.165002	0.0328286	0.0134163	0.161485	0.0653117	1.71105e-07	25.2624	2.80549	4.46214e-08	71.818	10.6451	0.0138082	0.0119018	0.066695	4.45863e-07	0.945221	0.00790268	0.338	1	0.155	0.961
15:43013723-T/C	4	1.09223e-06	0.159994	0.0328243	0.016327	0.155599	0.064792	3.68234e-07	23.7583	2.829	9.10725e-08	71.3738	10.4799	0.0148977	0.0116393	0.0849626	4.45863e-07	0.91935	0.0162485	0.3	1	0.158	0.925
15:43014044-A/G	4	1.56993e-06	0.157284	0.032753	0.0200966	0.150324	0.0646682	5.79485e-07	23.0604	2.63937	1.90511e-07	71.396	10.4881	0.0148421	0.0115986	0.0704229	8.62725e-07	0.874402	0.0140023	0.383	1	0.143	0.938
15:43014165-G/A	4	1.60919e-06	0.157123	0.0327533	0.0203147	0.150199	0.0647274	5.90541e-07	23.0129	2.65391	1.81758e-07	71.4483	10.5073	0.0147117	0.0116285	0.0716477	8.62725e-07	0.874402	0.0140023	0.377	1	0.142	0.938
15:43014477-G/A	4	1.58589e-06	0.157432	0.0327976	0.0234805	0.150389	0.0663817	4.77459e-07	23.0409	3.02993	1.16455e-07	72.8119	11.0342	0.0115422	0.012471	0.0834461	5.68611e-07	0.874402	0.0140023	0.302	1	0.118	0.933
15:43014676-A/T	2	1.01845e-05	0.170416	0.0386149	0.0694099	0.17943	0.0988193	4.12964e-06	19.4765	2.11396	1.90438e-06	84.555	6.47458	0.0109428	0.0165186	0.112925	1.28986e-06	NA	NA	NA	NA	NA	NA
15:43014677-C/G	2	1.27069e-05	0.169796	0.0388986	0.0833026	0.176297	0.101798	4.54414e-06	19.054	2.35496	2.14528e-06	85.3182	6.81117	0.00905896	0.0176849	0.154157	1.0498e-06	NA	NA	NA	NA	NA	NA
15:43014678-C/A	2	1.60989e-05	0.166676	0.0386442	0.0853609	0.176083	0.10235	5.5097e-06	18.6027	2.43735	2.62966e-06	85.5814	6.93547	0.00845028	0.0179346	0.147055	1.29161e-06	NA	NA	NA	NA	NA	NA
15:43014679-A/G	4	3.17349e-07	0.166301	0.032526	0.00951919	0.16035	0.0618437	1.4384e-07	26.1411	2.28421	3.74658e-08	69.1843	9.73531	0.0209555	0.0102165	0.132925	1.14614e-06	0.942364	0.00161056	0.23	1	0.235	0.989
15:43016475-A/G	4	1.19053e-06	0.158984	0.0327317	0.0208401	0.151758	0.0656715	3.92627e-07	23.5925	2.86587	1.24081e-07	72.2894	10.8262	0.0127038	0.0121126	0.067616	5.68611e-07	0.874402	0.0140023	0.367	1	0.134	0.937
15:43016547-T/C	4	1.06372e-06	0.160308	0.0328535	0.01599	0.155839	0.0646865	3.6526e-07	23.8092	2.79399	9.56382e-08	71.2425	10.4321	0.0152288	0.0115814	0.0828602	4.54618e-07	0.91935	0.0162485	0.31	1	0.162	0.926
15:43017081-G/A	4	1.39765e-06	0.158377	0.0328219	0.0205637	0.151079	0.0652356	4.88485e-07	23.2839	2.7458	1.50271e-07	71.8123	10.6429	0.013822	0.0118768	0.0706433	7.06989e-07	0.874402	0.0140023	0.374	1	0.137	0.937
15:43017426-T/G	4	7.59398e-07	0.162742	0.032907	0.0149531	0.157442	0.0646974	2.61872e-07	24.4582	2.77573	7.55795e-08	71.1972	10.4157	0.0153441	0.0115805	0.0737131	3.61534e-07	0.91935	0.0162485	0.344	1	0.168	0.928
15:43021628-C/T	4	3.80204e-07	0.167339	0.0329498	0.0174001	0.160731	0.0675867	9.07856e-08	25.7923	3.51774	2.07095e-08	73.5251	11.3315	0.010062	0.0130542	0.0864868	8.03097e-08	0.84109	0.0207648	0.241	1	0.143	0.898
15:43021986-G/A	4	2.54961e-09	0.196692	0.0330117	0.00751135	0.180085	0.067365	8.58899e-10	35.5007	2.97722	7.56996e-10	73.8036	11.4519	0.00951704	0.0130896	0.00619564	2.1877e-08	0.832831	0.00443833	0.913	1	0.105	0.986
15:43022529-T/C	4	1.2776e-07	0.237722	0.0450058	1.2776e-07	0.237722	0.0450058	1.85414e-07	27.8998	0	5.22779e-07	0	2.15376	0.541113	0	0.0040478	8.21729e-05	0.0663023	0.0879525	0.993	1	0.938	0.855
15:43022690-C/A	4	7.66359e-07	0.162257	0.0328206	0.0176124	0.153753	0.0647744	2.71168e-07	24.4406	2.72875	1.20789e-07	71.4872	10.5216	0.0146151	0.0116671	0.0561537	3.73535e-07	0.934349	0.019219	0.443	1	0.164	0.92
15:43023482-T/C	4	3.8795e-06	0.151861	0.0328864	0.0272224	0.143553	0.0650059	1.33359e-06	21.3235	2.79481	3.85359e-07	71.5111	10.5304	0.014556	0.0117438	0.0936643	8.25141e-07	0.876333	0.0297931	NA	NA	NA	NA
15:43024063-C/T	4	9.70521e-07	0.161254	0.0329257	0.0160129	0.156555	0.0649976	3.2583e-07	23.9857	2.83728	8.52992e-08	71.4288	10.5001	0.0147602	0.0117281	0.0813128	4.06897e-07	0.91935	0.0162485	0.313	1	0.16	0.926
15:43024999-G/C	4	1.01867e-06	0.160858	0.0329088	0.0184792	0.156438	0.0664035	2.88029e-07	23.8925	3.16692	6.28182e-08	72.6481	10.9682	0.0118993	0.0124529	0.0925867	3.00604e-07	0.91935	0.0162485	0.251	1	0.137	0.921
15:43025174-T/A	4	9.55882e-07	0.161196	0.0328938	0.0169416	0.156625	0.065589	2.98159e-07	24.015	2.98052	7.18745e-08	71.9803	10.7067	0.0134221	0.0120346	0.0845497	3.48474e-07	0.91935	0.0162485	0.288	1	0.15	0.924
15:43025524-T/G	4	1.02823e-06	0.160681	0.032885	0.0202521	0.156306	0.0673254	2.56397e-07	23.8745	3.39943	5.26593e-08	73.4276	11.2899	0.0102571	0.01294	0.101323	2.3838e-07	0.91935	0.0162485	0.214	1	0.122	0.918
15:43028749-T/A	4	1.52461e-06	0.158127	0.0328883	0.0183592	0.154315	0.0654348	4.75654e-07	23.1167	2.96099	1.06629e-07	71.8511	10.6576	0.013729	0.0119559	0.100841	4.91707e-07	0.91935	0.0162485	0.252	1	0.144	0.923
15:43030660-G/C	4	1.03614e-06	0.16054	0.0328662	0.0193477	0.156001	0.0667022	2.82202e-07	23.8598	3.23756	6.00253e-08	72.9604	11.0948	0.011224	0.0126199	0.0914025	2.88767e-07	0.938582	0.0162485	0.248	1	0.13	0.921
15:43030861-C/T	4	1.28154e-06	0.159153	0.0328653	0.0208715	0.154925	0.0670584	3.32032e-07	23.4507	3.33244	6.55251e-08	73.2516	11.2156	0.0106153	0.012807	0.103313	3.02922e-07	0.938582	0.0162485	0.216	1	0.121	0.919
15:43042690-G/A	4	1.87508e-06	0.157235	0.032988	0.0200074	0.150836	0.0648421	6.7583e-07	22.719	2.69551	2.80802e-07	71.2234	10.4251	0.0152774	0.0116415	0.065103	7.0949e-07	0.938959	0.0232907	0.411	1	0.152	0.907
15:43054042-T/G	4	2.28593e-06	0.155988	0.0330039	0.0195029	0.150089	0.0642567	8.74743e-07	22.3384	2.58452	3.33366e-07	70.6558	10.2235	0.0167589	0.0113389	0.0716659	8.82838e-07	0.958948	0.0232907	0.395	1	0.158	0.907
15:43054053-C/T	4	3.85465e-08	0.218821	0.0398045	8.1094e-05	0.210451	0.0533984	5.48489e-08	30.2212	0	7.16636e-08	39.6247	4.96892	0.174087	0.00446958	0.000206813	4.38416e-05	0.954221	0.0297905	0.999	1	0.459	0.922
15:43054387-G/A	4	3.62247e-08	0.219447	0.0398392	8.85576e-05	0.210915	0.0538051	5.13988e-08	30.3417	0	6.91353e-08	40.3883	5.03257	0.169428	0.00462104	0.000192182	4.27853e-05	0.954221	0.0297905	0.999	1	0.457	0.921
15:43056329-G/A	4	4.21084e-08	0.217923	0.0397541	7.37157e-05	0.209796	0.0529258	5.98393e-08	30.0498	0	8.2644e-08	38.7569	4.89851	0.179381	0.00429935	0.000216117	4.76793e-05	0.954221	0.0297905	0.999	1	0.463	0.924
15:43056609-T/C	4	3.01662e-08	0.219278	0.0395774	5.57388e-05	0.210626	0.0522624	4.28535e-08	30.6968	0	5.73023e-08	37.8099	4.82392	0.185154	0.00409457	0.000272512	2.80496e-05	0.954221	0.0297905	0.999	1	0.458	0.922
15:43061393-T/G	4	2.01791e-07	0.209238	0.0402561	0.000227097	0.202161	0.0548338	2.94867e-07	27.0159	0	3.82842e-07	41.8663	5.16052	0.160413	0.00496788	0.000116126	0.000286705	0.954221	0.0413109	0.999	0.999	0.483	0.901
15:43066681-T/C	4	4.62256e-06	-0.15192	0.0331615	4.62256e-06	-0.15192	0.0331615	6.74636e-06	20.9876	0	4.08787e-05	0	0.40084	0.940069	0	0.0101345	0.00451618	0.253263	0.0200388	NA	NA	NA	NA
15:43070820-C/T	4	3.83373e-07	-0.170277	0.0335386	0.000134564	-0.172533	0.04519	4.46459e-07	25.7763	0.427963	8.35604e-07	38.9491	4.91393	0.178209	0.00314594	0.0385733	3.98013e-06	0.112534	0.105659	0.841	1	0.878	0.898
15:43072287-C/G	4	2.7599e-06	-0.159761	0.0340793	2.7599e-06	-0.159761	0.0340793	4.03574e-06	21.9766	0	1.98054e-05	0	0.987775	0.80421	0	0.00559606	0.000915023	0.144293	0.141204	NA	NA	NA	NA
15:43072696-C/T	4	5.31884e-06	0.153042	0.0336223	5.31884e-06	0.153042	0.0336223	7.74811e-06	20.7189	0	3.83728e-05	0	0.90229	0.824875	0	0.0105081	0.0010358	0.132206	0.152642	NA	NA	NA	NA
15:43076324-C/T	4	2.47224e-06	-0.155487	0.0330093	2.47224e-06	-0.155487	0.0330093	3.61645e-06	22.1879	0	2.52401e-05	0	0.171533	0.982049	0	0.00990755	0.00360568	0.156886	0.0221802	NA	NA	NA	NA
15:43077136-C/T	4	2.04405e-06	-0.159429	0.033571	2.04405e-06	-0.159429	0.033571	2.988e-06	22.5532	0	1.65012e-05	0	0.796435	0.850319	0	0.00763429	0.000977787	0.073712	0.141204	NA	NA	NA	NA
15:43082459-T/C	4	1.67301e-06	-0.156916	0.0327633	1.67301e-06	-0.156916	0.0327633	2.45483e-06	22.9381	0	1.40137e-05	0	0.639189	0.887405	0	0.00340782	0.00422549	0.260273	0.0184747	NA	NA	NA	NA
15:43083065-T/G	4	6.52173e-06	0.178235	0.0395312	0.000226711	0.175102	0.0474888	9.45818e-06	20.3286	0.00890378	1.01711e-05	29.2734	4.24169	0.236521	0.00264543	0.000199657	0.0134533	0.0346315	0.685264	NA	NA	NA	NA
15:43086737-G/T	4	5.62486e-08	0.190161	0.0350183	1.24761e-07	0.18956	0.0358582	8.28383e-08	29.4885	0	2.09689e-07	4.08076	3.12763	0.372363	0.000216217	5.09535e-05	0.00132877	0.601068	0.0176723	1	0.997	0.594	0.97
15:43092112-C/T	4	4.92821e-08	0.177602	0.0325643	4.03385e-05	0.17264	0.0420505	7.156e-08	29.7448	0.0317436	1.48833e-07	35.1924	4.62908	0.201061	0.00247779	0.00343984	3.36996e-06	0.545212	0.0495582	0.986	1	0.563	0.935
15:43095656-A/G	4	1.42323e-07	0.171837	0.0326548	8.58089e-05	0.167324	0.0426024	1.97953e-07	27.691	0.0764791	4.46121e-07	36.4802	4.72293	0.193246	0.00263183	0.00753758	4.47111e-06	0.545212	0.0495582	0.969	1	0.582	0.934
15:43099186-G/A	3	0.000157546	0.517415	0.136923	0.186905	0.494437	0.374632	5.37825e-06	14.2798	7.00692	1.07812e-06	85.7862	14.0708	0.000880157	0.357859	NA	2.62627e-07	0.17971	0.834023	NA	NA	NA	NA
15:43108474-T/C	4	3.66925e-08	0.181177	0.0329049	0.000189841	0.179405	0.0480699	4.37023e-08	30.3168	0.329635	9.5779e-08	48.0175	5.77118	0.123289	0.00434346	0.00843927	2.17447e-06	0.500004	0.0123431	0.949	1	0.576	0.975
15:43109385-C/T	4	1.96494e-08	0.184617	0.0328789	7.8913e-05	0.182397	0.0462037	2.58236e-08	31.5289	0.16948	5.96531e-08	44.0357	5.36056	0.147221	0.00369537	0.00464358	2.50801e-06	0.500004	0.0123431	0.975	1	0.572	0.977
15:43116906-A/C	4	2.91776e-08	0.18267	0.0329355	0.000188536	0.18046	0.0483302	3.58465e-08	30.7615	0.29996	7.39454e-08	48.4805	5.82303	0.120545	0.00443161	0.00656961	2.28349e-06	0.540116	0.010899	0.96	1	0.542	0.977
15:43116993-C/A	4	4.74946e-08	0.179735	0.0329157	0.000257814	0.177254	0.0485047	5.80571e-08	29.8164	0.297992	1.15346e-07	48.8939	5.87014	0.118102	0.00450013	0.00690078	2.98355e-06	0.583912	0.0123431	0.958	1	0.514	0.974
15:43143998-G/A	4	3.19226e-08	0.182159	0.0329369	0.000117999	0.180308	0.0468303	4.07617e-08	30.587	0.219431	9.39233e-08	45.2629	5.48075	0.139795	0.00389711	0.00633082	2.77419e-06	0.500004	0.0128296	0.965	1	0.578	0.975
15:43147884-A/T	4	1.06989e-07	0.173074	0.0325667	2.79684e-06	0.170846	0.0364649	1.57037e-07	28.2432	4.44089e-16	3.76194e-07	16.4801	3.59196	0.30903	0.000904361	0.00260195	1.51027e-05	0.557387	0.0544481	0.991	1	0.588	0.933
15:43160505-G/A	4	2.15841e-06	0.157312	0.0332022	0.00255845	0.152066	0.0504139	2.29357e-06	22.4486	0.618104	3.56541e-06	51.7152	6.21314	0.101689	0.00513085	0.0301586	4.58888e-06	0.661748	0.0961381	NA	NA	NA	NA
15:43170793-A/G	4	2.32526e-06	0.156148	0.033062	0.00349841	0.157039	0.0537773	2.1226e-06	22.3056	0.915526	1.51742e-06	57.3601	7.03567	0.0707695	0.00643807	0.0543147	7.53147e-06	0.665048	0.0201649	NA	NA	NA	NA
15:43171020-T/C	4	3.92798e-06	0.150983	0.0327147	0.00113563	0.148013	0.0454783	4.84602e-06	21.2997	0.327242	6.61992e-06	42.9971	5.26289	0.153528	0.00350152	0.0480826	1.24324e-05	0.585767	0.0708695	NA	NA	NA	NA
15:43172280-G/A	4	6.52525e-06	0.147269	0.0326639	0.000510877	0.144674	0.0416331	8.66195e-06	20.3276	0.177463	1.70789e-05	33.2747	4.49604	0.212643	0.00230344	0.0461536	1.63522e-05	0.287615	0.284824	NA	NA	NA	NA
15:43176320-C/T	4	2.01603e-06	0.157502	0.0331458	0.00357635	0.15884	0.0545226	1.76741e-06	22.5797	0.996203	1.05545e-06	58.3558	7.20388	0.0656756	0.00673073	0.0605644	6.80272e-06	0.647956	0.0159778	NA	NA	NA	NA
15:43179848-T/C	4	2.66244e-06	0.155407	0.0330985	0.00396707	0.156297	0.0542553	2.3381e-06	22.0456	0.984401	1.45888e-06	58.0509	7.15153	0.0672218	0.00663031	0.0619343	7.24537e-06	0.665048	0.0201649	NA	NA	NA	NA
15:43186765-C/T	4	4.74484e-06	0.149839	0.0327463	0.000341963	0.147639	0.0412257	6.36923e-06	20.9376	0.159793	1.33411e-05	31.7909	4.39824	0.221549	0.00216322	0.0429461	1.5094e-05	0.275647	0.249827	NA	NA	NA	NA
15:43197090-C/T	4	6.44382e-06	0.150015	0.0332533	0.0201551	0.146959	0.0632506	3.36348e-06	20.3516	1.97412	1.37391e-06	68.8316	9.62514	0.0220367	0.0106661	0.0639487	6.12169e-06	0.816968	0.0139731	NA	NA	NA	NA
15:43204086-C/T	4	1.97278e-06	0.158184	0.0332586	0.00289344	0.159483	0.0535388	1.87943e-06	22.6214	0.835392	1.41762e-06	56.6078	6.91368	0.0747007	0.00630495	0.0521746	8.82119e-06	0.647956	0.0159778	NA	NA	NA	NA
15:43220785-T/G	4	6.86163e-07	-0.164438	0.0331179	0.000966421	-0.164831	0.049947	7.80655e-07	24.6536	0.483072	1.05806e-06	50.7535	6.0918	0.107228	0.00493861	0.0291206	8.30017e-06	0.576351	0.0159778	0.823	1	0.542	0.962
15:43226766-G/A	4	3.6026e-06	-0.152249	0.0328612	0.000618054	-0.149498	0.0436674	4.76667e-06	21.4655	0.19346	7.66344e-06	38.2119	4.8553	0.182704	0.00288841	0.0397878	1.65211e-05	0.568957	0.0729201	NA	NA	NA	NA
15:43234248-C/T	4	3.12263e-06	-0.1552	0.0332862	0.00409837	-0.157157	0.0547493	2.70279e-06	21.7397	1.0073	1.42127e-06	58.4233	7.21558	0.0653348	0.00679904	0.0718298	9.05648e-06	0.647956	0.0159778	NA	NA	NA	NA
15:43260787-T/C	4	2.27327e-06	-0.157499	0.0333156	0.00381043	-0.156679	0.0541496	1.98985e-06	22.349	0.997446	1.64241e-06	57.5696	7.0704	0.0696873	0.00656356	0.0537414	4.66906e-06	0.647956	0.0334661	NA	NA	NA	NA
15:43264005-G/A	4	1.98045e-06	-0.158196	0.0332665	0.00299469	-0.158281	0.0533241	1.8638e-06	22.6139	0.859285	1.4773e-06	56.3824	6.87796	0.0758911	0.00623569	0.0516185	6.76886e-06	0.647956	0.0221009	NA	NA	NA	NA
15:43264398-C/A	4	2.92999e-06	-0.155539	0.0332656	0.0038439	-0.154995	0.0536186	2.62082e-06	21.8619	0.946115	2.02751e-06	56.8427	6.95131	0.073466	0.00635516	0.0587892	5.92679e-06	0.647956	0.0334661	NA	NA	NA	NA
15:43264399-C/A	2	9.45726e-06	-0.1714	0.0386976	0.034354	-0.180906	0.0854987	6.77239e-06	19.618	1.02461	2.7569e-06	79.1201	4.78929	0.0286373	0.0115774	0.0561354	5.20787e-06	NA	NA	NA	NA	NA	NA
15:43268040-T/C	4	2.53304e-06	-0.155567	0.033061	0.0029685	-0.15005	0.0505052	2.33715e-06	22.1413	0.889527	2.84578e-06	52.9309	6.3736	0.0947828	0.00528315	0.0659529	1.96067e-06	0.205548	0.343266	NA	NA	NA	NA
15:43294094-C/T	4	4.02847e-06	-0.228563	0.0495809	0.0177974	-0.229804	0.0969716	2.44556e-06	21.2513	1.69397	9.11186e-07	69.0594	9.69599	0.0213352	0.0248359	0.000972733	0.000137114	0.607219	0.0217853	NA	NA	NA	NA
15:43299972-C/T	4	2.53116e-06	-0.156624	0.0332845	0.00329636	-0.15697	0.0534156	2.3569e-06	22.1427	0.872053	1.70219e-06	56.3781	6.87727	0.0759141	0.00625236	0.0559676	7.46847e-06	0.647956	0.0240762	NA	NA	NA	NA
15:43304341-C/T	4	3.38268e-06	-0.154806	0.0333196	0.00378166	-0.155552	0.0537159	3.07565e-06	21.5862	0.912272	2.01141e-06	56.7831	6.94174	0.0737782	0.00636785	0.0650075	8.484e-06	0.647956	0.0240762	NA	NA	NA	NA
15:43307362-G/A	2	1.18578e-05	-0.169979	0.0388065	0.0333535	-0.179239	0.0842367	8.90148e-06	19.186	0.929498	3.81497e-06	78.3715	4.62353	0.0315362	0.0111325	0.0577746	6.94103e-06	NA	NA	NA	NA	NA	NA
15:43321021-C/T	4	5.00262e-06	-0.152054	0.0333111	0.00902832	-0.1494	0.0572198	3.73066e-06	20.8363	1.29368	2.31152e-06	61.7866	7.85065	0.0492013	0.00784139	0.0622429	5.09159e-06	0.862137	0.0364129	NA	NA	NA	NA
15:43331953-C/T	4	2.74578e-06	-0.156524	0.0333814	0.00920719	-0.153007	0.0587524	1.84801e-06	21.9865	1.50347	1.20011e-06	63.6272	8.24792	0.0411565	0.00851232	0.0526153	2.6282e-06	0.862137	0.0364129	NA	NA	NA	NA
15:43335793-C/T	4	8.21976e-06	-0.149798	0.0335916	0.00810288	-0.147953	0.0558789	6.97757e-06	19.8861	1.03743	4.69016e-06	59.4291	7.39447	0.0603329	0.00720865	0.0637399	1.0406e-05	0.862137	0.0364129	NA	NA	NA	NA
15:43357406-A/C	4	5.78102e-06	-0.150863	0.0332719	0.00787569	-0.147966	0.0556817	4.63793e-06	20.5594	1.15227	3.03982e-06	60.0442	7.5083	0.0573456	0.00723518	0.0666747	5.98433e-06	0.819805	0.041401	NA	NA	NA	NA
15:43368571-C/G	2	6.49197e-06	-0.175574	0.0389324	0.0341129	-0.184725	0.0871864	4.4523e-06	20.3374	1.11057	1.8083e-06	79.723	4.93169	0.0263686	0.0121289	0.0537457	3.44994e-06	NA	NA	NA	NA	NA	NA
15:43380028-G/C	4	7.40822e-06	-0.149429	0.0333427	0.00923646	-0.14509	0.0557357	6.08516e-06	20.0848	1.10152	4.56249e-06	59.8188	7.46618	0.0584337	0.00721495	0.0577979	6.69261e-06	0.89118	0.0559457	NA	NA	NA	NA
15:43394316-G/A	4	6.16798e-06	-0.150807	0.0333603	0.00863296	-0.144771	0.0551243	5.34484e-06	20.4354	1.00221	5.05349e-06	58.9288	7.30439	0.0628033	0.00695715	0.0451916	6.02824e-06	0.91464	0.0719674	NA	NA	NA	NA
15:43398108-A/G	2	8.22396e-06	-0.174092	0.0390405	0.0391608	-0.183734	0.0890832	5.32129e-06	19.8851	1.22072	2.15665e-06	80.4537	5.11606	0.0237053	0.0127782	0.061407	3.53428e-06	NA	NA	NA	NA	NA	NA
15:43405637-A/C	2	5.7297e-06	-0.284498	0.0627183	5.7297e-06	-0.284498	0.0627183	7.01047e-06	20.5764	0	2.01582e-05	0	0.493006	0.48259	0	0.00244807	0.000564229	NA	NA	NA	NA	NA	NA
15:43417880-T/A	2	3.73614e-06	-0.248111	0.0536392	3.73614e-06	-0.248111	0.0536392	4.57593e-06	21.3957	1.11022e-16	1.30401e-05	0	0.380191	0.537501	0	0.00239184	0.000395292	NA	NA	NA	NA	NA	NA
15:43454642-T/G	2	7.36469e-11	-0.254043	0.0390053	0.00268363	-0.25053	0.0834592	7.31285e-11	42.4196	0.912171	1.13636e-10	78.0971	4.56561	0.03262	0.0108811	0.00340566	5.73689e-10	NA	NA	0.948	1	NA	NA
15:43478511-C/T	4	8.92345e-06	-0.148678	0.033473	0.00242763	-0.160885	0.0530585	8.04345e-06	19.7291	0.918132	4.31422e-06	55.5576	6.75031	0.0802966	0.00609095	0.220849	8.95939e-05	0.211257	0.00449173	NA	NA	NA	NA
15:43585520-T/C	4	1.71728e-07	0.174557	0.0333914	0.000104084	0.175782	0.0452945	2.49568e-07	27.3278	0	4.01987e-07	40.7414	5.06256	0.167273	0.00330816	0.0026479	0.000194166	0.599795	0.00242966	0.989	0.999	0.491	0.99
15:43589582-C/T	4	5.5258e-06	-0.150841	0.0331974	0.00106699	-0.156162	0.0477232	7.37652e-06	20.6458	0.170135	8.17105e-06	46.6024	5.61824	0.131735	0.00417254	0.0495752	0.000164799	0.536024	0.00513799	NA	NA	NA	NA
15:43592428-T/G	4	6.45319e-06	0.149104	0.0330538	6.45319e-06	0.149104	0.0330538	9.40255e-06	20.3488	0	4.39767e-05	0	0.961701	0.810518	0	0.0120158	0.000899048	0.130017	0.194262	NA	NA	NA	NA
15:43597737-T/C	4	2.68391e-06	0.15601	0.0332387	0.000835018	0.161482	0.0483347	3.45597e-06	22.0302	0.243594	3.80637e-06	47.7303	5.73946	0.124997	0.00437904	0.0437719	8.74472e-05	0.486584	0.00513799	NA	NA	NA	NA
15:43604422-C/T	4	7.03433e-07	0.164424	0.0331473	0.00124104	0.173629	0.053767	7.56693e-07	24.6057	0.59249	6.45098e-07	57.9185	7.12903	0.067897	0.00653829	0.0422445	7.05241e-05	0.456113	0.000793149	0.73	0.999	0.556	0.993
15:43605439-T/G	4	7.00609e-07	0.165125	0.0332834	0.000296558	0.169117	0.0467396	9.82276e-07	24.6135	0.0854232	1.7427e-06	44.2191	5.37819	0.146109	0.00380777	0.0188106	7.66658e-05	0.486584	0.00385743	0.908	0.999	0.616	0.986
15:43606494-G/A	4	5.71152e-06	0.15049	0.0331709	5.71152e-06	0.15049	0.0331709	8.32122e-06	20.5825	0	4.17393e-05	0	0.683297	0.877125	0	0.00674139	0.00168579	0.130017	0.18347	NA	NA	NA	NA
15:43610135-A/G	4	1.06164e-06	0.161932	0.0331837	0.000433909	0.166539	0.0473317	1.46582e-06	23.813	0.120161	2.41505e-06	45.7813	5.53315	0.136669	0.00403605	0.0230621	8.8163e-05	0.498601	0.00385743	NA	NA	NA	NA
15:43610772-C/T	4	1.07082e-06	0.161926	0.0331942	0.000451705	0.166574	0.0474857	1.47046e-06	23.7964	0.13027	2.35789e-06	46.0949	5.56533	0.134783	0.00408897	0.023649	8.54416e-05	0.498601	0.00385743	NA	NA	NA	NA
15:43612925-A/G	4	4.34832e-06	0.15149	0.0329757	4.34832e-06	0.15149	0.0329757	6.34488e-06	21.1048	0	4.50389e-05	0	0.141143	0.986479	0	0.013468	0.00285516	0.0901392	0.0664051	NA	NA	NA	NA
15:43613810-T/C	4	1.23214e-06	0.161151	0.0332243	0.000573713	0.166388	0.0483161	1.64669e-06	23.5264	0.185545	2.44204e-06	47.7263	5.73902	0.125021	0.00437706	0.0265838	8.07739e-05	0.498601	0.00385743	NA	NA	NA	NA
15:43614281-C/T	4	1.03976e-06	0.162129	0.0331961	0.000460568	0.166808	0.0476227	1.42401e-06	23.8531	0.139155	2.29246e-06	46.3817	5.59511	0.13306	0.00413707	0.0236231	8.17046e-05	0.498601	0.00385743	NA	NA	NA	NA
15:43618734-A/G	4	2.13349e-06	0.15732	0.0331875	0.000822907	0.163067	0.0487499	2.76194e-06	22.4709	0.233403	3.28684e-06	48.7555	5.85428	0.118919	0.00454687	0.0382554	9.54862e-05	0.498601	0.00385743	NA	NA	NA	NA
15:43631356-G/A	4	8.2625e-07	0.162962	0.0330614	0.000191629	0.166302	0.0445873	1.21152e-06	24.2957	0.00818988	2.45188e-06	39.5777	4.96505	0.174374	0.00311823	0.0143491	0.000108777	0.498601	0.00513799	0.935	0.999	0.624	0.983
15:43632138-A/G	4	6.38095e-06	0.146409	0.0324392	0.000337406	0.144081	0.0401928	9.29753e-06	20.3704	0	1.58954e-05	30.2752	4.30263	0.230586	0.00196514	0.0139336	0.000107709	0.783818	0.0593776	NA	NA	NA	NA
15:43632226-G/A	4	3.53881e-06	0.155701	0.0335795	3.53881e-06	0.155701	0.0335795	5.17168e-06	21.4997	0	2.06314e-05	0	1.30825	0.727176	0	0.00751705	0.000645099	0.0985672	0.255459	NA	NA	NA	NA
15:43632549-T/C	4	1.6756e-06	0.156323	0.0326417	5.13422e-05	0.155364	0.0383668	2.45872e-06	22.9351	0	5.37551e-06	23.3535	3.91407	0.270894	0.00139761	0.0113384	7.66325e-05	0.607738	0.0332157	NA	NA	NA	NA
15:43634405-C/T	4	4.19557e-06	0.153148	0.0332826	4.19557e-06	0.153148	0.0332826	6.12581e-06	21.1734	0	2.67224e-05	0	1.24213	0.742919	0	0.0126442	0.000487663	0.109704	0.224319	NA	NA	NA	NA
15:43634709-G/C	4	4.98568e-06	0.153127	0.0335407	4.98568e-06	0.153127	0.0335407	7.27533e-06	20.8428	0	2.62424e-05	0	1.47996	0.686903	0	0.00897998	0.000642741	0.0985672	0.290041	NA	NA	NA	NA
15:43634808-C/T	4	4.24466e-06	0.154355	0.0335625	4.24466e-06	0.154355	0.0335625	6.19623e-06	21.1511	2.22045e-16	2.48781e-05	0	1.30279	0.72847	0	0.00919708	0.000642741	0.0985672	0.255459	NA	NA	NA	NA
15:43635136-G/A	4	5.12112e-06	0.153125	0.0335818	5.12112e-06	0.153125	0.0335818	7.46949e-06	20.7914	0	2.97027e-05	0	1.30491	0.727968	0	0.0112421	0.000642741	0.0985672	0.255459	NA	NA	NA	NA
15:43635800-T/C	4	4.0729e-06	0.153245	0.033259	4.0729e-06	0.153245	0.033259	5.94796e-06	21.2302	0	2.60494e-05	0	1.24082	0.743231	0	0.0122537	0.000487663	0.109704	0.224319	NA	NA	NA	NA
15:43636200-G/A	4	3.84319e-06	0.153774	0.0332867	3.84319e-06	0.153774	0.0332867	5.61586e-06	21.3415	0	2.4585e-05	0	1.23473	0.744687	0	0.011548	0.000487663	0.109704	0.224319	NA	NA	NA	NA
15:43636651-C/T	4	3.44801e-06	0.155473	0.0334917	3.44801e-06	0.155473	0.0334917	5.04183e-06	21.5496	0	2.00462e-05	0	1.23954	0.743537	0	0.00556613	0.000903592	0.0939155	0.257505	NA	NA	NA	NA
15:43636960-T/C	4	1.29358e-07	0.171334	0.0324511	9.81068e-06	0.170879	0.0386489	1.87333e-07	27.8758	0.00278918	5.82302e-07	25.1338	4.00715	0.260694	0.00152094	0.00815498	1.50048e-05	0.399283	0.0197213	0.971	1	0.701	0.971
15:43637377-T/C	4	3.9046e-06	0.153599	0.0332725	3.9046e-06	0.153599	0.0332725	5.70277e-06	21.3111	0	2.48162e-05	0	1.23847	0.743794	0	0.0117723	0.000485715	0.109704	0.224319	NA	NA	NA	NA
15:43637985-T/C	4	7.25532e-08	0.17748	0.0329598	4.92931e-05	0.181772	0.044783	9.92654e-08	28.9953	0.121867	2.70296e-07	40.5818	5.04896	0.168247	0.00322141	0.0126224	1.88519e-05	0.286085	0.00378717	0.939	1	0.755	0.989
15:43638525-G/A	4	8.56004e-07	0.159209	0.0323454	0.00013417	0.157455	0.0412329	1.23499e-06	24.2275	0.0383907	2.66911e-06	33.8636	4.53608	0.209095	0.00230041	0.013924	2.1644e-05	0.567794	0.0369961	0.946	1	0.607	0.946
15:43639770-A/G	4	5.7783e-08	0.178817	0.0329585	6.54312e-05	0.183709	0.0460157	7.88802e-08	29.4364	0.15136	2.06062e-07	43.4827	5.30811	0.150577	0.00363132	0.0119693	1.87944e-05	0.299689	0.00263303	0.938	1	0.741	0.991
15:43642657-G/A	4	4.97218e-06	0.153619	0.0336445	4.97218e-06	0.153619	0.0336445	7.25591e-06	20.848	0	2.98096e-05	0	1.30419	0.728139	0	0.0101997	0.000642741	0.106101	0.255459	NA	NA	NA	NA
15:43642780-A/T	4	4.32586e-06	0.154292	0.0335777	4.32586e-06	0.154292	0.0335777	6.31268e-06	21.1147	2.22045e-16	2.55483e-05	0	1.22868	0.746135	0	0.00666773	0.000903592	0.101261	0.257505	NA	NA	NA	NA
15:43642897-G/A	4	4.35717e-06	0.154221	0.0335733	4.35717e-06	0.154221	0.0335733	6.35757e-06	21.1009	0	2.54357e-05	0	1.22774	0.74636	0	0.0067227	0.000903592	0.101261	0.257505	NA	NA	NA	NA
15:43644760-T/C	4	5.90329e-08	0.179214	0.033055	6.35325e-05	0.183873	0.0459764	8.07852e-08	29.3949	0.144877	2.07047e-07	43.193	5.28104	0.152337	0.00360263	0.0123917	1.88643e-05	0.299689	0.00263303	0.937	1	0.739	0.991
15:43645246-T/C	4	7.6026e-07	0.160358	0.0324263	0.000109633	0.158442	0.04096	1.1004e-06	24.456	0.0261743	2.50381e-06	32.836	4.46668	0.215282	0.00220411	0.0127258	2.1644e-05	0.567794	0.0369961	0.951	1	0.604	0.946
15:43646347-A/G	4	6.94353e-07	0.161017	0.0324438	0.000100226	0.159059	0.0408888	1.00642e-06	24.6307	0.0217008	2.21715e-06	32.5635	4.44863	0.216918	0.00217911	0.0117982	2.13889e-05	0.567794	0.0369961	0.955	1	0.603	0.947
15:43647627-A/G	4	8.42223e-07	0.159678	0.0324199	0.000126586	0.157813	0.041172	1.21816e-06	24.2588	0.0344095	2.67384e-06	33.4855	4.5103	0.211374	0.00226903	0.0138809	2.1644e-05	0.567794	0.0369961	0.947	1	0.605	0.946
15:43648444-G/A	4	7.9639e-07	0.160059	0.0324253	0.000116921	0.158163	0.0410548	1.15337e-06	24.3666	0.0297282	2.58007e-06	33.1224	4.48581	0.21356	0.00223276	0.0132417	2.1644e-05	0.567794	0.0369961	0.949	1	0.605	0.946
15:43648629-C/T	4	1.51534e-07	0.170338	0.0324412	4.88608e-06	0.169695	0.0371355	2.20202e-07	27.5697	0	6.80301e-07	19.9844	3.74927	0.289842	0.00112614	0.00715085	2.24441e-05	0.437344	0.0188943	0.976	1	0.684	0.972
15:43650230-A/C	4	5.54148e-06	0.152825	0.0336384	5.54148e-06	0.152825	0.0336384	8.07237e-06	20.6404	0	3.30206e-05	0	1.30526	0.727884	0	0.0114561	0.000642741	0.106101	0.255459	NA	NA	NA	NA
15:43650335-C/T	4	1.40272e-07	0.17139	0.0325533	1.19311e-05	0.170731	0.03899	2.02698e-07	27.7191	0.00332982	5.9889e-07	25.9418	4.05087	0.256024	0.00159495	0.0084413	1.50048e-05	0.416826	0.0197213	0.97	1	0.689	0.97
15:43650384-G/A	4	6.67097e-08	0.178445	0.0330466	7.43147e-05	0.183337	0.0462736	9.01204e-08	29.158	0.165095	2.22263e-07	43.8921	5.34684	0.148092	0.00370554	0.0135014	1.9057e-05	0.299689	0.00263303	0.93	1	0.738	0.991
15:43654182-C/T	4	4.93923e-06	0.15319	0.0335403	4.93923e-06	0.15319	0.0335403	7.20851e-06	20.8607	0	2.97004e-05	0	1.30446	0.728073	0	0.0101255	0.000642741	0.106101	0.255459	NA	NA	NA	NA
15:43655394-T/C	4	1.01548e-07	0.172627	0.0324246	3.06319e-06	0.172654	0.0369982	1.49226e-07	28.3443	0.000140883	5.36096e-07	19.3133	3.71808	0.293559	0.00108338	0.0085684	1.50048e-05	0.322606	0.0197213	0.972	1	0.759	0.973
15:43655794-G/A	4	4.32736e-06	0.152825	0.033259	4.32736e-06	0.152825	0.033259	6.31484e-06	21.1141	0	2.79762e-05	0	1.2465	0.741874	0	0.0122477	0.000487663	0.117738	0.224319	NA	NA	NA	NA
15:43655927-A/G	4	4.50325e-06	0.152585	0.0332669	4.50325e-06	0.152585	0.0332669	6.57148e-06	21.0377	0	2.87351e-05	0	1.2495	0.741158	0	0.0127656	0.000487663	0.117738	0.224319	NA	NA	NA	NA
15:43656043-A/G	4	4.36711e-06	0.152778	0.0332625	4.36711e-06	0.152778	0.0332625	6.37206e-06	21.0966	0	2.74261e-05	0	1.24708	0.741736	0	0.0123654	0.000487663	0.117738	0.224319	NA	NA	NA	NA
15:43659046-A/G	4	4.93038e-06	0.152033	0.0332841	4.93038e-06	0.152033	0.0332841	7.19577e-06	20.8641	0	3.11119e-05	0	1.25724	0.73931	0	0.0140213	0.000487663	0.117738	0.224319	NA	NA	NA	NA
15:43660442-G/C	2	2.11311e-06	0.183694	0.0387353	0.00312213	0.191165	0.0646822	2.49098e-06	22.4894	0.0769513	4.70784e-06	63.0675	2.70764	0.0998686	0.00530136	0.00946059	1.73212e-05	NA	NA	NA	NA	NA	NA
15:43660443-G/T	2	3.42846e-06	0.179911	0.0387462	0.00560659	0.188156	0.0679278	3.86993e-06	21.5605	0.156991	6.00493e-06	66.4718	2.98256	0.0841658	0.00615726	0.0136738	1.73212e-05	NA	NA	NA	NA	NA	NA
15:43660444-C/G	2	3.42846e-06	0.179911	0.0387462	0.00560659	0.188156	0.0679278	3.86993e-06	21.5605	0.156991	6.03852e-06	66.4718	2.98256	0.0841658	0.00615726	0.0136738	1.73212e-05	NA	NA	NA	NA	NA	NA
15:43660445-C/G	2	3.42846e-06	0.179911	0.0387462	0.00560659	0.188156	0.0679278	3.86993e-06	21.5605	0.156991	6.07781e-06	66.4718	2.98256	0.0841658	0.00615726	0.0136738	1.73212e-05	NA	NA	NA	NA	NA	NA
15:43660925-C/T	4	4.28172e-06	0.152953	0.0332708	4.28172e-06	0.152953	0.0332708	6.2494e-06	21.1344	0	2.71837e-05	0	1.24503	0.742225	0	0.0121182	0.000487663	0.117738	0.224319	NA	NA	NA	NA
15:43660982-A/G	4	4.16766e-06	0.154507	0.0335678	4.16766e-06	0.154507	0.0335678	6.08577e-06	21.1861	0	2.46384e-05	0	1.30582	0.727752	0	0.00843134	0.000642741	0.106101	0.255459	NA	NA	NA	NA
15:43661459-C/T	4	4.34641e-06	0.152842	0.0332693	4.34641e-06	0.152842	0.0332693	6.34215e-06	21.1057	0	2.76443e-05	0	1.24632	0.741917	0	0.0123073	0.000487663	0.117738	0.224319	NA	NA	NA	NA
15:43661802-T/C	4	3.91116e-08	0.180823	0.0329079	2.70022e-05	0.185993	0.0443117	5.24578e-08	30.193	0.108574	1.62175e-07	39.4952	4.95829	0.174877	0.00307356	0.0116922	1.9057e-05	0.225776	0.00263303	0.945	1	0.805	0.992
15:43665972-G/A	4	6.50205e-06	0.151605	0.0336199	6.50205e-06	0.151605	0.0336199	9.47357e-06	20.3344	0	3.74222e-05	0	1.31452	0.725689	0	0.011233	0.000649872	0.129353	0.255459	NA	NA	NA	NA
15:43666082-C/T	4	5.69671e-06	0.152353	0.0335775	5.69671e-06	0.152353	0.0335775	8.29981e-06	20.5875	0	3.35757e-05	0	1.33042	0.721923	0	0.0122873	0.000610262	0.106101	0.255459	NA	NA	NA	NA
15:43666653-A/T	4	1.39785e-06	0.156242	0.0323797	0.000114447	0.156516	0.0405722	2.02623e-06	23.2836	0.0285517	4.56057e-06	31.6815	4.3912	0.222203	0.00209129	0.0211728	4.61904e-05	0.50474	0.0210945	NA	NA	NA	NA
15:43667900-T/C	4	4.59016e-08	0.179829	0.0328966	2.32987e-05	0.184843	0.043691	6.29923e-08	29.8826	0.0784881	2.05334e-07	37.93	4.83325	0.184423	0.00287572	0.0117382	2.38666e-05	0.225776	0.00263303	0.947	1	0.808	0.992
15:43670226-C/A	4	4.62492e-06	0.153872	0.0335883	4.62492e-06	0.153872	0.0335883	6.74982e-06	20.9867	0	2.71476e-05	0	1.30656	0.727576	0	0.00948548	0.000638718	0.106101	0.255459	NA	NA	NA	NA
15:43670280-C/T	4	5.37527e-06	0.151402	0.0332782	5.37527e-06	0.151402	0.0332782	7.8278e-06	20.6987	0	3.44184e-05	0	1.27087	0.736062	0	0.0153945	0.000484308	0.117738	0.224319	NA	NA	NA	NA
15:43671294-A/G	4	5.2496e-06	0.151545	0.0332732	5.2496e-06	0.151545	0.0332732	7.65058e-06	20.744	0	3.40253e-05	0	1.26838	0.736656	0	0.0150248	0.000484308	0.117738	0.224319	NA	NA	NA	NA
15:43671355-A/G	4	1.7391e-07	0.169687	0.0324744	1.95117e-05	0.168895	0.0395501	2.52003e-07	27.3033	0.00408883	6.7775e-07	28.0557	4.16989	0.243694	0.00176884	0.00818012	1.70726e-05	0.457331	0.0197213	0.969	1	0.661	0.969
15:43671639-T/A	4	4.89179e-06	0.152033	0.0332723	4.89179e-06	0.152033	0.0332723	7.14025e-06	20.8792	0	3.1336e-05	0	1.26052	0.738529	0	0.0139782	0.000484308	0.117738	0.224319	NA	NA	NA	NA
15:43673680-A/C	4	4.37049e-06	0.152828	0.0332747	4.37049e-06	0.152828	0.0332747	6.37703e-06	21.0951	0	2.83092e-05	0	1.24967	0.741117	0	0.0124478	0.000484308	0.117738	0.224319	NA	NA	NA	NA
15:43677262-G/T	4	3.42951e-06	0.154565	0.033288	3.42951e-06	0.154565	0.033288	5.01537e-06	21.5599	0	1.85722e-05	0	1.40834	0.703581	0	0.00497558	0.000664535	0.132774	0.26658	NA	NA	NA	NA
15:43678663-A/C	4	1.63919e-07	0.169756	0.0324197	1.85607e-05	0.169007	0.0394734	2.38545e-07	27.4178	0.003281	6.54873e-07	27.9662	4.16471	0.244219	0.00175691	0.00772777	1.70069e-05	0.457331	0.0197213	0.971	1	0.661	0.97
15:43680115-C/T	4	4.42869e-06	0.152713	0.0332695	4.42869e-06	0.152713	0.0332695	6.46227e-06	21.0697	0	2.81223e-05	0	1.25109	0.740779	0	0.0126172	0.000484308	0.117738	0.224319	NA	NA	NA	NA
15:43681427-T/G	4	2.9009e-06	0.155861	0.0333199	2.9009e-06	0.155861	0.0333199	4.23581e-06	21.881	0	1.94202e-05	0	1.03809	0.792037	0	0.00538829	0.000688876	0.183104	0.169931	NA	NA	NA	NA
15:43683115-T/A	4	3.64633e-06	0.15412	0.0332831	3.64633e-06	0.15412	0.0332831	5.33139e-06	21.4423	0	2.74364e-05	0	0.950812	0.813152	0	0.013538	0.000484308	0.165011	0.138648	NA	NA	NA	NA
15:43683446-G/T	4	5.87692e-06	0.152242	0.0336018	5.87692e-06	0.152242	0.0336018	8.56018e-06	20.5279	0	3.36081e-05	0	1.34334	0.718868	0	0.0088714	0.000638718	0.150234	0.255459	NA	NA	NA	NA
15:43684592-T/C	4	2.39494e-06	0.156135	0.0331013	2.39494e-06	0.156135	0.0331013	3.50164e-06	22.2489	0	1.5954e-05	0	1.01363	0.797953	0	0.00384039	0.000841731	0.15447	0.188367	NA	NA	NA	NA
15:43684939-T/C	4	6.5078e-08	0.174344	0.0322606	2.3271e-05	0.172347	0.0407348	9.55247e-08	29.206	0	1.92796e-07	33.4052	4.50486	0.211857	0.00221641	0.00371798	2.17979e-05	0.576224	0.00835193	0.986	1	0.533	0.983
15:43685140-A/C	4	3.14036e-08	0.183025	0.0330763	0.000501882	0.187938	0.0540092	3.63288e-08	30.6188	0.414279	6.17496e-08	58.1358	7.16604	0.0667898	0.00661312	0.00437144	2.01692e-05	0.599274	0.000812353	0.963	1	0.459	0.995
15:43685332-A/G	4	3.26013e-07	0.16783	0.0328578	0.00126318	0.173231	0.0537281	3.44622e-07	26.0891	0.620967	4.76618e-07	58.1684	7.17161	0.0666246	0.00654452	0.0185336	2.12068e-05	0.619419	0.00218013	0.842	1	0.48	0.989
15:43689867-A/T	4	7.0315e-07	0.16452	0.033166	7.0315e-07	0.16452	0.033166	1.0309e-06	24.6065	0	5.59041e-06	0	1.02115	0.796134	0	0.00681876	0.000251469	0.1005	0.137226	0.989	0.999	0.922	0.882
15:43690215-T/C	4	3.14617e-06	0.155243	0.0333065	3.14617e-06	0.155243	0.0333065	4.60442e-06	21.7253	0	1.49806e-05	0	1.62404	0.65395	0	0.00292383	0.000680544	0.183104	0.277145	NA	NA	NA	NA
15:43690565-A/G	4	7.32443e-08	0.177887	0.0330459	0.000394063	0.179825	0.0507403	9.38061e-08	28.977	0.266758	1.45696e-07	53.2022	6.41055	0.0932576	0.00536315	0.00498822	1.82671e-05	0.613213	0.0028731	0.966	1	0.453	0.989
15:43691150-T/C	4	6.3838e-06	0.149577	0.0331416	6.3838e-06	0.149577	0.0331416	9.30168e-06	20.3695	0	3.06872e-05	0	1.69104	0.638928	0	0.00911851	0.000418742	0.200815	0.277759	NA	NA	NA	NA
15:43694108-G/C	4	6.00972e-06	0.149786	0.0330941	6.00972e-06	0.149786	0.0330941	8.75322e-06	20.4851	0	3.34897e-05	0	1.49812	0.682705	0	0.00937006	0.000467715	0.200815	0.244281	NA	NA	NA	NA
15:43695083-T/A	4	3.05737e-07	0.166012	0.032425	5.55325e-05	0.163542	0.0405709	4.4449e-07	26.2131	0	9.78272e-07	31.7152	4.39337	0.222001	0.00209244	0.00542015	2.02094e-05	0.588056	0.0357286	0.979	1	0.569	0.949
15:43698212-C/T	4	4.98138e-08	0.180734	0.0331502	3.56744e-05	0.184664	0.0446713	7.18576e-08	29.724	0.0434401	2.07062e-07	39.8103	4.98424	0.172955	0.00314948	0.00754765	2.84172e-05	0.319501	0.00261459	0.965	1	0.723	0.992
15:43698602-T/C	4	3.58994e-06	0.153626	0.0331533	3.58994e-06	0.153626	0.0331533	5.24762e-06	21.4722	0	1.93209e-05	0	1.4749	0.688075	0	0.00580625	0.000469869	0.194666	0.232732	NA	NA	NA	NA
15:43698679-A/G	4	2.07824e-06	0.157292	0.0331443	2.07824e-06	0.157292	0.0331443	3.03882e-06	22.5213	0	1.22564e-05	0	1.35295	0.7166	0	0.00423585	0.000438226	0.194666	0.198856	NA	NA	NA	NA
15:43699304-C/G	4	3.32732e-06	0.155431	0.0334296	3.32732e-06	0.155431	0.0334296	4.86862e-06	21.6179	0	2.17028e-05	0	1.11548	0.773338	0	0.00876924	0.000487535	0.159224	0.189716	NA	NA	NA	NA
15:43700930-G/T	4	9.09432e-07	0.159072	0.0323957	9.31477e-05	0.156796	0.040124	1.33886e-06	24.1109	0	2.89664e-06	30.5049	4.31685	0.22922	0.00197171	0.00893303	2.98537e-05	0.596359	0.0487492	0.967	1	0.58	0.934
15:43704558-C/T	4	1.4498e-06	0.157522	0.0326943	0.000286512	0.15954	0.0439843	2.08319e-06	23.2134	0.0446014	3.67972e-06	39.5519	4.96294	0.174531	0.00303327	0.0209123	8.44046e-05	0.56323	0.00792131	NA	NA	NA	NA
15:43707005-A/G	4	1.39155e-06	0.159644	0.0330785	1.39155e-06	0.159644	0.0330785	2.04727e-06	23.2923	0	1.19973e-05	0	0.911183	0.822728	0	0.029945	0.000499982	0.127574	0.0245757	NA	NA	NA	NA
15:43707462-A/G	4	1.12792e-06	0.160985	0.0330707	1.12792e-06	0.160985	0.0330707	1.66076e-06	23.6964	0	9.50943e-06	0	1.05932	0.786903	0	0.0316002	0.000354041	0.127574	0.0245757	NA	NA	NA	NA
15:43707542-T/G	4	1.09506e-06	0.161253	0.0330861	1.09506e-06	0.161253	0.0330861	1.60892e-06	23.7533	0	9.25883e-06	0	1.04932	0.789321	0	0.0310572	0.000350807	0.127574	0.0245757	NA	NA	NA	NA
15:43710676-T/C	4	1.92516e-06	0.160219	0.0336515	9.38798e-05	0.163659	0.0419006	2.75414e-06	22.6683	0.0415796	5.10475e-06	30.8915	4.341	0.226919	0.00217701	0.0400908	0.000102621	0.292512	0.0102014	NA	NA	NA	NA
15:43711876-C/G	4	1.53172e-06	0.16186	0.0336714	0.00033126	0.168453	0.046929	2.02458e-06	23.1077	0.205969	2.235e-06	44.0392	5.3609	0.147199	0.00383141	0.0549659	9.92244e-05	0.292512	0.00350089	NA	NA	NA	NA
15:43714625-C/G	4	6.45368e-07	0.162886	0.032727	0.00029079	0.165079	0.0455595	9.03295e-07	24.7717	0.0900776	1.74248e-06	43.2031	5.28197	0.152276	0.00354013	0.0147984	5.00438e-05	0.56323	0.0067707	0.924	1	0.58	0.981
15:43714970-C/T	4	3.50591e-06	0.153828	0.0331618	3.50591e-06	0.153828	0.0331618	5.12462e-06	21.5176	0	3.5121e-05	0	0.203236	0.977065	0	0.0119412	0.00220487	0.128117	0.0539109	NA	NA	NA	NA
15:43715171-A/G	4	7.79855e-07	0.161784	0.0327475	0.000264907	0.163549	0.04484	1.10149e-06	24.407	0.0733867	2.11914e-06	41.414	5.12067	0.163171	0.0032939	0.0150146	5.00438e-05	0.56323	0.00895233	0.926	0.999	0.585	0.977
15:43715382-T/C	4	1.97016e-06	0.157622	0.0331385	1.97016e-06	0.157622	0.0331385	2.87906e-06	22.6239	0	1.94798e-05	0	0.199257	0.977709	0	0.00744473	0.00191409	0.128117	0.0539109	NA	NA	NA	NA
15:43716641-A/T	4	3.79848e-06	0.153364	0.0331805	3.79848e-06	0.153364	0.0331805	5.55255e-06	21.3639	0	3.77791e-05	0	0.169077	0.98242	0	0.0114696	0.00254032	0.128117	0.0539109	NA	NA	NA	NA
15:43717678-A/G	4	8.91754e-07	0.160906	0.0327435	0.00025091	0.162415	0.0443596	1.26816e-06	24.1487	0.0644728	2.39484e-06	40.2281	5.01908	0.170405	0.00313594	0.0151722	5.00438e-05	0.56323	0.0108431	0.927	0.999	0.589	0.974
15:43718435-T/C	4	1.12923e-07	0.174466	0.0328896	0.000109727	0.178504	0.0461487	1.58977e-07	28.1387	0.0826398	3.69715e-07	43.8616	5.34394	0.148276	0.00368137	0.0100113	3.47396e-05	0.414827	0.00263303	0.947	1	0.663	0.99
15:43719392-C/T	4	1.00135e-07	0.175124	0.032878	9.56363e-05	0.178998	0.0458803	1.42886e-07	28.3714	0.0670976	3.42831e-07	43.267	5.28793	0.151888	0.00359175	0.00906738	3.47396e-05	0.414827	0.00263303	0.953	1	0.663	0.991
15:43719755-C/T	4	1.38176e-07	0.173223	0.0328843	0.000139418	0.177608	0.046626	1.88878e-07	27.7482	0.113416	4.35161e-07	44.9496	5.44955	0.141687	0.00384643	0.0117517	3.47396e-05	0.414827	0.00263303	0.936	1	0.662	0.99
15:43720197-C/T	4	4.24145e-06	0.152613	0.0331825	4.24145e-06	0.152613	0.0331825	6.19164e-06	21.1525	2.77556e-17	4.15826e-05	0	0.178874	0.980925	0	0.012606	0.00258819	0.128117	0.0539109	NA	NA	NA	NA
15:43720533-G/C	4	8.73132e-07	0.16102	0.0327392	0.000245155	0.162511	0.0443139	1.24397e-06	24.1894	0.0621368	2.45792e-06	40.1227	5.01025	0.171048	0.00312169	0.0149007	5.00438e-05	0.56323	0.0108431	0.929	0.999	0.589	0.975
15:43722077-G/C	4	1.13451e-07	0.174362	0.0328752	0.000111079	0.178443	0.0461686	1.59639e-07	28.1297	0.0842875	3.65167e-07	43.9362	5.35105	0.147824	0.00369043	0.0100221	3.47396e-05	0.414827	0.00263303	0.947	1	0.663	0.99
15:43722610-C/G	4	7.15989e-07	0.162304	0.0327426	0.000311406	0.1646	0.0456511	9.98584e-07	24.5716	0.0957813	1.82006e-06	43.3775	5.29825	0.151216	0.00356818	0.0157728	5.19696e-05	0.56323	0.0067707	0.919	0.999	0.581	0.981
15:43722742-A/G	4	6.46245e-07	0.162878	0.032727	0.000291227	0.165072	0.0455625	9.04384e-07	24.7691	0.0902711	1.61657e-06	43.2102	5.28264	0.152233	0.00354116	0.0148149	5.00438e-05	0.56323	0.0067707	0.924	1	0.58	0.981
15:43723514-T/C	4	5.54127e-06	0.150363	0.0330965	5.54127e-06	0.150363	0.0330965	8.07206e-06	20.6405	0	5.30425e-05	0	0.259453	0.967465	0	0.0143216	0.00225619	0.133105	0.068548	NA	NA	NA	NA
15:43724646-T/G	4	5.37345e-07	0.165062	0.0329302	0.000222143	0.166591	0.0451173	7.62556e-07	25.1249	0.0580592	1.44646e-06	41.7204	5.14759	0.161303	0.00335905	0.0131966	4.96092e-05	0.56323	0.0067707	0.936	1	0.576	0.981
15:43729349-C/A	4	1.96211e-06	0.158962	0.0334144	1.96211e-06	0.158962	0.0334144	2.86737e-06	22.6318	0	2.06922e-05	0	0.134877	0.987346	0	0.010123	0.00295753	0.128117	0.0252758	NA	NA	NA	NA
15:43729948-C/T	4	2.59212e-06	0.157037	0.0334068	2.59212e-06	0.157037	0.0334068	3.79686e-06	22.097	0	2.65082e-05	0	0.21653	0.974878	0	0.0155299	0.00250334	0.128117	0.0252758	NA	NA	NA	NA
15:43729998-C/T	4	6.02228e-07	0.164669	0.0329966	0.000327817	0.166808	0.0464353	8.30358e-07	24.9051	0.11029	1.47235e-06	44.6908	5.42405	0.143252	0.00380007	0.0168047	4.97974e-05	0.56323	0.00515984	0.914	1	0.569	0.984
15:43731454-C/G	4	1.98995e-06	0.158893	0.0334198	1.98995e-06	0.158893	0.0334198	2.90779e-06	22.6047	0	2.1306e-05	0	0.154588	0.984564	0	0.0111302	0.00270744	0.128117	0.0252758	NA	NA	NA	NA
15:43733994-G/A	4	2.91063e-06	0.15724	0.0336197	2.91063e-06	0.15724	0.0336197	4.25053e-06	21.8746	0	2.53019e-05	0	0.425861	0.93485	0	0.00425776	0.00204979	0.170952	0.097195	NA	NA	NA	NA
15:43734749-G/A	4	2.56962e-06	0.158256	0.0336534	2.56962e-06	0.158256	0.0336534	3.76324e-06	22.1138	0	2.17562e-05	0	0.41109	0.937942	0	0.00463942	0.00178958	0.170952	0.0895953	NA	NA	NA	NA
15:43734878-T/C	4	2.85988e-06	0.155246	0.0331677	2.85988e-06	0.155246	0.0331677	4.17523e-06	21.9083	2.77556e-17	2.9392e-05	0	0.198771	0.977787	0	0.0137294	0.00261875	0.128117	0.0308083	NA	NA	NA	NA
15:43735110-G/A	4	2.43952e-06	0.156483	0.0332015	2.43952e-06	0.156483	0.0332015	3.56762e-06	22.2135	2.77556e-17	2.4976e-05	0	0.194312	0.978502	0	0.0126831	0.00239877	0.128117	0.0308083	NA	NA	NA	NA
15:43737188-G/A	4	6.63136e-07	0.162917	0.0327679	0.000182013	0.165218	0.0441434	9.38583e-07	24.7194	0.066179	1.94745e-06	39.6222	4.96871	0.174102	0.00306108	0.0164331	5.00438e-05	0.498109	0.00803004	0.922	1	0.628	0.979
15:43737484-G/A	4	2.5187e-06	0.156211	0.0331897	2.5187e-06	0.156211	0.0331897	3.68646e-06	22.1522	2.77556e-17	2.65448e-05	0	0.216972	0.974804	0	0.0135804	0.00229344	0.128117	0.0308083	NA	NA	NA	NA
15:43737880-C/A	4	1.27155e-06	0.160927	0.033221	1.27155e-06	0.160927	0.033221	1.87083e-06	23.4658	0	1.32441e-05	0	0.355435	0.949287	0	0.0125766	0.00112191	0.128117	0.0308083	NA	NA	NA	NA
15:43739936-T/A	4	7.01062e-07	0.162732	0.0328019	0.000322932	0.164917	0.0458589	9.72224e-07	24.6122	0.106271	1.74568e-06	43.7455	5.3329	0.148982	0.00363007	0.0162872	4.84822e-05	0.56323	0.0067707	0.916	1	0.577	0.981
15:43740196-G/A	4	2.24146e-06	0.15682	0.0331519	2.24146e-06	0.15682	0.0331519	3.27698e-06	22.3761	0	2.29525e-05	0	0.180625	0.980655	0	0.0114118	0.00244954	0.128117	0.0308083	NA	NA	NA	NA
15:43740970-G/A	4	5.89263e-07	0.163566	0.0327479	0.000260806	0.165585	0.0453483	8.26944e-07	24.9471	0.0764108	1.54475e-06	42.6619	5.23212	0.155568	0.00346567	0.0137826	5.00438e-05	0.56323	0.0067707	0.93	1	0.58	0.981
15:43741090-G/C	4	2.31806e-06	0.156372	0.033105	2.31806e-06	0.156372	0.033105	3.38826e-06	22.3116	0	2.38733e-05	0	0.176509	0.981289	0	0.0115831	0.0025067	0.128117	0.0308083	NA	NA	NA	NA
15:43741153-T/C	4	7.45342e-07	0.162095	0.0327521	0.000337733	0.16444	0.0458753	1.03211e-06	24.4942	0.110041	1.83478e-06	43.8861	5.34627	0.148128	0.00364351	0.0167055	5.00438e-05	0.56323	0.0067707	0.913	0.999	0.579	0.981
15:43742626-T/C	4	6.18906e-07	0.163267	0.0327501	0.000275217	0.165349	0.045456	8.68504e-07	24.8524	0.0829358	1.61045e-06	42.912	5.25505	0.154046	0.00350157	0.014354	5.00438e-05	0.56323	0.0067707	0.927	1	0.58	0.981
15:43744210-A/G	4	2.47454e-06	0.156177	0.0331571	2.47454e-06	0.156177	0.0331571	3.61991e-06	22.1861	0	2.60701e-05	0	0.150424	0.985165	0	0.0110586	0.00284874	0.128117	0.0308083	NA	NA	NA	NA
15:43744457-T/C	4	2.58555e-06	0.155897	0.0331608	2.58555e-06	0.155897	0.0331608	3.78725e-06	22.1019	0	2.6259e-05	0	0.185672	0.979868	0	0.0126839	0.00256153	0.128117	0.0308083	NA	NA	NA	NA
15:43744782-C/T	4	2.82346e-06	0.155437	0.03319	2.82346e-06	0.155437	0.03319	4.12444e-06	21.9329	2.77556e-17	2.876e-05	0	0.18936	0.979288	0	0.0136948	0.00260343	0.128117	0.0308083	NA	NA	NA	NA
15:43746170-C/T	4	3.45034e-06	0.154714	0.033329	3.45034e-06	0.154714	0.033329	5.04517e-06	21.5483	0	2.81884e-05	0	0.512511	0.916134	0	0.00835734	0.00114432	0.187352	0.0949101	NA	NA	NA	NA
15:43746792-C/T	4	2.84911e-06	0.15532	0.033178	2.84911e-06	0.15532	0.033178	4.16021e-06	21.9156	0	2.90123e-05	0	0.179525	0.980825	0	0.0132157	0.00273501	0.128117	0.0308083	NA	NA	NA	NA
15:43748304-A/G	4	1.31563e-07	0.173619	0.0329032	0.000134708	0.177934	0.0466079	1.80945e-07	27.8431	0.110686	4.24291e-07	44.8649	5.44118	0.142199	0.00383674	0.0114234	3.4083e-05	0.414827	0.00263303	0.938	1	0.662	0.99
15:43749852-G/A	4	9.55109e-08	0.175524	0.0329001	0.000175629	0.18086	0.0482073	1.2996e-07	28.4629	0.157166	2.86356e-07	48.3271	5.80575	0.121453	0.0044067	0.011205	3.53206e-05	0.414827	0.00151226	0.934	1	0.654	0.993
15:43749916-G/A	4	2.35635e-06	0.156747	0.0332079	2.35635e-06	0.156747	0.0332079	3.44453e-06	22.2801	0	2.42883e-05	0	0.166556	0.982799	0	0.011412	0.00260139	0.128117	0.0308083	NA	NA	NA	NA
15:43750237-C/A	4	7.12345e-07	0.16246	0.0327675	0.000327009	0.164763	0.0458579	9.87777e-07	24.5814	0.106757	1.78531e-06	43.8027	5.33833	0.148634	0.00363434	0.0161499	4.95217e-05	0.56323	0.0067707	0.916	1	0.579	0.981
15:43750346-T/A	4	2.68002e-06	0.155527	0.0331336	2.68002e-06	0.155527	0.0331336	3.92264e-06	22.033	0	2.81172e-05	0	0.183865	0.980151	0	0.0128486	0.00262947	0.128117	0.0308083	NA	NA	NA	NA
15:43750762-A/G	4	2.6994e-06	0.155501	0.0331384	2.6994e-06	0.155501	0.0331384	3.95035e-06	22.0192	0	2.85475e-05	0	0.184517	0.980049	0	0.0129446	0.00262947	0.128117	0.0308083	NA	NA	NA	NA
15:43751909-C/T	4	2.55444e-06	0.155862	0.0331359	2.55444e-06	0.155862	0.0331359	3.74035e-06	22.1251	0	2.68989e-05	0	0.189781	0.979222	0	0.0127482	0.00251123	0.128117	0.0308083	NA	NA	NA	NA
15:43752751-T/C	4	1.3624e-07	0.173373	0.0328965	0.000126186	0.177588	0.0463218	1.8812e-07	27.7755	0.0944199	4.36288e-07	44.2482	5.381	0.145932	0.00374008	0.0113333	3.67258e-05	0.414827	0.00263303	0.94	1	0.664	0.99
15:43753980-C/G	4	3.05827e-06	0.154589	0.0331248	3.05827e-06	0.154589	0.0331248	4.47332e-06	21.7796	0	3.14635e-05	0	0.165326	0.982983	0	0.0131679	0.00297983	0.128117	0.0308083	NA	NA	NA	NA
15:43755346-A/C	4	2.68082e-06	0.155628	0.0331556	2.68082e-06	0.155628	0.0331556	3.92378e-06	22.0324	2.77556e-17	2.68089e-05	0	0.172588	0.981888	0	0.0126556	0.00268564	0.128117	0.0308083	NA	NA	NA	NA
15:43756210-A/G	4	9.1445e-07	0.16122	0.0328403	0.000137579	0.161871	0.0424583	1.34647e-06	24.1003	0	2.77074e-06	34.9385	4.61102	0.202598	0.00251413	0.0106793	6.81112e-05	0.579089	0.0141198	0.954	0.999	0.584	0.971
15:43757059-T/A	4	4.0838e-06	0.153522	0.033323	4.0838e-06	0.153522	0.033323	5.96391e-06	21.2251	0	3.42101e-05	0	0.395383	0.941195	0	0.00629043	0.00189984	0.187352	0.0958584	NA	NA	NA	NA
15:43757419-G/T	4	2.76138e-06	0.155262	0.0331203	2.76138e-06	0.155262	0.0331203	4.03781e-06	21.9756	0	2.88548e-05	0	0.178528	0.980979	0	0.0129527	0.00270011	0.128117	0.0308083	NA	NA	NA	NA
15:43758932-C/G	4	2.66776e-06	0.155617	0.0331461	2.66776e-06	0.155617	0.0331461	3.9051e-06	22.0418	0	2.7065e-05	0	0.212424	0.975559	0	0.0138943	0.00238873	0.128117	0.0308083	NA	NA	NA	NA
15:43759774-A/G	4	2.66873e-06	0.156122	0.0332543	2.66873e-06	0.156122	0.0332543	3.90648e-06	22.0411	2.77556e-17	2.70743e-05	0	0.206789	0.976486	0	0.0129529	0.00256509	0.128117	0.0308083	NA	NA	NA	NA
15:43761205-T/C	4	4.01984e-06	0.153609	0.0333183	4.01984e-06	0.153609	0.0333183	5.87031e-06	21.2554	0	3.46185e-05	0	0.372459	0.945871	0	0.0066829	0.00187665	0.187352	0.0904254	NA	NA	NA	NA
15:43761264-G/C	4	9.30967e-08	0.175807	0.0329245	0.000156848	0.181009	0.0478864	1.26915e-07	28.5125	0.147978	2.78867e-07	47.5531	5.72007	0.126052	0.00428119	0.0111652	3.39236e-05	0.408141	0.00163027	0.936	1	0.662	0.993
15:43761352-G/A	4	2.56587e-06	0.15582	0.0331334	2.56587e-06	0.15582	0.0331334	3.75758e-06	22.1166	0	2.66487e-05	0	0.187037	0.979654	0	0.0126023	0.00255511	0.128117	0.0308083	NA	NA	NA	NA
15:43761717-A/T	4	2.3468e-06	0.156481	0.0331456	2.3468e-06	0.156481	0.0331456	3.4304e-06	22.2879	0	2.45969e-05	0	0.191051	0.979021	0	0.0121129	0.00241237	0.128117	0.0308083	NA	NA	NA	NA
15:43761901-C/T	4	2.61347e-06	0.155713	0.033137	2.61347e-06	0.155713	0.033137	3.82742e-06	22.0813	0	2.71238e-05	0	0.189563	0.979256	0	0.0128377	0.00255511	0.128117	0.0308083	NA	NA	NA	NA
15:43762196-C/T	4	2.71155e-06	0.155487	0.033142	2.71155e-06	0.155487	0.033142	3.96771e-06	22.0106	0	2.73518e-05	0	0.195732	0.978275	0	0.0133443	0.00254964	0.128117	0.0308083	NA	NA	NA	NA
15:43763999-C/T	4	3.75155e-07	0.166602	0.0327883	0.000262127	0.169125	0.0463341	5.20247e-07	25.8181	0.0955973	9.69539e-07	44.8185	5.4366	0.14248	0.00379208	0.012608	4.66887e-05	0.556001	0.00441023	0.932	1	0.578	0.986
15:43764368-A/C	4	1.36487e-07	0.173594	0.0329406	0.000118879	0.177783	0.0461963	1.89487e-07	27.772	0.082979	4.60337e-07	43.8348	5.34139	0.148439	0.00368738	0.0108769	3.90426e-05	0.414827	0.00263303	0.943	1	0.664	0.99
15:43765533-C/G	4	2.55528e-06	0.157079	0.033395	2.55528e-06	0.157079	0.033395	3.74161e-06	22.1245	0	2.28218e-05	0	0.378292	0.94469	0	0.00727143	0.00134302	0.187352	0.0702416	NA	NA	NA	NA
15:43765978-T/C	4	2.28151e-06	0.156726	0.0331574	2.28151e-06	0.156726	0.0331574	3.33517e-06	22.3421	0	2.3678e-05	0	0.167792	0.982613	0	0.0112184	0.00255511	0.128117	0.0308083	NA	NA	NA	NA
15:43766025-G/C	4	1.16869e-07	0.174872	0.0330052	0.000108586	0.178941	0.0462312	1.64486e-07	28.0723	0.0787256	3.91305e-07	43.738	5.3322	0.149027	0.00368597	0.00983102	3.68228e-05	0.414827	0.00263303	0.948	1	0.662	0.99
15:43766069-T/C	4	3.20659e-06	0.156246	0.0335498	3.20659e-06	0.156246	0.0335498	4.69376e-06	21.6888	0	2.64147e-05	0	0.470338	0.925358	0	0.00412432	0.00207899	0.170952	0.108369	NA	NA	NA	NA
15:43766303-T/C	4	2.53626e-06	0.155952	0.0331447	2.53626e-06	0.155952	0.0331447	3.71294e-06	22.1388	0	2.63036e-05	0	0.184123	0.980111	0	0.0124652	0.00255511	0.128117	0.0308083	NA	NA	NA	NA
15:43766341-G/A	4	2.54598e-06	0.155925	0.0331445	2.54598e-06	0.155925	0.0331445	3.7276e-06	22.1315	0	2.63152e-05	0	0.184728	0.980016	0	0.0125127	0.00255511	0.128117	0.0308083	NA	NA	NA	NA
15:43767209-G/C	4	3.44275e-06	0.153875	0.0331452	3.44275e-06	0.153875	0.0331452	5.03431e-06	21.5525	0	3.47218e-05	0	0.172895	0.981842	0	0.0127043	0.00255511	0.128117	0.0428911	NA	NA	NA	NA
15:43767774-G/C	4	1.53081e-07	0.173003	0.0329603	0.000150257	0.177359	0.0467886	2.08236e-07	27.5501	0.121658	4.48884e-07	45.1583	5.47029	0.140427	0.00389094	0.0128416	3.51123e-05	0.414827	0.00263303	0.931	1	0.661	0.99
15:43772374-C/T	4	4.12673e-06	0.152174	0.0330461	4.12673e-06	0.152174	0.0330461	6.02673e-06	21.2051	0	3.83354e-05	0	0.381706	0.943995	0	0.0161841	0.00287481	0.190164	0.0225558	NA	NA	NA	NA
15:43773467-C/T	4	2.4743e-06	0.155449	0.0330023	0.00033666	0.156588	0.0436749	3.57728e-06	22.1863	0.0220466	6.04401e-06	38.0185	4.84015	0.183883	0.00288296	0.0204337	0.000108322	0.621462	0.0112691	NA	NA	NA	NA
15:43774202-C/G	4	9.94699e-08	0.17545	0.0329317	0.000200265	0.179769	0.0483422	1.36512e-07	28.3843	0.143602	2.81523e-07	48.6064	5.8373	0.1198	0.00445635	0.00987037	3.31543e-05	0.465273	0.00174282	0.942	1	0.612	0.992
15:43774318-T/G	4	3.99184e-06	0.153475	0.0332788	3.99184e-06	0.153475	0.0332788	5.82934e-06	21.2688	0	3.42141e-05	0	0.392312	0.941826	0	0.00740911	0.0017747	0.220815	0.072659	NA	NA	NA	NA
15:43775895-A/G	4	4.62901e-06	0.154312	0.0336858	4.62901e-06	0.154312	0.0336858	6.75584e-06	20.985	0	3.94676e-05	0	0.392956	0.941694	0	0.00545092	0.00253037	0.202578	0.0879055	NA	NA	NA	NA
15:43777985-G/A	4	9.97115e-08	-0.175396	0.0329242	0.000214303	-0.180007	0.0486303	1.34444e-07	28.3796	0.177729	2.64682e-07	49.2674	5.91336	0.115902	0.00456943	0.0107217	3.01265e-05	0.450324	0.00174282	0.935	1	0.618	0.992
15:43779686-C/T	4	3.77199e-06	0.152611	0.0330071	3.77199e-06	0.152611	0.0330071	5.51503e-06	21.3774	0	3.72876e-05	0	0.248369	0.969427	0	0.0144067	0.00269093	0.152476	0.0322568	NA	NA	NA	NA
15:43783164-C/A	4	1.13147e-07	0.174687	0.0329334	0.000263045	0.179246	0.0491192	1.50484e-07	28.1349	0.189958	3.00623e-07	50.233	6.02809	0.110252	0.00475057	0.0102542	3.24192e-05	0.479527	0.00174282	0.936	1	0.593	0.992
15:43784854-C/G	4	6.11714e-06	0.149512	0.033061	6.11714e-06	0.149512	0.033061	8.91119e-06	20.4512	0	5.88015e-05	0	0.206676	0.976504	0	0.0189263	0.00322102	0.128117	0.0414741	NA	NA	NA	NA
15:43784917-T/C	4	6.24564e-06	0.149336	0.0330544	6.24564e-06	0.149336	0.0330544	9.10018e-06	20.4114	0	5.9624e-05	0	0.208764	0.976162	0	0.0191542	0.00325079	0.128117	0.0414741	NA	NA	NA	NA
15:43787322-C/G	4	5.97469e-06	0.149563	0.033036	5.97469e-06	0.149563	0.033036	8.7017e-06	20.4963	0	5.89041e-05	0	0.177231	0.981179	0	0.0172456	0.00349223	0.128117	0.0414741	NA	NA	NA	NA
15:43788595-A/G	4	1.31176e-06	0.15855	0.032772	0.000376461	0.160235	0.0450598	1.83829e-06	23.4059	0.0944382	3.2144e-06	42.0202	5.17422	0.159476	0.00337344	0.0188387	5.51182e-05	0.578037	0.0108431	NA	NA	NA	NA
15:43791706-A/C	4	2.2058e-07	0.170441	0.0328967	0.000185449	0.174641	0.0467198	3.08027e-07	26.8438	0.0944527	6.45321e-07	45.3055	5.48501	0.139538	0.00389271	0.0127541	4.85801e-05	0.44733	0.00263303	0.933	1	0.635	0.99
15:43793135-T/C	4	5.18637e-06	0.150673	0.0330633	5.18637e-06	0.150673	0.0330633	7.56148e-06	20.7672	0	5.17489e-05	0	0.170371	0.982224	0	0.0159243	0.00326228	0.128117	0.0414741	NA	NA	NA	NA
15:43795148-G/C	4	5.01706e-06	0.153593	0.0336525	5.01706e-06	0.153593	0.0336525	7.32046e-06	20.8308	0	4.22977e-05	0	0.47556	0.924227	0	0.00734171	0.00187659	0.170952	0.108369	NA	NA	NA	NA
15:43797273-G/C	4	5.51926e-06	0.151326	0.0333024	5.51926e-06	0.151326	0.0333024	8.03967e-06	20.6481	0	4.82435e-05	0	0.37452	0.945454	0	0.00926172	0.00189781	0.187352	0.0904254	NA	NA	NA	NA
15:43800429-A/G	4	1.19421e-06	0.159053	0.03275	0.000563586	0.161545	0.0468441	1.61971e-06	23.5865	0.154876	2.55913e-06	46.2363	5.57997	0.133933	0.00399463	0.0204547	5.74509e-05	0.599246	0.0067707	NA	NA	NA	NA
15:43800968-A/C	4	1.92389e-07	0.171336	0.0329078	0.000196722	0.175574	0.0471569	2.62505e-07	27.1081	0.121239	5.59522e-07	46.2341	5.57975	0.133946	0.00404352	0.0125557	4.07953e-05	0.44733	0.00263303	0.931	1	0.631	0.99
15:43802024-C/T	4	6.22066e-06	0.14559	0.0322192	6.22066e-06	0.14559	0.0322192	9.06344e-06	20.4191	0	2.39977e-05	0	2.84324	0.416432	0	0.0105683	0.000627534	0.610398	0.028897	NA	NA	NA	NA
15:43803621-A/C	4	2.73631e-07	0.168509	0.0327791	0.000130149	0.172271	0.0450243	3.79428e-07	26.4274	0.100141	8.45295e-07	41.6738	5.14349	0.161587	0.00333793	0.0158492	3.66662e-05	0.393918	0.00470899	0.922	1	0.681	0.986
15:43805988-T/C	4	2.23241e-07	0.169692	0.0327663	0.00013332	0.173465	0.0454068	3.07515e-07	26.8206	0.120551	6.7466e-07	42.6108	5.22746	0.155879	0.00346728	0.0148617	3.02738e-05	0.393918	0.00470899	0.925	1	0.678	0.986
15:43810422-G/C	4	9.32439e-07	0.178534	0.0363956	9.32439e-07	0.178534	0.0363956	1.373e-06	24.0628	0	6.3365e-06	0	1.29677	0.729901	0	0.00228787	0.00265169	0.0213577	0.188869	0.996	0.995	0.972	0.83
15:43810916-G/C	4	8.81094e-10	0.200333	0.032683	8.81094e-10	0.200333	0.032683	1.35286e-09	37.5718	0	1.04591e-08	0	1.66764	0.644151	0	0.00282596	3.85181e-06	0.111444	0.0110826	0.994	1	0.93	0.988
15:43811843-C/G	4	4.31199e-07	0.161781	0.0320064	2.70701e-06	0.161777	0.0344803	6.29538e-07	25.5494	0	1.84087e-06	11.0534	3.37281	0.337637	0.000549494	0.0074366	0.000143456	0.482504	0.00907282	0.978	0.999	0.662	0.98
15:43812596-G/C	4	1.39647e-07	0.171799	0.0326259	1.39647e-07	0.171799	0.0326259	2.02134e-07	27.7277	0	1.5034e-06	0	0.513114	0.916001	0	0.00948144	0.000245557	0.113741	0.0183359	0.987	0.999	0.924	0.98
15:43813387-T/C	4	1.22406e-08	0.187374	0.0328938	1.22406e-08	0.187374	0.0328938	1.76586e-08	32.4483	0	1.47116e-07	0	0.299146	0.960189	0	0.00253203	0.000145186	0.0916888	0.0117246	0.996	1	0.936	0.987
15:43816917-G/A	4	2.39939e-07	0.169466	0.0328079	0.000474706	0.175273	0.0501548	2.84412e-07	26.6812	0.401634	4.78702e-07	52.3322	6.29356	0.0981695	0.00514931	0.0187663	2.11794e-05	0.44733	0.00302215	0.872	1	0.609	0.988
15:43817406-T/C	4	2.24825e-07	0.169888	0.0328125	0.000445249	0.175559	0.0499926	2.67971e-07	26.807	0.383775	4.63457e-07	52.0254	6.25331	0.099916	0.0050873	0.0178721	2.11794e-05	0.44733	0.00302215	0.879	1	0.611	0.988
15:43818052-G/A	4	1.9456e-07	0.170157	0.0326944	1.9456e-07	0.170157	0.0326944	2.83869e-07	27.0864	0	2.12025e-06	0	0.481258	0.922989	0	0.0111099	0.000302509	0.113741	0.0183359	0.985	0.999	0.924	0.98
15:43823813-A/G	4	2.16575e-07	0.170108	0.0328108	0.000408641	0.17628	0.049875	2.56401e-07	26.8792	0.394719	4.40918e-07	51.6701	6.20734	0.101947	0.00502749	0.0190694	2.03101e-05	0.418617	0.00305012	0.871	1	0.635	0.988
15:43824030-A/G	4	3.81036e-07	0.162425	0.0319847	9.70583e-07	0.162607	0.033202	5.53338e-07	25.7881	0	1.9098e-06	5.55084	3.17631	0.365232	0.000260504	0.00810551	0.00018633	0.408319	0.00687042	0.977	0.999	0.72	0.984
15:43824751-T/C	4	3.74354e-08	0.179646	0.0326478	3.74354e-08	0.179646	0.0326478	5.31468e-08	30.278	0	4.38622e-07	0	0.338534	0.952626	0	0.00385336	0.000327859	0.103816	0.00956159	0.995	0.999	0.928	0.989
15:43826557-C/T	4	7.59851e-07	0.158165	0.0319823	7.59851e-07	0.158165	0.0319823	1.11566e-06	24.457	0	3.91163e-06	0	2.85815	0.414017	0	0.00995385	0.00030405	0.408319	0.00841434	0.974	0.999	0.731	0.982
15:43829008-C/T	4	7.00614e-07	0.158677	0.0319836	7.00614e-07	0.158677	0.0319836	1.02716e-06	24.6134	0	3.54346e-06	0	2.85552	0.414442	0	0.00953783	0.000291703	0.408319	0.00841434	0.975	0.999	0.73	0.982
15:43829615-G/A	4	1.56079e-07	0.171129	0.0326257	1.56079e-07	0.171129	0.0326257	2.27555e-07	27.5125	0	1.92175e-06	0	0.102672	0.991515	0	0.00486801	0.00096482	0.0863863	0.0155502	0.993	0.998	0.939	0.983
15:43830467-T/C	4	1.59081e-07	0.170976	0.0326182	1.59081e-07	0.170976	0.0326182	2.32037e-07	27.4757	0	1.90145e-06	0	0.104735	0.991263	0	0.00496018	0.000965264	0.0863863	0.0155502	0.993	0.998	0.939	0.983
15:43831097-G/A	4	7.8416e-07	0.157991	0.0319868	7.8416e-07	0.157991	0.0319868	1.15332e-06	24.3964	4.44089e-16	3.99996e-06	0	2.88471	0.409744	0	0.0103996	0.000297008	0.408319	0.00841434	0.973	0.999	0.731	0.981
15:43831923-C/T	4	2.00112e-07	0.172315	0.0331424	2.00112e-07	0.172315	0.0331424	2.92311e-07	27.032	0	1.89526e-06	0	0.458177	0.927979	0	0.00154749	0.000604998	0.128392	0.0653296	0.997	0.999	0.913	0.939
15:43833833-T/G	4	1.56266e-07	0.17108	0.0326176	1.56266e-07	0.17108	0.0326176	2.27858e-07	27.5102	0	1.84382e-06	0	0.102009	0.991595	0	0.00485327	0.000969239	0.0863863	0.0155502	0.993	0.998	0.939	0.983
15:43834318-C/T	4	3.82311e-08	0.180175	0.032766	3.82311e-08	0.180175	0.032766	5.43654e-08	30.2372	0	5.01235e-07	0	0.0139892	0.999562	0	0.00221803	0.000759877	0.0497391	0.0169222	0.997	0.999	0.961	0.983
15:43835481-C/G	2	5.5655e-06	0.180654	0.0397718	5.5655e-06	0.180654	0.0397718	6.80918e-06	20.6321	0	2.01962e-05	0	0.0128002	0.909921	0	0.00228038	0.000760205	NA	NA	NA	NA	NA	NA
15:43836478-T/C	4	2.20041e-07	0.169547	0.0327213	2.20041e-07	0.169547	0.0327213	3.22132e-07	26.8485	0	2.50739e-06	0	0.0828694	0.993811	0	0.00369974	0.0010017	0.0863863	0.0294533	0.995	0.998	0.939	0.972
15:43836949-G/A	4	2.02291e-07	0.170014	0.0327126	2.02291e-07	0.170014	0.0327126	2.95628e-07	27.0111	0	2.40743e-06	0	0.1226	0.988994	0	0.00628781	0.000975084	0.0863863	0.0155502	0.992	0.998	0.939	0.983
15:43837283-A/G	4	3.26451e-08	0.180805	0.0327153	3.26451e-08	0.180805	0.0327153	4.59491e-08	30.5436	0	4.25094e-07	0	0.102563	0.991528	0	0.00377659	0.00068799	0.0497391	0.00868608	0.995	0.999	0.961	0.99
15:43841308-T/C	4	8.4274e-08	0.174956	0.0326549	8.4274e-08	0.174956	0.0326549	1.23671e-07	28.7053	0	1.00493e-06	0	0.11218	0.990337	0	0.0038499	0.000652601	0.0863863	0.0151057	0.995	0.999	0.939	0.984
15:43846036-A/G	4	8.23357e-07	0.158247	0.0321003	1.22743e-06	0.158319	0.0326353	1.21244e-06	24.3024	0	3.91464e-06	2.50863	3.0772	0.379876	0.000114316	0.0132791	0.000223636	0.408319	0.00841434	0.965	0.999	0.727	0.981
15:43846161-C/T	4	3.66651e-08	0.180774	0.032831	3.66651e-08	0.180774	0.032831	5.20143e-08	30.3183	3.46945e-18	4.56494e-07	0	0.023674	0.999038	0	0.00263283	0.000655987	0.0459983	0.0169222	0.996	0.999	0.963	0.983
15:43847137-A/G	4	9.51533e-07	0.157469	0.0321274	9.51533e-07	0.157469	0.0321274	1.40116e-06	24.0238	0	4.65943e-06	0	2.99537	0.392339	0	0.0133936	0.000268825	0.408319	0.00841434	0.965	0.999	0.729	0.981
15:43850486-T/C	4	1.23242e-07	0.173916	0.0328849	1.23242e-07	0.173916	0.0328849	1.79661e-07	27.9695	0	1.49456e-06	0	0.0167213	0.999428	0	0.00246684	0.00170678	0.0485193	0.0240857	0.997	0.997	0.961	0.977
15:43853591-T/A	2	6.93767e-06	0.176026	0.0391553	0.00163339	0.181738	0.0576967	8.4825e-06	20.2103	0	1.76403e-05	52.6461	2.11176	0.146171	0.00353287	0.0111668	6.73629e-05	NA	NA	NA	NA	NA	NA
15:43853603-G/A	2	1.10543e-06	0.189142	0.0388232	0.00010874	0.192447	0.0497252	1.35302e-06	23.7352	0	3.60701e-06	37.8667	1.60944	0.20457	0.00189485	0.00351877	4.09294e-05	NA	NA	NA	NA	NA	NA
15:43889188-A/T	4	3.43666e-06	0.15761	0.0339469	3.43666e-06	0.15761	0.0339469	5.0256e-06	21.5559	0	2.66015e-05	0	0.622094	0.891356	0	0.00356624	0.0022902	0.147972	0.13009	NA	NA	NA	NA
15:43889254-A/G	2	4.73673e-06	0.18988	0.0414937	4.73673e-06	0.18988	0.0414937	5.80416e-06	20.9409	0	1.66079e-05	0	0.0442546	0.833381	0	0.00249875	0.000578586	NA	NA	NA	NA	NA	NA
15:43891235-G/C	4	2.64175e-08	0.183445	0.032972	2.64175e-08	0.183445	0.032972	3.77563e-08	30.9543	0	3.11422e-07	0	0.608201	0.894552	0	0.00685678	0.000247042	0.0665218	0.00633977	0.99	1	0.95	0.992
15:43891512-C/T	4	4.66926e-07	0.173963	0.0345204	4.66926e-07	0.173963	0.0345204	6.82651e-07	25.3958	0	5.5338e-06	0	0.102163	0.991577	0	0.00427411	0.00320895	0.0424812	0.0332308	0.994	0.995	0.963	0.969
15:43892847-G/C	4	7.6838e-07	0.17049	0.0344896	7.6838e-07	0.17049	0.0344896	1.12889e-06	24.4355	0	8.52175e-06	0	0.19079	0.979062	0	0.00447745	0.00320895	0.0424812	0.0529199	0.994	0.995	0.962	0.953
15:43892893-A/G	4	5.33077e-07	0.173099	0.0345231	5.33077e-07	0.173099	0.0345231	7.79231e-07	25.1403	0	6.2985e-06	0	0.122969	0.988945	0	0.00423595	0.00315801	0.0424812	0.0391656	0.994	0.995	0.963	0.964
15:43893072-G/A	4	1.76113e-08	0.185011	0.0328386	1.76113e-08	0.185011	0.0328386	2.51233e-08	31.7416	0	2.19865e-07	0	0.671865	0.879801	0	0.00761326	0.000197391	0.0459262	0.00633977	0.989	1	0.963	0.992
15:43893818-G/A	4	9.23629e-07	0.169794	0.0346006	9.23629e-07	0.169794	0.0346006	1.36001e-06	24.0811	0	1.06441e-05	0	0.149249	0.985334	0	0.0066873	0.00322427	0.0424812	0.0433088	0.991	0.995	0.962	0.961
15:43894976-G/A	4	3.0924e-06	0.162644	0.0348678	3.0924e-06	0.162644	0.0348678	4.52422e-06	21.7584	0	2.70951e-05	0	0.667578	0.880802	0	0.0108948	0.00318708	0.0291639	0.114683	NA	NA	NA	NA
15:43895118-T/C	4	1.17096e-06	0.164932	0.0339332	1.17096e-06	0.164932	0.0339332	1.72363e-06	23.6244	0	1.23976e-05	0	0.403587	0.939501	0	0.025198	0.0019263	0.0497235	0.0184968	NA	NA	NA	NA
15:43895643-C/T	4	6.63014e-07	0.165757	0.0333388	6.63014e-07	0.165757	0.0333388	9.71578e-07	24.7197	0	7.4302e-06	0	0.330976	0.954101	0	0.0180308	0.0022294	0.0354538	0.0171202	0.978	0.997	0.968	0.982
15:43896446-C/A	4	3.39408e-06	0.161137	0.0346873	3.39408e-06	0.161137	0.0346873	4.96468e-06	21.5798	0	3.72232e-05	0	0.15059	0.985141	0	0.0139181	0.00502913	0.0499307	0.0463406	NA	NA	NA	NA
15:43896798-G/C	4	2.59486e-06	0.164054	0.0349011	2.59486e-06	0.164054	0.0349011	3.80078e-06	22.095	0	2.79172e-05	0	0.172656	0.981878	0	0.00871861	0.00453375	0.0499307	0.0618281	NA	NA	NA	NA
15:43902109-C/T	2	1.17956e-06	0.203064	0.041791	1.32448e-06	0.203065	0.0419899	1.44749e-06	23.6103	0	3.86023e-06	0.945131	1.00954	0.315013	3.33283e-05	0.0063311	3.42468e-05	NA	NA	NA	NA	NA	NA
15:43912372-C/G	4	1.31391e-06	0.165561	0.0342235	1.31391e-06	0.165561	0.0342235	1.93171e-06	23.4027	0	1.56325e-05	0	0.158453	0.984	0	0.01058	0.00670142	0.0306453	0.0253089	NA	NA	NA	NA
15:43913487-C/T	4	1.09316e-06	0.167147	0.0342931	1.09316e-06	0.167147	0.0342931	1.60592e-06	23.7567	0	1.28839e-05	0	0.152189	0.984911	0	0.0117692	0.00497587	0.0306453	0.0253089	NA	NA	NA	NA
15:43915626-G/C	4	7.02004e-06	0.145148	0.0323048	5.93915e-05	0.14688	0.0365808	9.96374e-06	20.1878	0.0500675	1.16826e-05	18.915	3.69982	0.295755	0.00103274	0.14826	0.000173078	0.144798	0.0182872	NA	NA	NA	NA
15:43916479-G/A	4	1.08486e-06	0.166747	0.0342004	1.08486e-06	0.166747	0.0342004	1.59277e-06	23.7713	0	1.28872e-05	0	0.150716	0.985123	0	0.00968612	0.00670861	0.0306453	0.0224803	NA	NA	NA	NA
15:43919162-A/C	4	1.32945e-06	0.168542	0.0348565	1.32945e-06	0.168542	0.0348565	1.9548e-06	23.3801	0	1.51377e-05	0	0.062562	0.995915	0	0.00749667	0.00478725	0.0499307	0.0340763	NA	NA	NA	NA
15:43920964-C/T	4	2.35224e-06	0.169674	0.0359439	2.35224e-06	0.169674	0.0359439	3.43845e-06	22.2835	0	2.57666e-05	0	0.18348	0.980211	0	0.0208898	0.00301838	0.0499307	0.0340763	NA	NA	NA	NA
15:43922398-T/C	4	1.40386e-06	0.168193	0.0348626	1.40386e-06	0.168193	0.0348626	2.06495e-06	23.2754	0	1.64922e-05	0	0.067259	0.995453	0	0.00845309	0.00449272	0.0499307	0.0340763	NA	NA	NA	NA
15:43922586-T/C	4	6.79324e-06	0.15709	0.0349084	6.79324e-06	0.15709	0.0349084	9.8975e-06	20.2506	0	7.01251e-05	0	0.0268564	0.998839	0	0.0110884	0.00741924	0.0958558	0.0487304	NA	NA	NA	NA
15:43924682-G/A	4	2.37661e-06	0.164659	0.034897	2.37661e-06	0.164659	0.034897	3.47452e-06	22.2637	0	2.72545e-05	0	0.0792117	0.99421	0	0.00840009	0.00787318	0.0499307	0.0340763	NA	NA	NA	NA
15:43929733-A/C	4	2.62572e-06	0.163822	0.0348698	2.62572e-06	0.163822	0.0348698	3.84494e-06	22.0723	0	2.96795e-05	0	0.0643843	0.995738	0	0.00860218	0.00801174	0.0540436	0.0340763	NA	NA	NA	NA
15:43933895-C/T	4	2.21909e-06	0.165105	0.0348883	2.21909e-06	0.165105	0.0348883	3.24448e-06	22.3954	0	2.54408e-05	0	0.0628251	0.99589	0	0.00744191	0.00773908	0.0540436	0.0340763	NA	NA	NA	NA
15:43936351-G/A	4	2.38948e-06	0.164749	0.0349242	2.38948e-06	0.164749	0.0349242	3.49355e-06	22.2533	0	2.75306e-05	0	0.0628907	0.995884	0	0.00778511	0.00800785	0.0540436	0.0340763	NA	NA	NA	NA
15:43937043-C/T	4	3.43773e-06	0.161836	0.0348577	3.43773e-06	0.161836	0.0348577	5.02713e-06	21.5553	0	3.86844e-05	0	0.0862742	0.993432	0	0.00882083	0.0103096	0.0540436	0.0340763	NA	NA	NA	NA
15:43937618-G/C	4	2.97683e-06	0.162828	0.0348489	2.97683e-06	0.162828	0.0348489	4.35074e-06	21.8314	0	3.30621e-05	0	0.0913762	0.992852	0	0.00745128	0.0104311	0.0540436	0.0340763	NA	NA	NA	NA
15:43942214-T/C	4	3.55951e-06	0.161781	0.0348998	3.55951e-06	0.161781	0.0348998	5.20242e-06	21.4885	0	3.91999e-05	0	0.082089	0.993897	0	0.00879835	0.00903782	0.0540436	0.0408887	NA	NA	NA	NA
15:43946310-C/A	4	3.61635e-06	0.161895	0.0349491	3.61635e-06	0.161895	0.0349491	5.28684e-06	21.4582	0	3.94313e-05	0	0.0924424	0.992729	0	0.007791	0.0103263	0.0540436	0.0408887	NA	NA	NA	NA
15:43950198-G/A	4	4.4097e-06	0.160313	0.0349184	4.4097e-06	0.160313	0.0349184	6.43446e-06	21.078	0	4.86849e-05	0	0.0919542	0.992785	0	0.00945478	0.0105291	0.0540436	0.0408887	NA	NA	NA	NA
15:43951118-C/A	4	4.28127e-06	0.160476	0.034907	4.28127e-06	0.160476	0.034907	6.24874e-06	21.1346	0	4.7138e-05	0	0.0915807	0.992828	0	0.00929896	0.0103728	0.0540436	0.0408887	NA	NA	NA	NA
15:44061802-C/T	4	9.3312e-07	-0.159212	0.0324575	0.000288345	-0.161094	0.044433	1.0841e-06	24.0614	0.448498	1.33377e-06	42.0687	5.17855	0.15918	0.00328291	0.067142	7.18837e-06	0.184509	0.0459062	0.751	1	0.792	0.93
15:44192817-G/T	4	3.82176e-06	0.163285	0.0353365	3.82176e-06	0.163285	0.0353365	5.58551e-06	21.3522	0	3.83324e-05	0	0.748431	0.861758	0	0.0235016	0.00875865	0.0113031	0.0550291	NA	NA	NA	NA
15:44193029-A/C	4	5.09682e-07	0.17215	0.0342748	5.09682e-07	0.17215	0.0342748	7.45973e-07	25.2268	0	4.6657e-06	0	0.912033	0.822523	0	0.0383555	0.000855455	0.0404104	0.0105937	0.948	0.998	0.963	0.987
15:44193088-A/T	4	1.32032e-09	0.20809	0.0343106	1.32032e-09	0.20809	0.0343106	2.00919e-09	36.7831	0	9.29859e-09	0	2.25634	0.520936	0	0.0332815	2.18477e-06	0.0279749	0.00707727	0.937	1	0.974	0.991
15:44195224-T/C	4	9.36047e-07	0.161016	0.0328295	9.36047e-07	0.161016	0.0328295	1.37833e-06	24.0554	0	7.79626e-06	0	1.11823	0.772674	0	0.0431371	0.00137136	0.0183648	0.0215883	0.939	0.997	0.978	0.977
15:44196621-G/C	4	8.05241e-07	0.161826	0.0327975	8.05241e-07	0.161826	0.0327975	1.18511e-06	24.3453	0	7.35805e-06	0	0.954614	0.812232	0	0.0347804	0.00156176	0.0183648	0.0215883	0.952	0.997	0.978	0.977
15:44199309-G/T	4	3.32489e-07	0.170095	0.0333255	3.32489e-07	0.170095	0.0333255	4.82705e-07	26.0512	0	3.60916e-06	0	1.07581	0.782917	0	0.019603	0.00303491	0.00716631	0.0173275	0.975	0.996	0.988	0.982
15:44200808-C/G	4	3.20442e-07	0.168302	0.0329292	3.20442e-07	0.168302	0.0329292	4.64684e-07	26.1224	0	3.69205e-06	0	0.554084	0.906859	0	0.015505	0.00164851	0.0180653	0.0210366	0.98	0.997	0.98	0.979
15:44202988-A/T	4	7.96011e-07	0.161616	0.0327401	7.96011e-07	0.161616	0.0327401	1.17119e-06	24.3675	0	8.66845e-06	0	0.515228	0.915533	0	0.0213044	0.00237102	0.0250608	0.0210366	0.973	0.996	0.974	0.978
15:44206520-C/T	4	2.60289e-06	0.155133	0.0330077	2.60289e-06	0.155133	0.0330077	3.81228e-06	22.0891	0	2.7487e-05	0	0.201304	0.977379	0	0.0103416	0.0036432	0.0428853	0.0753819	NA	NA	NA	NA
15:44211868-G/A	4	3.0082e-06	0.152743	0.0327054	3.0082e-06	0.152743	0.0327054	4.39823e-06	21.8113	0	1.50075e-05	0	2.21308	0.529377	0	0.0501001	0.000279296	0.113198	0.034436	NA	NA	NA	NA
15:44211913-G/A	4	2.19739e-07	0.170796	0.0329606	2.19739e-07	0.170796	0.0329606	3.21749e-07	26.8512	0	2.69917e-06	0	0.366136	0.947146	0	0.0112586	0.00143286	0.023637	0.0189166	0.986	0.998	0.976	0.981
15:44214281-T/A	4	4.80427e-07	0.165627	0.0329018	4.80427e-07	0.165627	0.0329018	7.03446e-07	25.3408	0	5.54035e-06	0	0.382224	0.94389	0	0.0163257	0.00162164	0.0250608	0.0253338	0.98	0.997	0.975	0.976
15:44214286-G/C	4	6.25518e-07	0.163674	0.0328453	6.25518e-07	0.163674	0.0328453	9.1681e-07	24.832	0	6.9565e-06	0	0.506326	0.917499	0	0.0217304	0.00168084	0.0250608	0.0228177	0.973	0.997	0.974	0.977
15:44216110-T/C	4	3.75252e-07	0.166297	0.0327286	3.75252e-07	0.166297	0.0327286	5.4527e-07	25.8176	0	4.38697e-06	0	0.39173	0.941946	0	0.0146129	0.00182594	0.0250608	0.0189046	0.982	0.997	0.975	0.981
15:44217169-T/C	4	2.14361e-07	0.170057	0.0327888	2.14361e-07	0.170057	0.0327888	3.14929e-07	26.8991	0	2.45907e-06	0	0.518064	0.914905	0	0.0159402	0.000873725	0.0250608	0.0189046	0.979	0.998	0.976	0.981
15:44220396-A/G	4	1.15484e-06	0.16058	0.0330191	1.15484e-06	0.16058	0.0330191	1.70007e-06	23.651	1.11022e-16	1.18573e-05	0	0.581503	0.900654	0	0.0295667	0.00181979	0.0235781	0.0310561	NA	NA	NA	NA
15:44223187-A/G	4	2.7246e-07	0.169298	0.0329273	2.7246e-07	0.169298	0.0329273	3.97004e-07	26.4357	0	3.31344e-06	0	0.282984	0.963196	0	0.00915925	0.00192077	0.023637	0.0228177	0.988	0.997	0.976	0.978
15:44236241-A/G	4	1.30823e-07	0.173497	0.0328736	1.30823e-07	0.173497	0.0328736	1.89576e-07	27.854	0	1.52998e-06	0	0.656931	0.883284	0	0.0147774	0.00164403	0.0267442	0.00536801	0.981	0.998	0.975	0.992
15:44242458-C/G	4	2.56765e-06	0.161591	0.0343614	2.56765e-06	0.161591	0.0343614	3.76026e-06	22.1152	0	2.51709e-05	0	1.18633	0.756286	0	0.0390983	0.0112843	0.00612965	0.0237447	NA	NA	NA	NA
15:44257954-C/T	4	5.62492e-06	0.152284	0.0335426	5.62492e-06	0.152284	0.0335426	8.19515e-06	20.6118	0	2.48831e-05	0	2.2899	0.514459	0	0.0672151	0.000340136	0.0889749	0.0505307	NA	NA	NA	NA
15:44450589-T/C	4	1.32252e-06	-0.166874	0.0345041	1.32252e-06	-0.166874	0.0345041	1.94445e-06	23.3902	0	1.16098e-05	0	0.684419	0.876863	0	0.0206634	0.00242967	0.271371	0.0039275	NA	NA	NA	NA
15:44457206-G/C	4	1.22907e-08	-0.201038	0.0352968	1.22907e-08	-0.201038	0.0352968	1.77144e-08	32.4404	0	1.10548e-07	0	1.40731	0.703823	0	0.0292931	1.61753e-05	0.119112	0.00448881	0.957	1	0.92	0.994
15:44458634-G/T	4	9.40763e-07	-0.169211	0.0345072	9.40763e-07	-0.169211	0.0345072	1.38528e-06	24.0457	0	8.33509e-06	0	0.556553	0.906303	0	0.0144135	0.00197668	0.271371	0.00512554	0.981	0.996	0.852	0.991
15:44460802-A/G	4	3.99299e-09	-0.208021	0.0353507	3.99299e-09	-0.208021	0.0353507	5.92389e-09	34.6271	0	3.80635e-08	0	1.4476	0.694417	0	0.0207388	6.89376e-06	0.119112	0.00448881	0.97	1	0.92	0.994
15:44461890-C/T	4	1.41755e-06	-0.166405	0.0345058	1.41755e-06	-0.166405	0.0345058	2.08461e-06	23.2567	0	1.24338e-05	0	0.61958	0.891936	0	0.0208686	0.00206127	0.271371	0.00512554	NA	NA	NA	NA
15:44463424-C/G	4	8.96217e-10	-0.202877	0.0331126	0.00138094	-0.194985	0.0609594	4.13986e-10	37.5386	2.39502	8.492e-10	67.8178	9.32193	0.0253031	0.0098473	0.0171253	3.91598e-09	0.324516	0.0185725	0.806	1	0.592	0.954
15:44467607-T/C	4	5.6683e-06	-0.189235	0.0416964	5.6683e-06	-0.189235	0.0416964	8.25876e-06	20.5971	0	2.7596e-05	0	1.93695	0.585594	0	0.159518	0.00011812	0.253264	0.0353633	NA	NA	NA	NA
15:44471187-T/C	2	1.8099e-06	-0.210347	0.0440649	4.47414e-06	-0.209811	0.0457298	2.21507e-06	22.787	0	4.89877e-06	6.78364	1.07277	0.30032	0.000291092	0.0225235	1.56649e-05	NA	NA	NA	NA	NA	NA
15:44472406-C/T	4	2.33869e-07	-0.191291	0.0369988	2.33869e-07	-0.191291	0.0369988	3.41016e-07	26.7308	0	1.29143e-06	0	2.06026	0.559994	0	0.00685079	3.82423e-05	0.33082	0.0585862	0.988	1	0.811	0.911
15:44473411-T/A	4	1.28403e-08	-0.201885	0.0354921	1.28403e-08	-0.201885	0.0354921	1.84399e-08	32.3553	0	1.28511e-07	0	0.98591	0.804661	0	0.0193514	2.3983e-05	0.119112	0.00583924	0.974	1	0.922	0.992
15:44473489-G/A	4	7.54171e-08	-0.193491	0.0359798	7.54171e-08	-0.193491	0.0359798	1.10196e-07	28.9203	0	8.13433e-07	0	0.462569	0.927035	0	0.00835298	0.000151367	0.127032	0.0165528	0.989	1	0.919	0.981
15:44474676-T/C	4	8.95625e-09	-0.203065	0.0353193	8.95625e-09	-0.203065	0.0353193	1.30316e-08	33.0556	0	8.92806e-08	0	1.05848	0.787104	0	0.0177659	2.0387e-05	0.119112	0.00490753	0.975	1	0.922	0.994
15:44474729-A/G	4	1.55532e-07	0.187877	0.0358142	1.55532e-07	0.187877	0.0358142	2.26669e-07	27.5193	0	1.52412e-06	0	0.613622	0.893307	0	0.0312063	0.000466941	0.123722	0.0028854	0.962	0.999	0.92	0.995
15:44475187-G/A	4	1.01589e-06	-0.162656	0.0332729	4.8319e-05	-0.161387	0.0397151	1.43605e-06	23.8978	0.0772701	1.56678e-06	27.0167	4.11053	0.249774	0.00171205	0.167931	3.85593e-05	0.257949	0.00498125	NA	NA	NA	NA
15:44475328-A/G	4	5.71778e-08	-0.192048	0.0353849	5.71778e-08	-0.192048	0.0353849	8.40639e-08	29.4568	0	5.92038e-07	0	0.680901	0.877687	0	0.021755	0.000116202	0.134639	0.00528024	0.972	1	0.915	0.993
15:44477381-G/A	4	1.98075e-06	0.1954	0.0410903	1.98075e-06	0.1954	0.0410903	2.89444e-06	22.6136	0	1.24129e-05	0	1.60474	0.658316	0	0.0928522	8.68605e-05	0.235294	0.0322944	NA	NA	NA	NA
15:44478187-T/C	4	1.97283e-06	0.196996	0.0414189	1.97283e-06	0.196996	0.0414189	2.88294e-06	22.6213	0	1.31229e-05	0	1.37137	0.71226	0	0.0832704	0.000107429	0.235294	0.0322944	NA	NA	NA	NA
15:44478431-G/C	4	1.69911e-06	0.198672	0.0415088	1.69911e-06	0.198672	0.0415088	2.49407e-06	22.9084	0	1.20868e-05	0	1.24275	0.742771	0	0.0694749	0.000115525	0.235294	0.0322944	NA	NA	NA	NA
15:44478894-C/T	4	4.4289e-06	0.190193	0.0414349	4.4289e-06	0.190193	0.0414349	6.46257e-06	21.0696	0	3.0671e-05	0	1.09018	0.779446	0	0.0764964	0.000243434	0.235294	0.041601	NA	NA	NA	NA
15:44479709-G/T	4	2.4771e-06	0.195707	0.0415514	2.4771e-06	0.195707	0.0415514	3.62378e-06	22.1842	0	1.67537e-05	0	1.29893	0.729387	0	0.0698089	0.000130425	0.235294	0.041601	NA	NA	NA	NA
15:44479880-C/T	4	3.2484e-06	0.193092	0.0414855	3.2484e-06	0.193092	0.0414855	4.75433e-06	21.6639	0	1.72042e-05	0	1.89007	0.595533	0	0.128982	7.46423e-05	0.235294	0.041601	NA	NA	NA	NA
15:44480189-C/A	4	3.34463e-06	0.192427	0.041396	3.34463e-06	0.192427	0.041396	4.89369e-06	21.6079	0	2.11166e-05	0	1.50333	0.681501	0	0.0924624	0.000119147	0.235294	0.0437651	NA	NA	NA	NA
15:44480301-T/C	4	1.86558e-06	0.197901	0.0415108	1.86558e-06	0.197901	0.0415108	2.72796e-06	22.7287	0	1.33765e-05	0	1.20289	0.75231	0	0.0481984	0.000136171	0.235294	0.0437651	NA	NA	NA	NA
15:44480315-G/C	4	2.46298e-06	0.195478	0.0414923	2.46298e-06	0.195478	0.0414923	3.60251e-06	22.1951	0	1.63435e-05	0	1.38203	0.709753	0	0.0718352	0.000115645	0.235294	0.0437651	NA	NA	NA	NA
15:44482695-G/A	2	3.88521e-06	0.237899	0.0515219	3.88521e-06	0.237899	0.0515219	4.75853e-06	21.3207	0	1.14578e-05	0	0.678453	0.41012	0	0.0236628	3.98203e-05	NA	NA	NA	NA	NA	NA
15:44483114-T/C	4	2.16203e-06	0.189527	0.0400044	3.58926e-06	0.189069	0.0408016	3.16117e-06	22.4454	0.000187984	6.4222e-06	3.15379	3.09769	0.376806	0.00022098	0.0290191	2.88274e-05	0.313896	0.132003	NA	NA	NA	NA
15:44483364-G/C	4	6.49704e-07	0.201572	0.0405104	6.49704e-07	0.201572	0.0405104	9.51848e-07	24.7588	0	3.44527e-06	0	1.91737	0.589733	0	0.011645	7.15622e-05	0.311172	0.0607317	0.982	1	0.829	0.905
15:44486239-G/C	4	6.62706e-07	0.200926	0.0404115	6.62706e-07	0.200926	0.0404115	9.71121e-07	24.7206	0	3.47047e-06	0	1.92945	0.587179	0	0.00837022	9.30159e-05	0.311172	0.0652571	0.986	0.999	0.829	0.898
15:44490239-T/A	4	1.27394e-06	0.194711	0.0401982	1.27394e-06	0.194711	0.0401982	1.87426e-06	23.4622	0	7.33796e-06	0	1.76622	0.622314	0	0.0172096	0.000103605	0.311172	0.0629468	NA	NA	NA	NA
15:44491604-G/A	4	1.27264e-06	0.194284	0.0401083	1.27264e-06	0.194284	0.0401083	1.8724e-06	23.4641	0	7.02211e-06	0	1.75096	0.625665	0	0.0152797	0.000112943	0.311172	0.0652571	NA	NA	NA	NA
15:44492249-G/A	4	3.63895e-06	0.184061	0.0397454	3.63895e-06	0.184061	0.0397454	5.32042e-06	21.4462	0	1.06094e-05	0	2.74764	0.432192	0	0.0205215	8.24582e-05	0.224519	0.17372	NA	NA	NA	NA
15:44522134-G/A	4	1.15454e-06	-0.171383	0.0352401	1.15454e-06	-0.171383	0.0352401	1.69964e-06	23.6515	0	1.22604e-05	0	0.149263	0.985332	0	0.0122751	0.00137499	0.102547	0.0314985	NA	NA	NA	NA
15:44527615-A/C	4	1.41232e-06	-0.171348	0.0355254	1.41232e-06	-0.171348	0.0355254	2.0771e-06	23.2638	0	1.53259e-05	0	0.0968673	0.992211	0	0.0074362	0.00449733	0.154472	0.0135377	NA	NA	NA	NA
15:44580701-C/A	2	5.46523e-06	-0.201667	0.0443605	0.00395823	-0.197031	0.0683787	6.62561e-06	20.6669	0.01835	6.77952e-06	57.4271	2.34891	0.125371	0.00538374	0.0610248	1.00257e-05	NA	NA	NA	NA	NA	NA
15:44915701-C/T	4	2.66658e-06	0.246456	0.0524937	2.66658e-06	0.246456	0.0524937	3.90341e-06	22.0427	0	1.58494e-05	0	1.9541	0.581989	0	0.0168833	0.0291764	0.304408	0.000412141	NA	NA	NA	NA
15:45011242-C/T	3	2.53588e-05	0.673759	0.159978	0.089691	0.577236	0.340145	9.62772e-06	17.7374	2.42642	4.37357e-06	76.9773	8.68708	0.0129904	0.265823	NA	0.0520473	0.889976	1.96278e-06	NA	NA	NA	NA
15:45096090-A/G	4	1.46625e-07	0.177919	0.0338459	3.23388e-05	0.181233	0.0436039	2.11811e-07	27.6334	0.00656745	4.36251e-07	37.2609	4.78171	0.188498	0.00282443	0.0487017	0.000352372	0.182879	0.000184155	0.871	0.999	0.827	0.998
15:45097898-A/G	4	3.40974e-09	0.197631	0.0334369	1.91769e-06	0.200427	0.0420896	4.97522e-09	34.9346	0.0405275	1.25402e-08	34.0507	4.54895	0.207965	0.00240956	0.0265268	2.63331e-05	0.090689	0.000179501	0.914	1	0.909	0.999
15:45108088-C/T	4	4.19635e-08	0.189195	0.0345096	8.69852e-05	0.189921	0.0483963	4.68359e-08	30.0565	0.453383	5.24269e-08	46.3398	5.59074	0.133311	0.00429765	0.0575969	2.83616e-06	0.171613	0.00407773	0.778	1	0.787	0.99
15:45113599-T/G	4	2.36762e-09	0.203492	0.0340838	5.4836e-06	0.203859	0.0448496	3.21144e-09	35.6449	0.202946	9.41332e-09	39.188	4.93324	0.176751	0.00313472	0.0146444	1.19463e-06	0.138148	0.00295491	0.945	1	0.85	0.994
15:45114721-A/C	4	8.42663e-10	0.214107	0.0348898	2.5595e-05	0.211799	0.0503146	1.1585e-09	37.6588	0.22233	1.82634e-09	48.9748	5.87944	0.117625	0.0048953	0.00196248	1.30633e-06	0.377007	0.00178388	0.991	1	0.496	0.995
15:45114733-G/A	4	3.14074e-09	0.206044	0.0347809	9.29292e-05	0.204205	0.0522483	3.69153e-09	35.0946	0.475517	6.91794e-09	53.0469	6.38935	0.0941298	0.00571321	0.00630253	1.01777e-06	0.377007	0.0022328	0.964	1	0.532	0.994
15:45123736-T/C	2	2.21873e-07	0.251696	0.0485899	2.21873e-07	0.251696	0.0485899	2.70567e-07	26.8325	0	7.91655e-07	0	0.0361099	0.849289	0	0.000333607	0.0001831	NA	NA	0.999	0.999	NA	NA
15:45126617-T/G	4	1.07241e-12	0.249875	0.0350905	4.5144e-05	0.230612	0.0565303	1.23964e-12	50.7069	0.823266	2.18022e-12	59.1499	7.34392	0.0617075	0.00743665	0.00197046	6.18334e-10	0.514916	0.00175729	0.993	1	0.428	0.995
15:45126625-T/A	4	8.97177e-10	0.213966	0.0349236	0.000131933	0.213653	0.0558888	8.81587e-10	37.5365	0.88939	1.77973e-09	58.4484	7.21994	0.0652083	0.00718675	0.0100204	2.75922e-07	0.289398	0.00113611	0.925	1	0.611	0.996
15:45126646-C/T	4	3.70891e-06	0.234135	0.0506012	0.0163249	0.213316	0.0888234	4.11322e-06	21.4097	0.528724	1.71859e-06	64.1851	8.3764	0.0388407	0.01968	0.00248538	8.589e-05	0.437971	0.0318016	NA	NA	NA	NA
15:45127354-G/A	4	7.83124e-07	0.263222	0.053289	0.000253119	0.276191	0.0754808	1.15176e-06	24.3989	0	1.48568e-06	42.9745	5.26081	0.153666	0.00959819	0.017825	0.000236127	0.00221807	0.27992	0.971	0.999	0.984	0.612
15:45127831-A/G	4	5.49573e-06	0.253584	0.0557951	0.000407085	0.265604	0.0751259	8.00503e-06	20.6563	0	1.19662e-05	37.8698	4.82857	0.184789	0.00844908	0.0623642	0.000759119	0.00221807	0.251829	NA	NA	NA	NA
15:45128234-A/G	4	2.90979e-10	0.21914	0.0347647	0.000103963	0.204595	0.0527151	3.52419e-10	39.7342	0.520563	5.13289e-10	54.3025	6.56491	0.0871376	0.0059656	0.00591941	3.71295e-08	0.586733	0.00434161	0.977	1	0.406	0.989
15:45128832-A/C	2	6.97117e-06	0.283643	0.063108	0.000288792	0.275348	0.0759549	8.52256e-06	20.2011	0	1.1909e-05	24.5257	1.32496	0.249705	0.00314951	0.148352	1.03974e-05	NA	NA	NA	NA	NA	NA
15:45128967-C/G	2	1.32826e-06	0.350286	0.0724409	1.32826e-06	0.350286	0.0724409	1.62466e-06	23.3819	0	4.16605e-06	0	0.0318285	0.858405	0	0.0270281	1.6772e-05	NA	NA	NA	NA	NA	NA
15:45129386-C/T	4	9.66341e-07	0.255424	0.0521447	9.66341e-07	0.255424	0.0521447	1.42274e-06	23.994	0	4.66342e-06	0	2.07521	0.556944	0	0.0396537	0.000179399	0.0236323	0.10163	0.958	0.999	0.963	0.87
15:45129538-T/C	4	9.58122e-08	0.273708	0.051309	9.58122e-08	0.273708	0.051309	1.41565e-07	28.4568	0	3.12778e-07	0	2.74038	0.433408	0	0.0142555	2.78851e-05	0.0236323	0.112929	0.98	1	0.966	0.816
15:45130962-A/G	2	5.08315e-07	0.235852	0.0469531	5.08315e-07	0.235852	0.0469531	6.19449e-07	25.232	0	1.83278e-06	0	0.0097256	0.921441	0	0.000451467	0.000322395	NA	NA	0.998	0.999	NA	NA
15:45130967-G/T	2	5.08315e-07	0.235852	0.0469531	5.08315e-07	0.235852	0.0469531	6.19449e-07	25.232	0	1.81262e-06	0	0.0097256	0.921441	0	0.000451467	0.000322395	NA	NA	0.998	0.999	NA	NA
15:45130968-C/T	2	5.08315e-07	0.235852	0.0469531	5.08315e-07	0.235852	0.0469531	6.19449e-07	25.232	0	1.83708e-06	0	0.0097256	0.921441	0	0.000451467	0.000322395	NA	NA	0.998	0.999	NA	NA
15:45131079-T/G	4	4.43357e-10	0.237403	0.038058	4.90787e-08	0.233891	0.0428795	6.90409e-10	38.912	0.00148623	3.23829e-09	18.8318	3.69603	0.296213	0.00140431	0.00509018	2.43171e-07	0.274778	0.0085584	0.992	1	0.812	0.983
15:45131133-A/G	4	4.24151e-11	0.229939	0.0348637	6.2721e-06	0.218777	0.048434	6.51105e-11	43.4991	0.124883	1.08256e-10	45.3495	5.48943	0.139272	0.0042105	0.00128128	4.22534e-08	0.496645	0.00439252	0.996	1	0.5	0.991
15:45131602-T/C	2	2.00416e-11	0.29983	0.0447126	2.00416e-11	0.29983	0.0447126	3.22306e-11	44.9667	0	6.71229e-11	0	0.850623	0.356376	0	0.00074961	4.3616e-09	NA	NA	0.997	1	NA	NA
15:45131763-G/A	4	2.16215e-07	0.17094	0.0329692	0.0306721	0.14723	0.0681212	7.24306e-08	26.8824	2.86759	2.27378e-08	75.1277	12.0616	0.00717505	0.0137302	0.00914911	2.23542e-06	0.301601	0.0031783	0.952	1	0.04	0.99
15:45131947-C/T	4	2.65088e-06	0.181141	0.0385722	0.0012283	0.174305	0.0539272	3.21422e-06	22.054	0.359466	1.87461e-06	43.5081	5.3105	0.150422	0.00497432	0.00304781	3.34256e-05	0.314721	0.546982	NA	NA	NA	NA
15:45133615-T/G	4	3.75037e-09	0.195361	0.0331411	0.000654964	0.178576	0.0524027	3.83126e-09	34.7492	0.74684	1.79154e-09	57.7642	7.10297	0.068687	0.00625181	0.00018683	3.50261e-07	0.494065	0.224597	0.999	1	0.399	0.45
15:45135930-C/T	4	3.76219e-11	0.2158	0.032632	0.000927408	0.198188	0.0598454	2.67038e-11	43.7338	1.66875	2.21181e-11	67.9647	9.36468	0.0248154	0.00954076	0.000496602	7.5742e-09	0.874481	0.0059557	0.996	1	0.155	0.985
15:45136766-C/A	4	7.42505e-10	0.20159	0.032743	0.00108076	0.183016	0.055992	5.29782e-10	37.9056	1.53602	3.71405e-10	63.6207	8.24645	0.0411836	0.00784294	0.000516447	1.77973e-08	0.193118	0.408921	0.997	1	0.636	0.265
15:45137994-T/C	4	2.60768e-09	0.212207	0.0356378	0.00247517	0.203971	0.0673982	1.17389e-09	35.4568	2.39797	2.64217e-10	69.0909	9.70587	0.0212392	0.0122123	0.000230284	2.66787e-07	0.0241865	0.843727	0.999	1	0.948	0.038
15:45138818-A/G	4	2.4253e-06	0.191157	0.0405482	0.00139284	0.187076	0.058532	2.72954e-06	22.2247	0.502862	1.43568e-06	48.2373	5.79568	0.121985	0.00648869	0.00109544	9.91318e-05	0.15635	0.655383	NA	NA	NA	NA
15:45138949-G/C	2	1.88276e-11	0.265766	0.0395788	0.000282921	0.265677	0.07318	2.54823e-11	45.089	0.346459	5.75379e-11	70.7489	3.41867	0.0644629	0.00757765	0.000591467	1.37421e-09	NA	NA	0.994	1	NA	NA
15:45139613-A/G	4	8.2528e-07	0.238826	0.0484503	0.000202762	0.235245	0.0633136	1.21527e-06	24.2979	0	1.52923e-06	24.2468	3.96023	0.265791	0.00411077	0.000121941	0.000261499	0.884834	0.701477	0.998	0.998	0.686	0.55
15:45139996-C/T	4	9.4269e-07	0.190208	0.0387924	0.00111596	0.1842	0.0565112	1.04136e-06	24.0418	0.545371	5.90995e-07	47.7068	5.73688	0.125137	0.00596989	0.00320672	1.42027e-05	0.162631	0.583015	0.988	1	0.797	0.232
15:45140784-C/T	4	6.05904e-07	0.188711	0.037823	0.00129762	0.181061	0.0562913	6.42725e-07	24.8934	0.615128	3.22636e-07	50.1972	6.02376	0.11046	0.00621287	0.00172369	1.34621e-05	0.162631	0.653952	0.993	1	0.796	0.198
15:45141373-G/A	4	3.03861e-12	0.226739	0.0325031	0.000317724	0.210199	0.058382	2.55156e-12	48.6636	1.42558	1.78185e-12	66.5505	8.96875	0.0297093	0.00888687	0.000200231	3.39347e-09	0.755436	0.00307488	0.998	1	0.163	0.992
15:45142029-A/C	4	3.12744e-10	0.205928	0.0327269	0.0016763	0.183939	0.0585365	1.94967e-10	39.5934	1.84242	1.40159e-10	66.8761	9.0569	0.0285438	0.00901817	0.000559315	4.74203e-09	0.506239	0.156348	0.995	1	0.359	0.544
15:45142168-C/G	4	6.62471e-07	0.186622	0.0375342	6.62471e-07	0.186622	0.0375342	9.70773e-07	24.7213	0	1.75626e-06	0	2.73187	0.434838	0	0.00354226	6.27895e-05	0.205862	0.248523	0.991	1	0.838	0.664
15:45142377-C/T	4	1.17394e-06	0.18872	0.0388314	0.00295655	0.182572	0.061426	1.06001e-06	23.6195	0.933568	4.32702e-07	55.1659	6.69134	0.0824143	0.00810191	0.00232898	1.33815e-05	0.162631	0.712712	NA	NA	NA	NA
15:45142627-G/T	4	9.46723e-09	0.203485	0.0354503	0.0035801	0.194316	0.0667071	4.31963e-09	32.9477	2.30912	9.58255e-10	68.7767	9.60822	0.0222075	0.011903	0.000559839	4.27669e-07	0.0241865	0.946814	0.998	1	0.948	0.04
15:45142811-C/T	4	1.61744e-08	0.205031	0.0362976	0.00259642	0.198293	0.065837	8.739e-09	31.9069	1.94519	2.26721e-09	66.4878	8.95196	0.0299364	0.0112306	0.000435274	1.17201e-06	0.0279612	0.859344	0.998	1	0.941	0.053
15:45143260-G/A	4	2.28409e-09	0.194122	0.0324825	0.000947895	0.176081	0.0532682	1.99032e-09	35.7149	1.08697	2.12937e-09	60.5069	7.59626	0.055136	0.00675488	0.00147692	3.17971e-08	0.518655	0.138659	0.99	1	0.453	0.68
15:45145219-G/A	4	9.85901e-10	0.218284	0.0357159	0.00635572	0.208958	0.0765737	1.83326e-10	37.3526	4.20601	2.57017e-11	75.9705	12.4846	0.00589464	0.0173589	5.07635e-05	1.02266e-07	0.0241865	0.938179	1	1	0.945	0.011
15:45145386-G/A	4	1.95096e-11	0.215911	0.0321792	0.00123603	0.199282	0.0616889	1.15571e-11	45.0194	2.0546	7.77888e-12	70.5131	10.174	0.0171435	0.0105022	0.000649603	5.57167e-09	0.947233	0.0019649	0.993	1	0.119	0.994
15:45145604-T/G	4	1.85894e-08	0.204005	0.0362698	0.0061961	0.197021	0.0719784	5.91847e-09	31.6366	2.99238	1.10303e-09	71.7303	10.6121	0.0140196	0.0144761	0.000591472	4.75109e-07	0.0241865	0.960019	0.998	1	0.947	0.024
15:45145764-A/G	4	4.3518e-10	0.203955	0.0326806	0.0033329	0.184307	0.0627911	2.30342e-10	38.9483	2.15485	1.22289e-10	70.9002	10.3094	0.0161115	0.0109687	0.000877435	2.55667e-08	0.868184	0.00752812	0.994	1	0.087	0.98
15:45145840-G/T	4	3.5104e-10	0.203776	0.0324775	0.00274913	0.180596	0.0603096	1.77099e-10	39.3678	2.25975	8.50748e-11	69.29	9.76881	0.0206371	0.00991867	0.000218023	6.20944e-09	0.433513	0.297299	0.998	1	0.311	0.263
15:45146000-G/A	4	2.53806e-09	0.215204	0.0361143	0.00590192	0.206615	0.0750459	6.13828e-10	35.5095	3.63841	9.85296e-11	74.3244	11.6842	0.00854697	0.0163219	5.29121e-05	2.74042e-07	0.0353487	0.988956	1	1	0.923	0.017
15:45146343-T/C	4	1.50379e-10	0.207183	0.0323471	0.00287058	0.183926	0.0616938	6.9771e-11	41.0239	2.46215	7.92748e-11	70.8419	10.2887	0.0162646	0.0106119	0.000720485	1.64182e-09	0.731383	0.0651609	0.993	1	0.235	0.785
15:45146594-A/T	4	3.41089e-10	0.203161	0.0323564	0.00252803	0.181343	0.0600479	1.83905e-10	39.4239	2.12837	2.07931e-10	69.2054	9.74195	0.0208919	0.00981997	0.000923991	3.89973e-09	0.731383	0.0651609	0.992	1	0.258	0.802
15:45146910-T/C	4	6.10719e-09	0.210288	0.0361704	0.00678079	0.198567	0.0733418	1.64517e-09	33.8002	3.38145	2.95461e-10	73.1461	11.1715	0.0108335	0.0153675	0.000178693	1.7786e-07	0.0554343	0.995498	0.999	1	0.882	0.022
15:45147080-C/T	2	6.37937e-09	0.253966	0.0437382	6.37937e-09	0.253966	0.0437382	9.07975e-09	33.7154	0	2.22526e-08	0	0.244298	0.621119	0	0.000555102	2.67183e-06	NA	NA	0.998	1	NA	NA
15:45147274-T/C	4	1.79523e-08	0.213291	0.0378802	0.00980631	0.206141	0.0798197	2.97599e-09	31.7043	4.2954	6.23892e-10	75.3952	12.1928	0.00675121	0.0187811	0.0025729	6.25161e-08	0.0187592	0.969899	0.991	1	0.956	0.015
15:45149163-C/G	2	1.73498e-11	0.268769	0.0399553	1.05188e-06	0.266695	0.0546319	2.79769e-11	45.2491	0	5.73351e-11	46.2545	1.86062	0.172553	0.00276643	0.00037935	4.30989e-09	NA	NA	0.998	1	NA	NA
15:45149166-T/C	2	6.76862e-12	0.274226	0.0399603	4.76799e-06	0.271492	0.0593458	1.10787e-11	47.0933	0.00455016	2.20871e-11	54.4013	2.19304	0.138635	0.00383765	0.000382216	1.39976e-09	NA	NA	0.997	1	NA	NA
15:45149285-T/G	2	9.37818e-12	0.301896	0.044294	9.37818e-12	0.301896	0.044294	1.52946e-11	46.4543	0	3.21485e-11	0	0.0228563	0.879831	0	1.92844e-05	1.08367e-07	NA	NA	1	1	NA	NA
15:45150797-T/G	4	2.62262e-08	0.184678	0.0331861	0.00852673	0.162563	0.0618	1.19994e-08	30.9684	2.25164	3.02752e-09	69.2877	9.76807	0.0206441	0.0104004	0.00015759	4.5013e-07	0.328841	0.846976	0.999	1	0.427	0.073
15:45151027-C/A	4	9.49479e-06	0.157508	0.0355679	0.0494844	0.129725	0.0660382	5.39988e-06	19.6105	1.80777	1.12934e-06	68.9463	9.66067	0.0216821	0.0118101	0.00266803	1.15234e-05	0.537723	0.427694	NA	NA	NA	NA
15:45151198-C/T	4	1.37242e-10	0.207772	0.0323687	0.00195593	0.185353	0.0598523	7.93758e-11	41.2026	2.02614	8.0162e-11	68.8884	9.64269	0.0218608	0.00970436	0.000459057	3.32854e-09	0.731383	0.062458	0.996	1	0.237	0.806
15:45152371-T/C	4	1.34906e-10	0.209026	0.0325508	0.00322961	0.19108	0.064883	5.99154e-11	41.2361	2.5538	3.62078e-11	72.7391	11.0048	0.0117001	0.0119911	0.000872886	1.16412e-08	0.884593	0.00337184	0.991	1	0.081	0.99
15:45177719-T/G	4	1.13988e-10	0.234433	0.0363625	4.45247e-06	0.230978	0.0503322	1.4864e-10	41.5655	0.411572	1.81359e-10	44.5648	5.41172	0.144015	0.00445633	0.00113531	1.15107e-07	0.0130678	0.145114	0.997	1	0.978	0.564
15:45184625-C/T	2	7.59876e-10	0.240083	0.0390182	0.000358238	0.240873	0.0674888	1.03456e-09	37.8605	0.185823	2.25857e-09	66.5658	2.99095	0.0837309	0.00606401	0.00148855	2.92186e-08	NA	NA	0.987	1	NA	NA
15:45192525-A/C	4	2.82647e-09	0.19394	0.0326424	0.00583957	0.173437	0.0629158	1.33923e-09	35.2999	2.29209	1.01939e-09	70.9299	10.3199	0.0160338	0.0110009	0.00152823	3.24272e-08	0.868184	0.0254734	0.988	1	0.113	0.94
15:45197996-T/A	2	5.85274e-09	0.22937	0.0394045	0.00272513	0.229672	0.0766299	6.47087e-09	33.883	0.507648	9.98303e-09	73.5572	3.78175	0.0518143	0.00863879	0.0058587	4.16404e-08	NA	NA	0.938	1	NA	NA
15:45198000-C/A	2	3.96655e-09	0.231426	0.0393208	0.00302846	0.231716	0.0781549	4.24913e-09	34.6401	0.589117	6.54295e-09	74.6871	3.95056	0.0468558	0.00912408	0.00560312	2.69313e-08	NA	NA	0.937	1	NA	NA
15:45198007-A/C	4	1.05919e-09	0.19997	0.0327807	8.53501e-05	0.190425	0.0484682	1.15924e-09	37.2127	0.667097	4.60143e-09	50.673	6.08186	0.107695	0.00467087	0.00560312	2.69313e-08	0.238805	0.068595	0.978	1	0.808	0.899
15:45198024-T/C	2	4.14169e-09	0.231159	0.0393233	0.00316779	0.231444	0.0784299	4.40219e-09	34.556	0.60267	6.38367e-09	74.8612	3.97791	0.0461008	0.00920982	0.00578222	2.69313e-08	NA	NA	0.934	1	NA	NA
15:45204089-T/C	4	6.94607e-09	0.189927	0.03279	0.00842566	0.171416	0.0650653	2.33702e-09	33.5499	2.93181	3.89918e-09	72.4461	10.8878	0.0123485	0.0120027	0.0109911	9.1065e-09	0.961052	0.0261623	0.86	1	0.205	0.925
15:45204954-T/C	4	3.53158e-09	0.191334	0.0324033	0.000790338	0.172781	0.0514817	3.77946e-09	34.8662	0.656955	2.44295e-09	57.612	7.07748	0.0694687	0.00599963	0.000379831	1.86731e-07	0.675102	0.1601	0.998	1	0.34	0.645
15:45205249-C/T	4	1.84337e-09	0.196959	0.0327662	0.00573471	0.176725	0.0639712	7.46923e-10	36.1326	2.62391	1.11235e-09	71.4967	10.5251	0.0145917	0.0114447	0.00349894	6.66146e-09	0.948765	0.03399	0.961	1	0.192	0.921
15:45205405-T/C	4	2.29532e-09	0.195087	0.0326483	0.00596026	0.175852	0.063947	9.70667e-10	35.7054	2.52856	9.62981e-10	71.7038	10.6021	0.0140839	0.0114728	0.00249666	1.78759e-08	0.913974	0.0196787	0.975	1	0.129	0.954
15:45205568-A/G	4	4.13812e-10	0.205566	0.0328973	0.00252227	0.187923	0.0622126	2.02713e-10	39.0466	2.31146	3.97117e-10	69.7456	9.9159	0.0192947	0.0105699	0.00289426	3.66911e-09	0.754274	0.0225903	0.969	1	0.267	0.948
15:45205687-G/A	4	1.32586e-09	0.199611	0.0329162	0.00386558	0.182631	0.0632177	5.48829e-10	36.7749	2.5963	1.1862e-09	70.6827	10.2329	0.0166871	0.0110631	0.00730848	4.23088e-09	0.754274	0.0225903	0.912	1	0.283	0.942
15:45205764-T/A	4	4.11788e-10	0.204756	0.0327636	0.00115299	0.190084	0.0584826	2.8832e-10	39.0562	1.59911	4.4795e-10	65.9107	8.80042	0.0320655	0.00881625	0.00249305	1.26253e-08	0.73817	0.0126959	0.977	1	0.287	0.972
15:45206217-A/G	2	7.86989e-10	0.239663	0.0389853	0.00376869	0.241351	0.0833137	7.4342e-10	37.7921	0.913322	1.23117e-09	78.0897	4.56406	0.0326495	0.010841	0.00359038	5.87384e-09	NA	NA	0.945	1	NA	NA
15:45206802-G/A	4	1.32586e-09	0.196357	0.0323795	0.000542972	0.178215	0.0515278	1.47169e-09	36.7749	0.628987	1.0373e-09	57.7604	7.10233	0.0687067	0.00602514	0.000227742	1.41669e-07	0.675102	0.120216	0.999	1	0.337	0.712
15:45207806-T/C	4	7.28043e-07	0.166386	0.0335881	0.00266766	0.154979	0.051597	7.47842e-07	24.5394	0.682364	3.15158e-07	55.1308	6.6861	0.082605	0.00578353	0.000754374	2.24164e-05	0.171127	0.862217	0.996	1	0.74	0.165
15:45208772-A/G	4	6.18863e-09	0.191548	0.0329597	0.00760164	0.172263	0.0645358	2.28324e-09	33.7744	2.75364	3.7442e-09	71.7478	10.6186	0.0139773	0.0116989	0.00794272	9.96841e-09	0.948765	0.03399	0.908	1	0.206	0.914
15:45211132-T/C	4	1.94302e-09	0.197645	0.032927	0.00813624	0.175881	0.0664615	6.04357e-10	36.03	3.14895	1.07359e-09	73.3534	11.2585	0.0104072	0.0126806	0.004059	3.24894e-09	0.948765	0.0455407	0.946	1	0.183	0.89
15:45211314-T/C	4	4.90206e-09	0.191096	0.0326634	0.000374315	0.175156	0.0492348	6.0364e-09	34.2279	0.361721	4.50016e-09	53.1545	6.40403	0.0935253	0.00507569	0.000351809	4.85274e-07	0.675102	0.124277	0.998	1	0.366	0.728
15:45211437-T/A	4	1.17463e-05	0.195198	0.0445428	0.0861418	0.155011	0.0903272	6.14711e-06	19.2041	1.96252	1.07122e-06	72.1568	10.7746	0.0130092	0.0226932	0.00415147	1.08302e-05	0.259814	0.287031	NA	NA	NA	NA
15:45211921-A/G	4	1.68435e-09	0.198403	0.0329263	0.0068673	0.176891	0.0654373	6.00177e-10	36.3084	2.88439	9.3087e-10	72.5054	10.9112	0.0122157	0.0121482	0.00296456	4.51528e-09	0.948765	0.0455407	0.964	1	0.183	0.894
15:45212758-T/C	4	1.41796e-05	0.205757	0.0473978	0.136934	0.147671	0.0992874	6.46123e-06	18.8448	2.22522	1.88006e-06	73.8181	11.4583	0.0094891	0.0280723	0.0274576	4.35926e-06	0.133205	0.148602	NA	NA	NA	NA
15:45213101-G/A	4	8.09196e-10	0.203072	0.0330568	0.00498846	0.184256	0.0656236	2.68442e-10	37.7378	3.05994	6.693e-10	72.5696	10.9368	0.0120727	0.0122441	0.00586456	1.6794e-09	0.754274	0.0306752	0.919	1	0.264	0.92
15:45214605-G/A	4	4.07438e-08	0.181466	0.0330685	0.00266731	0.164025	0.0546078	3.28898e-08	30.1137	1.10715	1.3373e-08	60.8193	7.65683	0.0536629	0.00712087	0.000306916	1.2509e-06	0.304656	0.661381	0.998	1	0.538	0.168
15:45215634-T/C	2	3.09373e-10	0.246804	0.0392126	0.00281307	0.249102	0.0833824	3.02264e-10	39.6145	0.886069	6.04574e-10	77.8579	4.51628	0.0335737	0.010827	0.0022678	3.63178e-09	NA	NA	0.964	1	NA	NA
15:45217699-C/T	4	1.72113e-09	0.198575	0.0329742	0.00395733	0.181317	0.0629236	7.41255e-10	36.2663	2.50539	1.6468e-09	70.2646	10.089	0.0178248	0.0108916	0.00622326	5.23036e-09	0.754274	0.0306752	0.928	1	0.289	0.927
15:45218388-G/A	2	8.17452e-10	0.241534	0.0393282	5.21663e-08	0.241257	0.0443181	1.21968e-09	37.718	0	2.78363e-09	21.2251	1.26944	0.259872	0.000834208	0.000520419	2.09173e-07	NA	NA	0.998	1	NA	NA
15:45218389-C/A	4	6.71505e-09	0.18888	0.0325772	0.000694278	0.172433	0.0508377	7.22664e-09	33.6156	0.61522	7.46991e-09	56.1972	6.84887	0.076874	0.00571296	0.00119263	1.81267e-07	0.675102	0.109331	0.994	1	0.39	0.773
15:45218894-A/G	2	1.09616e-09	0.239393	0.0392786	0.00387499	0.241588	0.0836477	1.03793e-09	37.1459	0.893992	1.74708e-09	77.9264	4.5303	0.0332998	0.0109055	0.00370651	8.08785e-09	NA	NA	0.945	1	NA	NA
15:45219954-C/T	4	1.41273e-09	0.19931	0.032922	0.00574255	0.177806	0.0643727	5.7501e-10	36.6512	2.62706	8.07994e-10	71.5898	10.5596	0.014362	0.0116053	0.00220254	5.99722e-09	0.948765	0.0455407	0.976	1	0.181	0.897
15:45220623-C/T	4	3.06221e-08	0.183433	0.0331236	0.00177352	0.167038	0.0534393	2.77027e-08	30.6677	0.906596	1.11337e-08	58.9958	7.31633	0.0624703	0.00661944	0.00015851	2.21159e-06	0.304656	0.610024	0.999	1	0.539	0.187
15:45220645-T/G	4	9.90036e-10	0.20106	0.0329013	0.00183176	0.18422	0.0591162	6.42844e-10	37.3444	1.7114	1.10182e-09	66.4156	8.93272	0.030199	0.00908185	0.00245918	1.29594e-08	0.754274	0.0306752	0.979	1	0.29	0.936
15:45220872-T/C	4	6.80796e-10	0.203503	0.0329801	0.00255914	0.185508	0.0615025	3.57246e-10	38.0749	2.15274	6.56074e-10	68.8631	9.63488	0.0219389	0.0101964	0.00284919	5.40137e-09	0.754274	0.0306752	0.972	1	0.275	0.933
15:45220889-T/A	4	6.55113e-08	0.179451	0.0332129	0.00165498	0.164138	0.052173	6.33421e-08	29.1931	0.760477	2.84503e-08	56.7981	6.94415	0.0736995	0.00608018	0.000317795	2.9314e-06	0.304656	0.610024	0.998	1	0.562	0.211
15:45221609-C/T	2	1.61063e-06	0.201379	0.0419802	0.00125361	0.206325	0.0639492	1.95974e-06	23.0112	0.00676566	4.14742e-06	56.2365	2.28501	0.130629	0.00461625	0.00867576	1.78327e-05	NA	NA	NA	NA	NA	NA
15:45222011-T/G	4	2.02133e-08	0.185979	0.0331504	0.00401209	0.165982	0.0576884	1.37605e-08	31.474	1.4739	3.94991e-09	64.8435	8.53328	0.036185	0.00848171	7.87989e-05	1.23693e-06	0.423234	0.610024	0.999	1	0.364	0.135
15:45222704-A/C	4	1.81282e-08	0.18605	0.0330521	0.00330663	0.166626	0.0567199	1.32836e-08	31.6854	1.33201	3.89845e-09	63.8415	8.2968	0.04026	0.00807126	6.02854e-05	1.66684e-06	0.423234	0.582649	1	1	0.372	0.149
15:45223062-A/C	4	2.94004e-08	0.183603	0.0331116	0.0033605	0.1646	0.0561261	2.13569e-08	30.7467	1.26044	7.08038e-09	62.961	8.09957	0.0439981	0.00779658	0.000133849	1.37439e-06	0.423234	0.582649	0.999	1	0.388	0.163
15:45225352-G/T	4	2.90181e-08	0.181436	0.0327073	0.00124283	0.167076	0.0517445	3.37028e-08	30.7721	0.398589	2.00743e-08	56.8414	6.9511	0.0734729	0.00596853	0.00130392	2.28485e-06	0.916724	0.0248256	0.994	1	0.194	0.949
15:45229174-G/A	2	4.92364e-08	0.216411	0.039679	8.51668e-05	0.216816	0.0551783	5.85737e-08	29.7466	0	1.54176e-07	48.2799	1.93348	0.164378	0.00294008	0.00361359	1.45115e-06	NA	NA	0.981	1	NA	NA
15:45229177-T/A	2	3.40093e-08	0.219054	0.0396878	4.91713e-06	0.219309	0.0480068	4.26063e-08	30.4642	0	1.12597e-07	31.6445	1.46294	0.226463	0.00145878	0.00201926	2.21934e-06	NA	NA	0.99	1	NA	NA
15:45229185-T/C	2	4.44123e-08	0.21769	0.0397801	8.97955e-06	0.217905	0.0490733	5.34307e-08	29.9465	0	1.50417e-07	34.2824	1.52166	0.217368	0.00165128	0.00246678	2.32826e-06	NA	NA	0.988	1	NA	NA
15:45229188-C/A	2	4.44123e-08	0.21769	0.0397801	8.97955e-06	0.217905	0.0490733	5.34307e-08	29.9465	0	1.47259e-07	34.2824	1.52166	0.217368	0.00165128	0.00246678	2.32826e-06	NA	NA	0.988	1	NA	NA
15:45229189-C/T	2	4.44123e-08	0.21769	0.0397801	8.97955e-06	0.217905	0.0490733	5.34307e-08	29.9465	0	1.49131e-07	34.2824	1.52166	0.217368	0.00165128	0.00246678	2.32826e-06	NA	NA	0.988	1	NA	NA
15:45229195-T/A	2	4.47514e-08	0.217661	0.0397844	9.1603e-06	0.217872	0.0491133	5.38609e-08	29.9318	0	1.48651e-07	34.3755	1.52382	0.217042	0.00165847	0.00248381	2.32826e-06	NA	NA	0.988	1	NA	NA
15:45229199-A/T	2	4.47514e-08	0.217661	0.0397844	9.1603e-06	0.217872	0.0491133	5.38609e-08	29.9318	0	1.51131e-07	34.3755	1.52382	0.217042	0.00165847	0.00248381	2.32826e-06	NA	NA	0.988	1	NA	NA
15:45229211-G/A	2	3.4884e-08	0.218703	0.0396563	5.34338e-06	0.21893	0.0481076	4.35962e-08	30.4149	0	1.20965e-07	32.041	1.47147	0.225113	0.00148322	0.00209246	2.19108e-06	NA	NA	0.99	1	NA	NA
15:45229256-T/C	2	4.78922e-08	0.214635	0.0393179	6.62863e-06	0.214988	0.0477192	5.71931e-08	29.8003	0	1.61694e-07	32.0922	1.47258	0.224938	0.00146191	0.00224183	2.82384e-06	NA	NA	0.989	1	NA	NA
15:45229264-T/G	2	3.18029e-08	0.21786	0.0393874	1.44506e-05	0.218259	0.050326	4.02953e-08	30.5943	0	1.04615e-07	38.7306	1.63214	0.201408	0.00196218	0.00223646	1.72271e-06	NA	NA	0.989	1	NA	NA
15:45229268-C/T	2	3.18029e-08	0.21786	0.0393874	1.44506e-05	0.218259	0.050326	4.02953e-08	30.5943	0	1.05988e-07	38.7306	1.63214	0.201408	0.00196218	0.00223646	1.72271e-06	NA	NA	0.989	1	NA	NA
15:45229313-C/T	2	2.29377e-08	0.220214	0.0394067	2.90339e-05	0.220415	0.0527194	3.09064e-08	31.2285	0	7.37377e-08	44.1246	1.78969	0.180963	0.00245279	0.00247263	1.03741e-06	NA	NA	0.987	1	NA	NA
15:45229323-G/A	2	1.97288e-08	0.220674	0.0393053	1.09472e-05	0.220989	0.0502526	2.65741e-08	31.5211	0	6.51992e-08	38.8134	1.63434	0.201103	0.00196051	0.00190151	1.24063e-06	NA	NA	0.99	1	NA	NA
15:45229327-T/C	2	2.02872e-08	0.220409	0.0392918	9.93081e-06	0.220703	0.0499477	2.72199e-08	31.4669	0	6.75564e-08	38.1077	1.61571	0.203691	0.00190157	0.00190151	1.28849e-06	NA	NA	0.99	1	NA	NA
15:45235094-A/T	2	1.37013e-07	0.206025	0.0390997	6.79576e-07	0.206035	0.0414799	1.66054e-07	27.7646	0	4.58684e-07	11.1469	1.12545	0.288747	0.000383584	0.00287421	7.72655e-06	NA	NA	0.988	1	NA	NA
15:45242171-T/C	4	1.241e-07	0.17355	0.0328236	0.00171708	0.161194	0.0514136	1.40948e-07	27.9561	0.509349	1.31786e-07	55.989	6.81648	0.077983	0.00580595	0.00678265	1.9493e-06	0.990411	0.0284863	0.966	1	0.282	0.945
15:45258860-A/G	4	3.58793e-08	0.179668	0.0326076	0.00310675	0.163619	0.0553333	3.20871e-08	30.3603	0.94058	2.10628e-08	62.6822	8.03905	0.0452115	0.00753041	0.00179414	9.37309e-07	0.883185	0.032424	0.99	1	0.172	0.932
15:45267106-T/C	4	1.85732e-08	0.183233	0.032576	0.00304753	0.166195	0.0560921	1.57333e-08	31.6383	1.0447	9.56992e-09	63.7353	8.27252	0.0407029	0.00786634	0.00124701	6.05736e-07	0.883185	0.032424	0.993	1	0.157	0.93
15:45272212-G/C	2	3.56353e-09	0.230634	0.0390688	1.47538e-06	0.231224	0.0480261	5.14269e-09	34.8487	0	1.19807e-08	33.7741	1.50998	0.219142	0.00155891	0.000682611	6.28547e-07	NA	NA	0.996	1	NA	NA
15:45277165-G/C	4	4.60485e-08	0.177645	0.0325004	0.0011602	0.16541	0.0509191	5.45832e-08	29.8764	0.353584	3.58403e-08	56.1731	6.84511	0.0770019	0.00572025	0.00162471	3.79816e-06	0.939932	0.0199052	0.992	1	0.215	0.959
15:45285275-G/A	4	5.06419e-08	0.177109	0.0325027	0.00145145	0.164701	0.0517241	5.67887e-08	29.6921	0.464342	4.07703e-08	57.4739	7.05449	0.0701812	0.00603618	0.00179442	3.0213e-06	0.945057	0.0227168	0.991	1	0.214	0.953
15:45286845-A/T	4	3.60019e-06	0.154135	0.0332674	0.00614908	0.139637	0.0509675	4.11772e-06	21.4667	0.469478	1.94806e-06	55.3819	6.72373	0.0812445	0.00568624	0.00152375	3.31238e-05	0.942861	0.341156	NA	NA	NA	NA
15:45306556-A/G	4	6.06578e-07	0.162518	0.0325746	0.0067593	0.145789	0.0538268	5.54936e-07	24.8912	0.891326	4.28398e-07	60.6217	7.61841	0.0545928	0.00689258	0.0044263	2.3019e-06	0.937189	0.149403	0.972	1	0.242	0.755
15:45354333-C/A	2	2.08214e-06	0.28084	0.0591829	2.08214e-06	0.28084	0.0591829	2.55206e-06	22.5177	0	7.36176e-06	0	0.138259	0.710018	0	0.00134957	0.000433374	NA	NA	NA	NA	NA	NA
15:45357410-T/G	4	3.58887e-06	-0.150845	0.0325526	5.88312e-06	-0.15049	0.0332167	5.24603e-06	21.4728	0	1.17539e-05	3.26899	3.10138	0.376256	0.000151285	0.0264486	0.000162752	0.700214	0.0215612	NA	NA	NA	NA
15:45358303-G/A	4	7.69549e-07	-0.159622	0.032293	1.70129e-05	-0.157749	0.0366783	1.13071e-06	24.4326	0	2.3807e-06	18.9685	3.70226	0.295461	0.00104335	0.0109315	5.62512e-05	0.682568	0.0217416	0.967	1	0.561	0.964
15:45358956-C/T	2	3.87069e-06	-0.176586	0.0382369	7.45643e-05	-0.177114	0.0447118	4.74074e-06	21.3278	0	1.14897e-05	26.7997	1.36611	0.242481	0.00107264	0.0114525	5.40571e-05	NA	NA	NA	NA	NA	NA
15:45359442-C/G	4	1.12098e-06	-0.157809	0.0324102	2.78534e-05	-0.155771	0.0371738	1.65002e-06	23.7083	0	3.35247e-06	20.4122	3.76942	0.287463	0.00114958	0.01506	5.61706e-05	0.682568	0.0229345	NA	NA	NA	NA
15:45360663-C/G	2	1.3161e-06	0.213891	0.044217	1.3161e-06	0.213891	0.044217	1.6094e-06	23.3995	0	4.50722e-06	0	0.434025	0.51002	0	0.00581808	5.61651e-05	NA	NA	NA	NA	NA	NA
15:45361011-C/T	4	1.8892e-06	-0.156498	0.0328436	7.70946e-05	-0.155077	0.0392278	2.70068e-06	22.7046	0.0439919	4.39524e-06	26.1904	4.06451	0.254582	0.00162521	0.0595017	2.8694e-05	0.428341	0.0240907	NA	NA	NA	NA
15:45361545-C/T	4	6.59438e-07	0.179901	0.0361759	2.87237e-06	0.178057	0.0380485	9.66276e-07	24.7302	0	2.10243e-06	8.13231	3.26557	0.352464	0.000487773	0.00976638	1.76485e-05	0.527623	0.114414	0.978	1	0.68	0.827
15:45362227-C/T	4	2.14618e-06	0.173589	0.0366288	2.14618e-06	0.173589	0.0366288	3.13842e-06	22.4595	0	7.26943e-06	0	2.59146	0.458988	0	0.00752065	9.82612e-05	0.527623	0.126252	NA	NA	NA	NA
15:45362570-C/T	2	2.62773e-06	0.229872	0.0489301	2.62773e-06	0.229872	0.0489301	3.22452e-06	22.0708	0	8.91433e-06	0	0.15673	0.692186	0	0.0103354	7.61559e-05	NA	NA	NA	NA	NA	NA
15:45363424-C/T	4	4.10456e-07	-0.166475	0.0328739	4.10456e-07	-0.166475	0.0328739	5.9813e-07	25.6445	0	1.98054e-06	0	2.95089	0.39926	0	0.0344691	2.11707e-05	0.242473	0.0305688	0.922	1	0.82	0.962
15:45369789-C/G	4	3.29589e-06	0.183018	0.0393464	0.000693152	0.174541	0.0514525	4.32223e-06	21.6361	0.207505	3.81968e-06	37.6975	4.81522	0.185839	0.00395655	0.00955576	1.80236e-05	0.478714	0.357649	NA	NA	NA	NA
15:45372368-C/T	4	2.50546e-07	-0.170203	0.0330023	1.91918e-06	-0.16939	0.035573	3.64444e-07	26.5977	0.00961389	1.09886e-06	11.731	3.3987	0.33414	0.000613221	0.0362453	8.83481e-06	0.218312	0.037068	0.911	1	0.83	0.955
15:45382902-A/G	4	5.42341e-08	0.196076	0.0360644	5.42341e-08	0.196076	0.0360644	8.00072e-08	29.5592	0	3.43933e-07	0	1.6928	0.638536	0	0.00250052	3.44529e-05	0.245991	0.0573976	0.995	1	0.846	0.92
15:45383683-G/C	4	1.11544e-06	0.175089	0.0359518	1.11544e-06	0.175089	0.0359518	1.64123e-06	23.7178	0	4.29642e-06	0	2.67749	0.444066	0	0.0113146	3.66137e-05	0.400159	0.135097	NA	NA	NA	NA
15:45384356-T/C	4	2.30931e-07	0.18959	0.0366532	1.66591e-06	0.188109	0.0392693	3.36799e-07	26.7552	0	5.58781e-07	11.1064	3.37482	0.337364	0.000704288	0.00253772	2.65253e-05	0.162876	0.233797	0.993	1	0.851	0.637
15:45384665-G/T	4	1.53033e-07	0.190262	0.0362481	1.53033e-07	0.190262	0.0362481	2.22625e-07	27.5507	0	6.2706e-07	0	2.56504	0.463651	0	0.00308632	2.67265e-05	0.400159	0.0825169	0.993	1	0.755	0.869
15:45386656-T/G	4	6.48726e-07	0.167126	0.0335855	2.65751e-05	0.162541	0.038691	9.50399e-07	24.7617	0	1.34533e-06	21.907	3.84157	0.279087	0.00132672	0.00286267	2.39136e-05	0.343365	0.326328	0.99	1	0.709	0.603
15:45387550-A/G	4	1.68654e-09	-0.195752	0.0324876	5.60464e-07	-0.192739	0.0385141	2.37501e-09	36.3059	0.143626	9.67354e-09	24.7964	3.98917	0.262636	0.00148762	0.0164044	1.61338e-07	0.0973491	0.0372452	0.953	1	0.92	0.96
15:45388382-C/T	2	2.10788e-08	-0.215897	0.038533	0.000953083	-0.213734	0.064689	2.65748e-08	31.3926	0.128408	4.48351e-08	64.4346	2.81172	0.0935779	0.00539458	0.0082503	1.81012e-07	NA	NA	0.943	1	NA	NA
15:45392075-G/A	4	2.40649e-09	-0.194668	0.0326205	1.8551e-07	-0.192291	0.0368848	3.47601e-09	35.6132	0.0768252	1.46301e-08	18.6889	3.68954	0.296999	0.00103769	0.0224627	2.67109e-07	0.0769976	0.0340538	0.943	1	0.934	0.963
15:45397566-G/C	2	1.44163e-08	-0.221604	0.0390948	0.0182256	-0.219003	0.0927583	9.21944e-09	32.1304	1.55456	2.80562e-09	82.2163	5.62314	0.0177249	0.0141485	0.0254783	1.04137e-08	NA	NA	0.646	1	NA	NA
15:45399992-T/C	2	1.00249e-07	-0.207333	0.0389265	0.00178616	-0.205754	0.0658695	1.0818e-07	28.3692	0.143611	1.77128e-07	65.0344	2.85996	0.09081	0.00564436	0.0131929	5.48271e-07	NA	NA	0.914	1	NA	NA
15:45400164-T/C	4	1.64362e-10	-0.224559	0.0351345	1.64362e-10	-0.224559	0.0351345	2.61489e-10	40.8501	0	2.14282e-09	0	0.660609	0.882428	0	0.00526186	3.10992e-06	0.0522642	0.00416887	0.993	1	0.961	0.995
15:45402940-A/G	4	3.45985e-10	-0.206055	0.0328288	1.97835e-05	-0.198467	0.0465087	4.09839e-10	39.3961	0.55759	1.71337e-09	46.4997	5.60745	0.132352	0.00396507	0.0110334	2.03088e-08	0.192727	0.0203435	0.958	1	0.831	0.972
15:45408414-C/G	4	3.39839e-06	-0.174342	0.0375322	3.39839e-06	-0.174342	0.0375322	4.97085e-06	21.5774	0	2.98566e-05	0	0.530607	0.912118	0	0.0565218	0.000740393	0.0915792	0.0394831	NA	NA	NA	NA
15:45408691-C/G	4	2.83186e-06	-0.157953	0.0337316	2.83186e-06	-0.157953	0.0337316	4.13617e-06	21.9272	0	1.95056e-05	0	1.26092	0.738433	0	0.0410377	0.000261431	0.283965	0.0331621	NA	NA	NA	NA
15:45408699-C/T	4	2.25996e-10	-0.205262	0.0323628	3.4721e-05	-0.197996	0.0478243	2.4066e-10	40.2279	0.787804	9.11298e-10	50.2915	6.03518	0.109911	0.00451487	0.0124177	1.08729e-08	0.168777	0.0196748	0.943	1	0.843	0.973
15:45408933-T/C	4	1.9551e-06	-0.16247	0.0341466	1.9551e-06	-0.16247	0.0341466	2.8572e-06	22.6387	0	1.55101e-05	0	0.880604	0.830106	0	0.0222298	0.000384478	0.283965	0.0331621	NA	NA	NA	NA
15:45409013-G/A	4	1.93292e-06	-0.161667	0.0339613	1.93292e-06	-0.161667	0.0339613	2.82498e-06	22.6606	0	1.4532e-05	0	1.19062	0.755255	0	0.032261	0.000228458	0.283965	0.0331621	NA	NA	NA	NA
15:45409271-C/T	4	3.58547e-10	-0.205162	0.0327156	4.49535e-05	-0.196471	0.0481496	3.78629e-10	39.3265	0.785232	1.23816e-09	50.1606	6.01934	0.110673	0.00457229	0.0178429	1.10598e-08	0.168777	0.0226509	0.926	1	0.838	0.968
15:45414247-G/A	4	5.5524e-06	-0.160445	0.0353189	5.5524e-06	-0.160445	0.0353189	8.08843e-06	20.6366	0	3.83418e-05	0	1.02768	0.794556	0	0.0365879	0.000480863	0.345716	0.0400155	NA	NA	NA	NA
15:45424286-C/G	4	1.08361e-07	-0.169087	0.0318305	1.08361e-07	-0.169087	0.0318305	1.59231e-07	28.2185	0	9.25455e-07	0	2.23344	0.525392	0	0.00752325	2.75574e-05	0.13701	0.0607096	0.984	1	0.896	0.946
15:45425055-A/G	4	5.94682e-08	-0.172474	0.0318194	5.94682e-08	-0.172474	0.0318194	8.72454e-08	29.3807	0	5.27663e-07	0	2.13774	0.544316	0	0.00461101	2.50167e-05	0.13701	0.0607096	0.99	1	0.895	0.946
15:45445499-G/C	4	1.77132e-06	-0.162836	0.0340812	1.77132e-06	-0.162836	0.0340812	2.59476e-06	22.8284	0	8.6177e-06	0	2.05162	0.561763	0	0.00209985	0.00306902	0.438526	0.013877	NA	NA	NA	NA
15:45449653-C/T	4	1.58353e-06	-0.163504	0.0340605	1.58353e-06	-0.163504	0.0340605	2.3213e-06	23.0438	0	7.69449e-06	0	2.04858	0.562384	0	0.00185228	0.00309933	0.438526	0.013877	NA	NA	NA	NA
15:45454720-G/A	4	2.70858e-06	-0.159728	0.0340443	2.70858e-06	-0.159728	0.0340443	3.96347e-06	22.0127	0	1.44854e-05	0	1.68098	0.64117	0	0.00207978	0.00400301	0.405035	0.0220719	NA	NA	NA	NA
15:45458935-C/G	4	1.63324e-06	-0.163701	0.0341456	1.63324e-06	-0.163701	0.0341456	2.39506e-06	22.9844	0	8.32418e-06	0	1.93144	0.586758	0	0.00241252	0.00176747	0.405035	0.0220719	NA	NA	NA	NA
15:45458954-T/C	4	1.71621e-06	-0.163468	0.0341678	1.71621e-06	-0.163468	0.0341678	2.51861e-06	22.8891	0	8.84007e-06	0	1.99737	0.572953	0	0.00283799	0.00152825	0.405035	0.0220719	NA	NA	NA	NA
15:45459564-G/A	4	1.15399e-07	-0.16876	0.0318378	1.27344e-06	-0.167047	0.0344863	1.68581e-07	28.0968	0	5.35459e-07	12.7333	3.43774	0.328927	0.000621832	8.27027e-06	0.0123378	0.45572	0.0277731	1	0.969	0.696	0.961
15:45460422-A/G	4	6.66835e-07	-0.162741	0.0327396	6.66835e-07	-0.162741	0.0327396	9.77242e-07	24.7087	0	4.07096e-06	0	1.99215	0.574038	0	0.00014092	0.0125517	0.423199	0.0208611	0.999	0.976	0.753	0.972
15:45461401-A/G	4	3.16736e-06	-0.158949	0.0341117	3.16736e-06	-0.158949	0.0341117	4.63604e-06	21.7124	0	1.67369e-05	0	1.61419	0.656177	0	0.00173412	0.0058969	0.405035	0.0220719	NA	NA	NA	NA
15:45463624-C/G	4	2.53104e-06	-0.160259	0.034057	2.53104e-06	-0.160259	0.034057	3.70506e-06	22.1428	0	1.35444e-05	0	1.66646	0.644415	0	0.00179891	0.00434991	0.405035	0.0220719	NA	NA	NA	NA
15:45465251-G/A	4	1.14333e-07	-0.213383	0.0402432	1.14333e-07	-0.213383	0.0402432	1.67191e-07	28.1147	0	6.83326e-07	0	1.78776	0.617602	0	0.00134582	0.00034871	0.0478715	0.087454	0.997	0.999	0.954	0.88
15:45466409-T/C	4	2.30718e-06	-0.161037	0.0340857	2.30718e-06	-0.161037	0.0340857	3.37245e-06	22.3206	0	1.20921e-05	0	1.73799	0.628521	0	0.00197366	0.00344625	0.406204	0.0220719	NA	NA	NA	NA
15:45466432-A/G	4	3.36586e-06	-0.158744	0.0341597	3.36586e-06	-0.158744	0.0341597	4.92431e-06	21.5958	0	1.80423e-05	0	1.70068	0.636783	0	0.00257589	0.00400706	0.406204	0.0220719	NA	NA	NA	NA
15:45468626-T/C	4	7.91308e-07	-0.162254	0.0328616	7.91308e-07	-0.162254	0.0328616	1.1641e-06	24.3789	0	4.75639e-06	0	1.84399	0.605409	0	0.000260546	0.0139522	0.435446	0.0125194	0.999	0.975	0.748	0.981
15:45471489-C/T	4	2.95797e-06	-0.159647	0.0341584	2.95797e-06	-0.159647	0.0341584	4.32218e-06	21.8436	0	1.53332e-05	0	1.70098	0.636715	0	0.00210182	0.00387743	0.418881	0.0240309	NA	NA	NA	NA
15:45474109-G/C	4	1.61749e-06	-0.163729	0.0341376	1.61749e-06	-0.163729	0.0341376	2.37147e-06	23.003	0	8.16151e-06	0	1.75877	0.623947	0	0.00125458	0.00334739	0.418881	0.0240309	NA	NA	NA	NA
15:45475503-T/C	4	2.96629e-06	-0.160146	0.0342695	2.96629e-06	-0.160146	0.0342695	4.33478e-06	21.8382	0	1.84138e-05	0	1.35391	0.716374	0	0.00287634	0.00401648	0.332509	0.0240309	NA	NA	NA	NA
15:45488043-G/A	4	4.55091e-06	-0.156154	0.0340614	4.55091e-06	-0.156154	0.0340614	6.64129e-06	21.0176	0	2.65955e-05	0	1.9683	0.579012	0	0.00604633	0.00388535	0.372191	0.0119622	NA	NA	NA	NA
15:45491394-C/T	4	1.80083e-07	-0.184659	0.0353834	1.80083e-07	-0.184659	0.0353834	2.61598e-07	27.2359	0	1.1888e-06	0	2.2567	0.520868	0	0.0429069	1.19932e-05	0.186178	0.0342622	0.935	1	0.878	0.957
15:45494017-T/C	4	1.00786e-07	-0.187338	0.0351788	1.00786e-07	-0.187338	0.0351788	1.48302e-07	28.3588	0	7.25689e-07	0	2.20004	0.53194	0	0.0305885	9.2819e-06	0.186178	0.0342622	0.953	1	0.88	0.958
15:45494238-A/G	4	1.56179e-06	-0.150163	0.0312634	1.56179e-06	-0.150163	0.0312634	2.28919e-06	23.0704	0	1.41741e-05	0	1.03364	0.793112	0	0.0108991	0.000493126	0.10135	0.0944602	NA	NA	NA	NA
15:45495912-A/G	4	9.62234e-07	-0.163412	0.0333548	9.62234e-07	-0.163412	0.0333548	1.41694e-06	24.0022	0	6.92727e-06	0	1.19222	0.75487	0	0.00283462	0.0015377	0.252837	0.0261957	0.995	0.997	0.821	0.967
15:45514150-C/A	4	1.11306e-06	-0.162765	0.0334185	1.11306e-06	-0.162765	0.0334185	1.63744e-06	23.722	0	8.11113e-06	0	1.07867	0.782224	0	0.00257308	0.00169103	0.247668	0.0335318	NA	NA	NA	NA
15:45516494-A/G	4	4.10428e-07	-0.158061	0.0312123	4.10428e-07	-0.158061	0.0312123	5.98085e-07	25.6447	0	3.79429e-06	0	1.36776	0.71311	0	0.00955442	0.000206057	0.116725	0.0438966	0.983	0.999	0.913	0.96
15:45516956-T/C	4	3.17522e-07	-0.1597	0.0312358	3.17522e-07	-0.1597	0.0312358	4.60687e-07	26.1401	0	3.05528e-06	0	1.27019	0.736224	0	0.00753143	0.000209112	0.116725	0.0438966	0.987	0.999	0.913	0.96
15:45517854-G/A	4	3.30672e-06	-0.145039	0.0311859	3.30672e-06	-0.145039	0.0311859	4.83879e-06	21.6298	0	2.63643e-05	0	1.15841	0.762996	0	0.012232	0.000590673	0.175629	0.0901367	NA	NA	NA	NA
15:45523775-T/C	4	3.31359e-07	-0.159373	0.0312209	3.31359e-07	-0.159373	0.0312209	4.80948e-07	26.0577	0	3.12317e-06	0	1.28647	0.732348	0	0.00782394	0.000208864	0.116725	0.0438966	0.986	0.999	0.913	0.96
15:45532246-C/T	4	2.37368e-06	-0.147192	0.0311934	2.37368e-06	-0.147192	0.0311934	3.47018e-06	22.266	0	1.93749e-05	0	1.16536	0.761323	0	0.0106133	0.000514801	0.175629	0.0829079	NA	NA	NA	NA
15:45533017-C/T	4	3.98584e-07	-0.158328	0.0312307	3.98584e-07	-0.158328	0.0312307	5.79044e-07	25.7012	0	3.73447e-06	0	1.39391	0.706963	0	0.0100861	0.000204135	0.116725	0.0399005	0.982	0.999	0.913	0.962
15:45533344-A/G	4	9.79157e-07	-0.163941	0.0334861	9.79157e-07	-0.163941	0.0334861	1.44053e-06	23.9687	0	7.06411e-06	0	1.22236	0.747648	0	0.00333226	0.00121345	0.242698	0.0294615	0.994	0.997	0.826	0.965
15:45534492-A/C	4	1.79094e-06	-0.149002	0.0312001	1.79094e-06	-0.149002	0.0312001	2.62183e-06	22.8072	0	1.49522e-05	0	1.14345	0.766597	0	0.00849316	0.000482257	0.175629	0.0829079	NA	NA	NA	NA
15:45535439-A/G	4	2.7741e-07	-0.160464	0.0312297	2.7741e-07	-0.160464	0.0312297	4.0382e-07	26.4009	0	2.63453e-06	0	1.27996	0.733897	0	0.00737183	0.0002014	0.116725	0.0399005	0.987	0.999	0.913	0.963
15:45535684-G/C	2	5.92666e-06	-0.171178	0.037796	1.00945e-05	-0.171433	0.0388285	7.25779e-06	20.5117	0	1.93023e-05	5.09009	1.05363	0.304672	0.000155795	0.00644537	0.000169336	NA	NA	NA	NA	NA	NA
15:45535861-C/G	4	1.87349e-06	-0.148861	0.0312299	1.87349e-06	-0.148861	0.0312299	2.73923e-06	22.7206	0	1.53179e-05	0	1.09317	0.778724	0	0.00830506	0.000530265	0.175629	0.0829079	NA	NA	NA	NA
15:45536684-C/T	4	4.5112e-07	-0.158405	0.0313922	4.5112e-07	-0.158405	0.0313922	6.5871e-07	25.4623	0	4.24315e-06	0	1.38241	0.709663	0	0.0113809	0.000208045	0.116725	0.0399005	0.98	0.999	0.913	0.962
15:45540522-C/A	4	1.44326e-06	-0.15122	0.0313803	1.44326e-06	-0.15122	0.0313803	2.12152e-06	23.2221	0	1.16546e-05	0	1.1855	0.756485	0	0.00788738	0.000405302	0.175629	0.0829079	NA	NA	NA	NA
15:45543528-C/T	4	9.98662e-07	-0.153354	0.0313485	9.98662e-07	-0.153354	0.0313485	1.46757e-06	23.9307	0	8.69375e-06	0	1.14592	0.766003	0	0.00896521	0.000449548	0.175629	0.0429201	0.985	0.999	0.877	0.958
15:45566477-A/G	4	5.29459e-08	-0.170489	0.0313334	2.80092e-07	-0.170384	0.0331721	7.81434e-08	29.6058	0	3.07177e-07	8.76455	3.2882	0.349289	0.000403066	0.0144722	9.16341e-06	0.196594	0.0182857	0.96	1	0.842	0.976
15:45585103-G/T	2	1.32627e-06	-0.185476	0.0383549	0.000568485	-0.189053	0.054858	1.62216e-06	23.3847	0	3.70708e-06	50.4933	2.01993	0.155246	0.00305151	0.00703685	2.05123e-05	NA	NA	NA	NA	NA	NA
15:45585769-T/C	4	1.15927e-06	-0.159384	0.0327785	8.45149e-06	-0.159085	0.0357219	1.70655e-06	23.6437	0	5.28292e-06	12.6432	3.43419	0.329398	0.000672619	0.0150902	3.70545e-05	0.357373	0.0689332	NA	NA	NA	NA
15:45585952-G/A	2	4.53398e-06	-0.175924	0.0383671	0.0012836	-0.179873	0.0558677	5.55483e-06	21.0247	0	1.12684e-05	52.1599	2.0903	0.148237	0.00326972	0.012284	4.05472e-05	NA	NA	NA	NA	NA	NA
15:45589161-C/T	4	2.66491e-08	-0.17524	0.0315059	0.000108176	-0.170273	0.0439813	3.16305e-08	30.9374	0.395681	8.7467e-08	44.3075	5.38672	0.145573	0.00337722	0.0129247	5.07927e-07	0.327458	0.0468073	0.942	1	0.694	0.94
15:45591121-C/T	4	7.9038e-07	-0.16183	0.0327743	9.38028e-06	-0.161137	0.0363659	1.1627e-06	24.3812	0	3.37053e-06	15.206	3.53798	0.315869	0.000832819	0.0102003	3.30092e-05	0.410354	0.0649743	0.967	1	0.695	0.928
15:45594836-C/A	4	1.28986e-06	-0.158713	0.0327831	3.11498e-05	-0.157473	0.0378097	1.89714e-06	23.4383	0	4.65619e-06	20.5704	3.77693	0.286581	0.00120267	0.0104171	4.15349e-05	0.503515	0.0649743	NA	NA	NA	NA
15:45596546-G/T	4	1.33684e-06	-0.158679	0.0328243	8.10358e-05	-0.157068	0.0398516	1.95374e-06	23.3695	0.0117023	4.35178e-06	27.3808	4.13114	0.247647	0.00175414	0.013533	2.79941e-05	0.503515	0.0649743	NA	NA	NA	NA
15:45598335-G/A	4	1.65441e-06	-0.156824	0.0327288	7.35234e-05	-0.155506	0.0392238	2.41979e-06	22.9596	0.00548875	5.61707e-06	25.6241	4.03356	0.257863	0.00159596	0.0143941	3.45252e-05	0.503515	0.0649743	NA	NA	NA	NA
15:45600143-A/G	4	4.52652e-06	0.16275	0.0354914	0.000345175	0.154979	0.0433047	6.32009e-06	21.0279	0.0845956	9.20981e-06	28.2819	4.18304	0.242365	0.00212959	0.0572007	9.67429e-06	0.657309	0.176995	NA	NA	NA	NA
15:45601412-C/G	4	1.59254e-06	-0.157836	0.0328876	3.82312e-05	-0.156723	0.0380588	2.3346e-06	23.0329	0	5.68726e-06	21.0531	3.80002	0.283884	0.00124588	0.0113982	4.66991e-05	0.503515	0.0649743	NA	NA	NA	NA
15:45602629-A/G	4	4.79858e-06	0.162146	0.0354542	0.000461534	0.153798	0.0439155	6.60525e-06	20.916	0.111909	9.48679e-06	30.173	4.29633	0.231192	0.00232874	0.0641283	8.75428e-06	0.657309	0.176995	NA	NA	NA	NA
15:45606611-A/G	4	9.33984e-07	-0.160236	0.0326676	1.24735e-05	-0.159155	0.036427	1.37528e-06	24.0596	0	3.47583e-06	15.8729	3.56603	0.312298	0.000871051	0.00738644	4.62485e-05	0.503515	0.0649743	0.976	1	0.631	0.925
15:45606685-G/A	4	5.3574e-08	-0.170819	0.0314062	0.000256588	-0.164999	0.0451361	6.09343e-08	29.583	0.426691	1.46551e-07	47.2354	5.68563	0.127948	0.00378087	0.011943	7.99353e-07	0.459931	0.044334	0.939	1	0.588	0.936
15:45608582-T/G	4	1.4245e-06	-0.157584	0.0326833	3.63421e-05	-0.156362	0.0378637	2.09459e-06	23.2473	0	5.08446e-06	21.129	3.80368	0.283458	0.00123761	0.011685	4.06717e-05	0.503515	0.0649743	NA	NA	NA	NA
15:45609360-T/C	4	9.4945e-07	-0.159986	0.0326379	3.25954e-05	-0.158569	0.0381676	1.39809e-06	24.028	0	3.34899e-06	22.3393	3.86296	0.276648	0.00132653	0.00909448	3.30534e-05	0.503515	0.0649743	0.968	1	0.629	0.923
15:45613769-T/C	4	9.44132e-07	0.160514	0.0327383	1.87923e-05	0.159718	0.037328	1.39025e-06	24.0388	0	3.65115e-06	18.9456	3.70122	0.295587	0.00108392	0.0109368	3.9246e-05	0.462639	0.0507212	0.964	1	0.66	0.937
15:45615578-A/G	4	5.52842e-06	0.150231	0.0330639	0.000165987	0.147616	0.0391986	8.05314e-06	20.6449	0	1.46614e-05	23.9913	3.94692	0.267254	0.00149925	0.00746834	9.95269e-05	0.684845	0.14494	NA	NA	NA	NA
15:45617216-T/C	4	6.8594e-07	0.155161	0.0312491	0.00067672	0.149723	0.0440513	8.73782e-07	24.6542	0.27058	1.58534e-06	45.0855	5.46304	0.140866	0.00344381	0.0132281	5.54227e-06	0.633569	0.0777384	0.935	1	0.509	0.896
15:45620985-C/T	4	5.32315e-06	0.141556	0.0311001	0.00327624	0.132922	0.0452029	6.31899e-06	20.7173	0.395453	8.36757e-06	48.6062	5.83728	0.119801	0.00390387	0.0263381	9.35099e-06	0.794943	0.166545	NA	NA	NA	NA
15:45622116-A/G	4	3.78022e-06	0.143932	0.0311332	0.00469756	0.134029	0.0474089	3.98991e-06	21.3732	0.62641	5.09546e-06	53.0757	6.39327	0.0939681	0.00467611	0.0283696	4.64183e-06	0.794943	0.166545	NA	NA	NA	NA
15:45622662-A/G	4	5.70743e-06	0.149568	0.0329667	0.000768733	0.144716	0.0430213	8.3153e-06	20.5839	0	1.11558e-05	35.8619	4.67741	0.197001	0.00264153	0.00683252	7.25307e-05	0.827649	0.142221	NA	NA	NA	NA
15:45622786-A/G	4	3.28128e-06	0.1447	0.0311023	0.00424677	0.134775	0.0471368	3.52896e-06	21.6446	0.589544	4.69542e-06	52.6141	6.33099	0.0965715	0.00458302	0.0250489	4.65609e-06	0.794943	0.166545	NA	NA	NA	NA
15:45623782-T/C	4	4.3873e-06	0.151359	0.0329605	0.000642592	0.14631	0.0428688	6.40164e-06	21.0877	0	8.34979e-06	35.4537	4.64783	0.199477	0.0025947	0.00526214	7.23906e-05	0.827649	0.142221	NA	NA	NA	NA
15:45640191-G/A	4	7.61581e-07	0.154811	0.0313067	0.0026656	0.146678	0.0488294	7.56912e-07	24.4527	0.744955	1.23197e-06	54.5863	6.60593	0.0855772	0.00507735	0.0173973	1.84967e-06	0.687132	0.114182	0.885	1	0.443	0.841
15:45641098-T/C	4	7.74313e-07	0.154775	0.03132	0.00252793	0.146778	0.0486024	7.82772e-07	24.4207	0.710606	1.29345e-06	54.137	6.54121	0.0880512	0.00499053	0.016712	2.01782e-06	0.687132	0.114182	0.891	1	0.445	0.843
15:45645378-G/A	4	8.13912e-07	0.154618	0.0313499	0.00283846	0.146456	0.0490687	7.96296e-07	24.3246	0.772906	1.31012e-06	54.93	6.65631	0.0836977	0.00515943	0.0185867	1.81326e-06	0.687132	0.114182	0.877	1	0.441	0.839
15:45647427-A/G	4	7.67146e-07	0.15503	0.0313602	0.00301788	0.147965	0.0498884	7.10885e-07	24.4386	0.882928	1.10469e-06	56.439	6.88689	0.0755916	0.00547967	0.0238638	1.65591e-06	0.687132	0.0782467	0.84	1	0.432	0.87
15:45649996-T/C	4	6.53902e-07	0.155998	0.0313591	0.00268133	0.148319	0.0494053	6.288e-07	24.7464	0.805298	1.04087e-06	55.5007	6.74168	0.0806032	0.00528339	0.0185109	1.64148e-06	0.687132	0.0940264	0.875	1	0.437	0.86
15:45652703-C/T	4	2.51122e-07	0.16126	0.0312709	0.00144314	0.155295	0.0487447	2.56602e-07	26.5932	0.679223	4.27088e-07	54.6131	6.60984	0.0854299	0.00506531	0.0141816	1.74092e-06	0.687132	0.0412959	0.906	1	0.435	0.928
15:45653592-A/G	4	2.73011e-07	0.161672	0.0314464	0.0013035	0.155461	0.0483517	2.90423e-07	26.4318	0.612282	4.51129e-07	53.545	6.45787	0.091339	0.00489296	0.0145559	2.00091e-06	0.687132	0.0412959	0.91	1	0.433	0.929
15:45657804-A/G	4	2.04529e-07	0.163507	0.0314729	0.00114584	0.157027	0.0482857	2.1916e-07	26.9898	0.588125	3.52998e-07	53.363	6.43266	0.0923563	0.0048641	0.0119625	1.81642e-06	0.687132	0.0412959	0.926	1	0.429	0.93
15:45661678-T/A	4	3.81564e-07	0.160285	0.0315649	0.00170151	0.153028	0.0487672	3.9236e-07	25.7854	0.674322	6.12418e-07	53.9652	6.51681	0.0890017	0.00501405	0.0156445	1.76534e-06	0.687132	0.0627659	0.903	1	0.433	0.901
15:45663193-A/G	4	3.91386e-07	0.159993	0.0315375	0.00159106	0.152919	0.0484299	4.1014e-07	25.7363	0.634821	6.50782e-07	53.3917	6.43662	0.0921957	0.00489357	0.0150128	1.96082e-06	0.687132	0.0627659	0.908	1	0.436	0.902
15:45665653-C/A	4	3.64268e-07	0.16034	0.0315212	0.0017872	0.15305	0.0489998	3.69027e-07	25.8749	0.708078	5.79473e-07	54.4784	6.59028	0.0861694	0.00510768	0.0157144	1.61521e-06	0.687132	0.0627659	0.9	1	0.431	0.9
15:45672253-T/C	2	1.1193e-06	0.180596	0.0370879	0.00699388	0.183629	0.0680828	1.16278e-06	23.7112	0.318086	1.22424e-06	70.216	3.3575	0.0668994	0.00651173	0.02163	3.03644e-06	NA	NA	NA	NA	NA	NA
15:45679667-C/G	4	5.37581e-07	0.157775	0.031477	0.00127682	0.151281	0.0469649	6.09134e-07	25.1241	0.48869	9.98364e-07	50.6789	6.0826	0.10766	0.00437517	0.0155571	3.13938e-06	0.687132	0.0627659	0.913	1	0.45	0.904
15:45681761-T/C	4	3.9393e-07	0.159681	0.0314836	0.00109852	0.152897	0.0468436	4.51059e-07	25.7238	0.459484	7.18839e-07	50.4189	6.05069	0.10917	0.0043312	0.0126251	2.82973e-06	0.687132	0.0627659	0.929	1	0.446	0.906
15:45682277-C/T	4	4.68297e-07	0.158792	0.0315134	0.00109548	0.152175	0.0466111	5.42333e-07	25.3902	0.438662	8.32876e-07	49.8762	5.98518	0.112333	0.00424435	0.0136782	3.23615e-06	0.687132	0.0627659	0.925	1	0.449	0.906
15:45694516-G/T	4	3.42599e-07	0.160379	0.0314569	0.0013535	0.153211	0.047813	3.72119e-07	25.9933	0.573036	5.8756e-07	52.4058	6.30329	0.0977516	0.00468296	0.013472	2.03087e-06	0.687132	0.0627659	0.92	1	0.439	0.904
15:45695695-G/A	4	2.3501e-07	0.162678	0.0314702	0.000792019	0.155989	0.0464866	2.71362e-07	26.7214	0.446728	4.72185e-07	49.7559	5.97085	0.113037	0.00421205	0.0106715	2.11841e-06	0.634739	0.0627659	0.941	1	0.47	0.909
15:45696890-T/C	4	6.03279e-08	0.171217	0.0316025	0.000332323	0.168542	0.0469645	6.85567e-08	29.3528	0.492129	1.44152e-07	50.2354	6.02838	0.110238	0.00433813	0.013044	1.45374e-06	0.471173	0.0191186	0.921	1	0.569	0.965
15:45701597-A/G	4	6.14363e-08	0.171315	0.0316396	0.000371309	0.16869	0.0473891	6.83977e-08	29.3176	0.530648	1.37826e-07	50.9998	6.12243	0.105803	0.00448163	0.0142039	1.37643e-06	0.471173	0.0180137	0.912	1	0.565	0.966
15:45703391-G/A	4	7.10639e-08	0.1703	0.0316047	0.000269802	0.167828	0.0460726	8.47825e-08	29.0355	0.402864	1.74298e-07	48.3616	5.80963	0.121248	0.00402485	0.0133375	1.98728e-06	0.471173	0.0180137	0.924	1	0.575	0.966
15:45703824-T/A	4	1.27174e-07	0.166249	0.0314694	0.00153591	0.159131	0.0502338	1.17208e-07	27.9087	0.901643	1.86567e-07	57.5837	7.07275	0.0696149	0.00569726	0.0169154	7.74537e-07	0.645969	0.0311411	0.889	1	0.42	0.939
15:45711492-A/G	4	4.26682e-08	0.173755	0.0317105	0.000118383	0.170895	0.0443946	5.38371e-08	30.0242	0.230522	1.21448e-07	44.3174	5.38768	0.145513	0.00343861	0.0079679	2.38465e-06	0.471173	0.0180137	0.959	1	0.574	0.969
15:45716425-T/C	4	7.06891e-06	0.149375	0.0332565	0.00166042	0.145032	0.046114	9.83002e-06	20.1745	0.0891796	1.17774e-05	43.1496	5.27701	0.152601	0.00362179	0.0119042	6.33071e-05	0.888682	0.0780152	NA	NA	NA	NA
15:45723983-A/G	4	2.33299e-07	0.174644	0.0337761	0.00052999	0.170806	0.0492928	2.69204e-07	26.7355	0.446997	5.92407e-07	48.2462	5.79668	0.121933	0.00459479	0.0130534	2.30129e-06	0.489322	0.0589469	0.929	1	0.583	0.92
15:45724729-A/G	4	3.11152e-07	0.172455	0.0337052	0.0008155	0.169023	0.0504927	3.36299e-07	26.1792	0.578882	7.27484e-07	50.7033	6.0856	0.107519	0.00505525	0.0170765	2.06721e-06	0.489322	0.0589469	0.9	1	0.579	0.916
15:45728599-A/G	4	9.47177e-08	0.179407	0.0336183	0.000493068	0.174866	0.0501841	1.05924e-07	28.4791	0.515219	2.53551e-07	50.2962	6.03576	0.109884	0.00495373	0.00829355	1.24845e-06	0.489322	0.0589469	0.951	1	0.572	0.922
15:45748607-G/C	4	2.94463e-06	0.162109	0.0346784	0.00429525	0.158442	0.0554842	2.78587e-06	21.8523	0.835254	3.05246e-06	56.7664	6.93905	0.0738661	0.00681397	0.0354203	6.47487e-06	0.767325	0.0472467	NA	NA	NA	NA
15:45758478-A/G	4	6.0008e-06	-0.162765	0.0359593	0.0101635	-0.15556	0.0605241	5.40249e-06	20.4879	0.929374	4.22429e-06	60.9729	7.68696	0.0529442	0.0086943	0.0165502	1.87277e-05	0.840688	0.0434822	NA	NA	NA	NA
15:45960341-G/A	4	1.46059e-06	-0.15341	0.0318507	1.46059e-06	-0.15341	0.0318507	2.14636e-06	23.1992	0	6.28245e-06	0	1.93876	0.585215	0	0.000561015	0.00145297	0.142983	0.328707	NA	NA	NA	NA
15:45962041-A/G	4	2.57282e-06	-0.330787	0.0703463	0.00132816	-0.370154	0.115319	2.88671e-06	22.1114	0.507434	2.84583e-06	58.4976	7.22849	0.0649609	0.0299823	0.00434121	0.362815	0.000681454	0.00295138	NA	NA	NA	NA
15:45962627-A/G	4	4.20134e-06	-0.146403	0.0318187	4.20134e-06	-0.146403	0.0318187	6.1341e-06	21.1707	0	2.13729e-05	0	1.79391	0.616262	0	0.000337398	0.00962415	0.112495	0.344886	NA	NA	NA	NA
15:45963640-A/G	4	2.56132e-06	-0.150789	0.0320609	2.56132e-06	-0.150789	0.0320609	3.75071e-06	22.12	0	1.67941e-05	0	1.22126	0.747909	0	0.000603479	0.00829656	0.0658595	0.268501	NA	NA	NA	NA
15:45964038-A/G	4	5.20851e-07	-0.254826	0.0507776	5.20851e-07	-0.254826	0.0507776	7.61759e-07	25.185	0	3.3843e-06	0	2.69766	0.440626	0	0.00478172	0.0407925	0.00292938	0.00868282	0.993	0.936	0.994	0.982
15:45966625-C/T	4	6.69474e-07	-0.276148	0.0555628	8.3854e-07	-0.276735	0.0561765	9.81155e-07	24.7011	0	6.32821e-06	1.65123	3.05037	0.383924	0.000224216	0.0140233	0.00927183	0.0153006	0.00260549	0.982	0.989	0.983	0.986
15:45967707-C/T	4	1.89364e-07	-0.291941	0.0560403	1.89364e-07	-0.291941	0.0560403	2.75811e-07	27.1387	0	2.0433e-06	0	2.60825	0.456044	0	0.00479154	0.00889395	0.0153006	0.00260549	0.994	0.989	0.984	0.988
15:45968535-A/C	4	6.82131e-06	-0.167753	0.0372851	0.012501	-0.154199	0.0617372	5.18433e-06	20.2427	1.2524	3.47698e-06	61.6723	7.82723	0.0497206	0.00928113	6.04041e-06	0.0342193	0.0782156	0.923277	NA	NA	NA	NA
15:45970131-G/C	4	3.14611e-07	-0.164893	0.0322404	1.4022e-05	-0.163276	0.0375907	4.56703e-07	26.1579	0	6.26721e-07	24.3044	3.96324	0.265461	0.00138277	0.000218216	0.00266236	0.00762063	0.579076	0.999	0.993	0.982	0.437
15:45970676-G/A	4	4.25938e-08	-0.28773	0.0525079	1.62075e-06	-0.295893	0.0616992	6.04425e-08	30.0276	0	4.70587e-07	22.6233	3.87714	0.27504	0.0035026	0.00262371	0.00492649	0.0215817	0.000636162	0.996	0.994	0.98	0.993
15:45971130-C/T	4	8.62906e-08	-0.28468	0.0531768	3.90022e-06	-0.294403	0.0637701	1.26987e-07	28.6595	0	9.10311e-07	25.5533	4.02973	0.258272	0.00419309	0.00653147	0.00386656	0.0215817	0.000636162	0.991	0.995	0.98	0.993
15:45973570-G/A	4	1.58937e-08	-0.193836	0.0342974	0.000586222	-0.183738	0.0534445	1.58592e-08	31.9409	0.726165	7.57977e-09	57.0658	6.98744	0.0722991	0.0064475	7.71699e-06	0.000115774	0.047318	0.721316	1	0.999	0.899	0.16
15:45976156-C/G	4	4.88281e-09	-0.31096	0.0531454	2.23563e-06	-0.324719	0.0686383	7.20958e-09	34.2356	0	5.58292e-08	34.7314	4.59639	0.203852	0.00648953	0.0017196	0.00171315	0.0214648	0.000194632	0.997	0.998	0.98	0.997
15:45977360-C/T	4	3.01392e-06	-0.158631	0.0339691	3.01392e-06	-0.158631	0.0339691	4.40691e-06	21.8077	0	2.72943e-05	0	0.210166	0.975932	0	0.00285658	0.00377347	0.0754875	0.209953	NA	NA	NA	NA
15:45977558-T/C	4	5.97721e-07	-0.170124	0.0340796	5.97721e-07	-0.170124	0.0340796	8.76404e-07	24.9196	5.55112e-17	5.68324e-06	0	0.413041	0.937535	0	0.00249656	0.000859509	0.0754875	0.165644	0.996	0.998	0.936	0.894
15:45977752-C/T	4	3.95401e-07	-0.174219	0.0343549	3.95401e-07	-0.174219	0.0343549	5.74381e-07	25.7167	0	3.40806e-06	0	0.604631	0.895371	0	0.00138527	0.000637885	0.112216	0.166828	0.997	0.998	0.908	0.889
15:45980375-C/T	4	1.2643e-06	-0.228491	0.0471573	1.2643e-06	-0.228491	0.0471573	1.8604e-06	23.4768	0	1.15368e-05	0	0.554075	0.906861	0	0.00403312	0.00328963	0.147601	0.0249735	NA	NA	NA	NA
15:45981317-G/A	4	1.0873e-08	-0.296317	0.0518352	1.42842e-05	-0.314025	0.0723653	1.57682e-08	32.6786	0	1.12443e-07	43.1259	5.27481	0.152745	0.00883213	0.00134158	0.00282495	0.0414599	0.000133295	0.998	0.996	0.964	0.997
15:45982965-A/T	4	9.84097e-09	-0.297445	0.051879	1.31422e-05	-0.314808	0.0722414	1.42631e-08	32.8724	0	1.02538e-07	42.8786	5.25197	0.15425	0.00875502	0.00112748	0.00306714	0.0414599	0.000133295	0.998	0.996	0.964	0.997
15:45983004-G/T	4	1.08699e-07	-0.269889	0.0508119	1.08699e-07	-0.269889	0.0508119	1.59772e-07	28.2125	0	7.18159e-07	0	2.75976	0.430167	0	0.000545306	0.00496879	0.161554	0.00246296	0.999	0.993	0.861	0.99
15:45983824-T/C	4	6.26182e-07	-0.186935	0.0375147	6.26182e-07	-0.186935	0.0375147	9.17743e-07	24.8299	0	2.60756e-06	0	2.36929	0.499376	0	0.000159364	0.00953651	0.0246672	0.278497	0.999	0.983	0.967	0.72
15:45984722-G/T	4	1.45216e-06	-0.164074	0.0340565	0.00150952	-0.157909	0.0497689	1.50898e-06	23.2103	0.664488	9.99779e-07	51.0624	6.13025	0.105442	0.00501212	3.91881e-06	0.156294	0.0216219	0.386243	NA	NA	NA	NA
15:45987020-A/G	2	3.56792e-07	-0.238906	0.0469302	0.030591	-0.225591	0.104327	2.53997e-07	25.915	1.03625	1.18692e-07	79.2496	4.81917	0.0281448	0.0172704	1.15536e-07	0.104224	NA	NA	1	0.473	NA	NA
15:45987819-G/A	4	1.69854e-06	-0.16304	0.0340636	0.00323658	-0.155581	0.0528411	1.46301e-06	22.909	1.02805	9.10852e-07	56.7029	6.92886	0.0742	0.0062703	2.06885e-06	0.145092	0.0315288	0.453936	NA	NA	NA	NA
15:45987889-C/T	4	3.82253e-06	-0.157976	0.034188	0.000546548	-0.154314	0.0446401	5.06963e-06	21.3518	0.186938	4.75117e-06	39.1805	4.93263	0.176798	0.0031115	2.66989e-05	0.131423	0.016752	0.421111	NA	NA	NA	NA
15:45988704-T/C	4	4.27964e-06	-0.156854	0.0341186	0.00182243	-0.15076	0.0483556	4.7671e-06	21.1353	0.52341	3.60116e-06	48.1948	5.79092	0.122237	0.0044736	8.77927e-06	0.16011	0.0315288	0.450678	NA	NA	NA	NA
15:45988895-T/C	4	4.55378e-06	-0.156116	0.0340541	0.00221127	-0.149736	0.0489289	4.89785e-06	21.0164	0.589941	3.40901e-06	49.5216	5.94314	0.11441	0.00470356	7.95053e-06	0.177684	0.0315288	0.450678	NA	NA	NA	NA
15:45990150-T/C	4	1.6756e-06	-0.164124	0.0342706	0.00214017	-0.157691	0.0513643	1.6586e-06	22.9351	0.7638	9.97327e-07	53.5382	6.45692	0.0913769	0.00559665	4.2811e-06	0.160858	0.016752	0.450628	NA	NA	NA	NA
15:45990308-G/T	4	3.80768e-06	-0.157459	0.0340702	0.00134658	-0.151749	0.0473347	4.41468e-06	21.3593	0.445102	3.56161e-06	46.125	5.56845	0.134602	0.00410566	9.45072e-06	0.153469	0.0315288	0.421172	NA	NA	NA	NA
15:45991578-C/T	4	1.70729e-06	-0.164105	0.0342936	0.000820783	-0.159266	0.0476035	2.01933e-06	22.8991	0.419511	1.55142e-06	46.0404	5.55972	0.13511	0.0041452	8.28149e-06	0.157085	0.016752	0.352941	NA	NA	NA	NA
15:45995757-T/G	4	3.85314e-07	-0.171742	0.0338336	2.11372e-06	-0.170776	0.0360118	5.59604e-07	25.7665	0	1.45217e-06	10.5735	3.35471	0.3401	0.000559556	2.13123e-05	0.0426314	0.0186632	0.235022	1	0.918	0.971	0.763
15:45996382-A/G	4	4.1593e-07	-0.184908	0.0365322	0.00572141	-0.171204	0.0619555	2.38084e-07	25.619	1.8059	1.82295e-07	63.7598	8.2781	0.0406007	0.00969368	2.01795e-07	0.10579	0.0513712	0.49341	1	0.619	0.844	0.31
15:45996818-T/C	4	2.26533e-09	-0.19511	0.0326405	1.69592e-05	-0.193287	0.0449341	2.76664e-09	35.731	0.414183	3.24198e-09	44.6415	5.41923	0.14355	0.00357637	4.56616e-07	0.0796269	0.00256357	0.0597564	1	0.743	0.994	0.898
15:45998096-A/G	4	7.52888e-09	-0.189115	0.0327263	7.15365e-06	-0.187514	0.0417713	1.0062e-08	33.3931	0.177912	1.5304e-08	35.9107	4.68097	0.196705	0.00249994	1.43222e-06	0.071408	0.00361063	0.0774839	1	0.805	0.992	0.89
15:46000375-C/T	4	1.49705e-05	-0.141355	0.032652	0.0385392	-0.119053	0.0575392	8.35866e-06	18.7413	1.83256	5.728e-06	65.6039	8.72191	0.0332262	0.00854064	1.56754e-06	0.0406869	0.797444	0.703343	NA	NA	NA	NA
15:46004805-T/A	4	2.96009e-07	-0.188723	0.0368171	3.85399e-06	-0.18633	0.040339	4.30902e-07	26.2756	0	1.09661e-06	14.6187	3.51365	0.318996	0.000972614	1.28302e-05	0.0240318	0.0245872	0.435335	1	0.945	0.963	0.666
15:46006801-G/C	4	6.18158e-07	-0.190948	0.038301	6.18158e-07	-0.190948	0.038301	9.06464e-07	24.8548	0	5.54813e-06	0	0.595697	0.897417	0	0.00208626	0.00116876	0.0469835	0.221698	0.996	0.997	0.955	0.862
15:46012120-G/A	4	2.22696e-07	-0.197401	0.0381132	2.22696e-07	-0.197401	0.0381132	3.25488e-07	26.8254	0	1.64174e-06	0	0.899706	0.825499	0	0.000708977	0.000603376	0.0686464	0.277585	0.998	0.998	0.936	0.826
15:46021264-G/A	4	5.16054e-08	0.193924	0.0356105	5.16054e-08	0.193924	0.0356105	7.5983e-08	29.6555	0	4.83395e-07	0	1.68016	0.641354	0	1.63758e-05	0.0102489	0.0649632	0.0961405	1	0.983	0.944	0.926
15:46022639-C/A	4	5.72918e-07	-0.195691	0.0391372	5.72918e-07	-0.195691	0.0391372	8.36347e-07	25.0013	0	4.08353e-06	0	0.812395	0.8465	0	0.000367151	0.00330832	0.0567953	0.352726	0.999	0.994	0.944	0.795
15:46022647-G/T	4	8.20039e-08	-0.210809	0.0393106	8.20039e-08	-0.210809	0.0393106	1.20415e-07	28.7582	0	5.19195e-07	0	1.50241	0.681714	0	3.1945e-05	0.00361066	0.0567953	0.352726	1	0.993	0.942	0.774
15:46024128-G/A	4	6.56735e-09	-0.229009	0.0394733	6.56735e-09	-0.229009	0.0394733	9.62816e-09	33.6589	0	5.03045e-08	0	1.04392	0.790626	0	2.64795e-05	0.000600947	0.0447653	0.264095	1	0.999	0.955	0.822
15:46028262-C/T	4	3.66244e-08	-0.209306	0.0380114	3.66244e-08	-0.209306	0.0380114	5.19575e-08	30.3204	0	3.56409e-07	0	1.24301	0.742708	0	0.00161358	5.46125e-05	0.0911708	0.11495	0.997	1	0.926	0.918
15:46029086-A/G	4	2.33686e-07	-0.190189	0.0367847	2.33686e-07	-0.190189	0.0367847	3.40754e-07	26.7323	0	1.30931e-06	0	1.37454	0.711513	0	0.000274962	0.000632995	0.21937	0.193828	0.999	0.998	0.824	0.851
15:46046545-G/T	4	5.72045e-06	-0.154679	0.0340967	5.72045e-06	-0.154679	0.0340967	8.33411e-06	20.5795	0	3.81117e-05	0	1.00233	0.800689	0	0.000835058	0.0188722	0.311351	0.0488076	NA	NA	NA	NA
15:46046637-C/A	4	2.18692e-06	-0.158115	0.0333903	3.17723e-05	-0.161927	0.0389213	3.19769e-06	22.4234	0	5.96576e-06	24.0849	3.95178	0.266718	0.00146975	0.214989	0.00704224	0.0080899	0.00115433	NA	NA	NA	NA
15:46059550-C/G	4	5.12547e-06	-0.15247	0.0334394	5.12547e-06	-0.15247	0.0334394	7.47562e-06	20.7898	0	1.58831e-05	0	2.87006	0.412096	0	0.207568	0.00353885	0.0207423	0.00415048	NA	NA	NA	NA
15:46060175-C/T	4	5.69692e-06	-0.152563	0.0336239	5.69692e-06	-0.152563	0.0336239	8.30012e-06	20.5874	0	3.63502e-05	0	0.894592	0.826733	0	0.00063855	0.00896119	0.256953	0.19147	NA	NA	NA	NA
15:46073591-A/G	4	5.52653e-06	-0.155851	0.0343002	5.52653e-06	-0.155851	0.0343002	8.05036e-06	20.6456	0	4.52436e-05	0	0.843996	0.838917	0	0.00191826	0.0358649	0.166	0.0185739	NA	NA	NA	NA
15:46075314-C/T	4	6.42726e-06	-0.146592	0.0324907	6.42726e-06	-0.146592	0.0324907	9.36486e-06	20.3566	0	3.43607e-05	0	1.53552	0.674096	0	0.000609324	0.0183743	0.436847	0.0460398	NA	NA	NA	NA
15:46075933-C/T	4	4.40372e-06	-0.149433	0.0325465	4.40372e-06	-0.149433	0.0325465	6.42569e-06	21.0806	4.44089e-16	2.03895e-05	0	2.05943	0.560164	0	0.000265923	0.020501	0.481802	0.0460398	NA	NA	NA	NA
15:46077188-C/T	4	2.11982e-06	-0.159788	0.0336988	2.11982e-06	-0.159788	0.0336988	3.10006e-06	22.4833	0	1.17249e-05	0	1.8413	0.605989	0	0.000508069	0.0190879	0.400135	0.014006	NA	NA	NA	NA
15:46087278-T/C	4	1.77483e-07	-0.178531	0.0341915	2.58272e-07	-0.17884	0.0347155	2.57745e-07	27.264	0	6.47392e-07	2.54733	3.07842	0.379692	0.000127864	0.109094	0.00131712	0.013392	0.000758474	0.8	0.997	0.979	0.998
15:46087523-T/C	4	1.52873e-07	-0.179501	0.0341967	1.52873e-07	-0.179501	0.0341967	2.22366e-07	27.5527	0	6.10182e-07	0	2.93916	0.4011	0	0.101566	0.00129173	0.013392	0.000758474	0.82	0.997	0.98	0.998
15:46088857-G/A	4	1.51191e-06	-0.162346	0.0337541	1.51191e-06	-0.162346	0.0337541	2.21778e-06	23.1328	0	9.23859e-06	0	1.69929	0.637091	0	0.000643912	0.0150894	0.358829	0.0111607	NA	NA	NA	NA
15:46089416-A/G	4	2.24833e-06	-0.159312	0.0336833	2.24833e-06	-0.159312	0.0336833	3.28696e-06	22.3702	0	1.16398e-05	0	2.31444	0.50976	0	0.00106451	0.0179518	0.432075	0.00535721	NA	NA	NA	NA
15:46089630-A/G	4	1.92971e-06	-0.160174	0.0336454	1.92971e-06	-0.160174	0.0336454	2.82033e-06	22.6638	0	9.63191e-06	0	2.42235	0.489487	0	0.000757315	0.0204727	0.432075	0.00535721	NA	NA	NA	NA
15:46089746-A/G	4	9.5497e-07	-0.164855	0.0336391	9.5497e-07	-0.164855	0.0336391	1.40623e-06	24.0168	0	5.41073e-06	0	1.8269	0.609098	0	0.000390228	0.0142634	0.365023	0.0111607	0.999	0.976	0.757	0.98
15:46093393-C/T	4	6.26944e-07	-0.168264	0.0337695	6.26944e-07	-0.168264	0.0337695	9.18815e-07	24.8276	0	3.03143e-06	0	2.19962	0.532023	0	0.00055691	0.0068045	0.463431	0.00708625	0.998	0.987	0.687	0.985
15:46095522-A/G	4	2.2323e-07	-0.17415	0.033627	2.2323e-07	-0.17415	0.033627	3.26163e-07	26.8207	0	1.17986e-06	0	2.11277	0.549333	0	0.000246786	0.00605667	0.398535	0.00708625	0.999	0.989	0.716	0.986
15:46096046-T/C	4	2.90164e-06	-0.154722	0.0330768	4.42693e-05	-0.15322	0.0375172	4.23692e-06	21.8805	0	7.50628e-06	19.4059	3.72236	0.293047	0.00111183	0.000477768	0.019715	0.747034	0.00505016	NA	NA	NA	NA
15:46096091-G/A	4	2.49763e-06	-0.15584	0.0330987	4.76753e-05	-0.154165	0.0379087	3.65471e-06	22.1683	0	6.28642e-06	20.8091	3.78831	0.285248	0.00121451	0.000399764	0.01948	0.747034	0.00505016	NA	NA	NA	NA
15:46097465-C/T	4	1.11988e-07	-0.209092	0.0394058	1.11988e-07	-0.209092	0.0394058	1.64202e-07	28.1548	0	8.92956e-07	0	0.954871	0.81217	0	0.000420249	0.000708636	0.150779	0.076443	0.999	0.998	0.877	0.938
15:46098693-A/G	4	1.93308e-06	-0.157814	0.0331522	4.01395e-05	-0.156057	0.0380009	2.82522e-06	22.6604	0	4.87552e-06	20.9459	3.79487	0.284483	0.00122804	0.000347783	0.0170316	0.743504	0.00505016	NA	NA	NA	NA
15:46098890-A/G	4	1.87189e-06	-0.157765	0.0330968	3.86932e-05	-0.155999	0.0379085	2.73696e-06	22.7222	0	4.57833e-06	20.7974	3.78776	0.285313	0.00121397	0.000337765	0.0170316	0.743504	0.00505016	NA	NA	NA	NA
15:46099547-G/A	4	4.23542e-07	-0.169448	0.0335006	4.23542e-07	-0.169448	0.0335006	6.18603e-07	25.584	0	1.90721e-06	0	2.22629	0.526788	0	0.00026956	0.00591565	0.485351	0.0109295	0.999	0.988	0.663	0.98
15:46101357-C/T	4	2.12056e-07	-0.173825	0.0335023	2.12056e-07	-0.173825	0.0335023	3.11246e-07	26.92	0	9.19927e-07	0	2.55807	0.464888	0	0.000163219	0.00607802	0.485351	0.00708625	0.999	0.987	0.648	0.985
15:46102817-G/A	4	2.11273e-07	-0.174381	0.033605	2.11273e-07	-0.174381	0.033605	3.09984e-07	26.9271	0	8.775e-07	0	2.56508	0.463645	0	0.000152662	0.00611617	0.485351	0.00749413	0.999	0.987	0.646	0.984
15:46103010-G/C	4	1.79314e-07	-0.175552	0.0336333	1.79314e-07	-0.175552	0.0336333	2.60458e-07	27.2442	0	7.36032e-07	0	2.64045	0.450442	0	0.000121076	0.00626862	0.485351	0.00749413	1	0.987	0.641	0.985
15:46103573-C/T	4	1.97227e-07	-0.175113	0.033663	1.97227e-07	-0.175113	0.033663	2.87924e-07	27.0601	0	7.0001e-07	0	2.91685	0.404624	0	0.000114598	0.00590736	0.543821	0.00749413	1	0.987	0.595	0.984
15:46104254-T/C	4	4.48169e-08	-0.203532	0.0372037	4.48169e-08	-0.203532	0.0372037	6.45067e-08	29.929	0	3.52817e-07	0	1.17114	0.759934	0	0.000330571	0.00101577	0.17192	0.0185158	0.999	0.998	0.866	0.975
15:46105377-T/C	4	7.10314e-08	-0.200276	0.0371669	7.10314e-08	-0.200276	0.0371669	1.03527e-07	29.0364	0	5.6667e-07	0	1.17506	0.758991	0	0.000482904	0.00111986	0.17192	0.0185158	0.999	0.998	0.87	0.975
15:46105757-A/C	4	3.79334e-08	-0.204565	0.0371923	3.79334e-08	-0.204565	0.0371923	5.39093e-08	30.2523	0	3.05963e-07	0	1.26362	0.73779	0	0.000404661	0.000718594	0.17192	0.0169769	0.999	0.999	0.866	0.977
15:46106506-G/A	4	9.51585e-08	-0.199243	0.0373413	9.51585e-08	-0.199243	0.0373413	1.40617e-07	28.4701	0	7.8816e-07	0	1.36549	0.713643	0	0.000779518	0.001062	0.17192	0.0146023	0.998	0.998	0.871	0.978
15:46108730-G/T	4	8.87333e-09	-0.215214	0.0374223	8.87333e-09	-0.215214	0.0374223	1.29139e-08	33.0736	2.22045e-16	8.39447e-08	0	1.915	0.590235	0	0.000743725	0.000151944	0.107632	0.00977541	0.998	1	0.911	0.985
15:46109989-G/A	4	3.95171e-09	-0.220331	0.0374319	3.95171e-09	-0.220331	0.0374319	5.86409e-09	34.6474	0	3.60251e-08	0	1.6528	0.647478	0	0.00031568	0.00017696	0.107632	0.00977541	0.999	1	0.908	0.985
15:46114922-T/C	4	6.03547e-09	-0.216929	0.0373001	6.03547e-09	-0.216929	0.0373001	8.86642e-09	33.8232	0	5.35367e-08	0	1.84645	0.60488	0	0.000525994	0.000158573	0.107632	0.00915546	0.999	1	0.91	0.986
15:46116889-C/T	4	4.35565e-09	-0.207676	0.0353786	1.36644e-08	-0.208401	0.0367061	6.44868e-09	34.4579	0	4.01322e-08	5.2906	3.16758	0.366502	0.000306442	0.000494275	0.000943608	0.114424	0.000514804	0.999	0.999	0.907	0.997
15:46121174-A/G	4	2.82327e-09	-0.220992	0.0371942	2.82327e-09	-0.220992	0.0371942	4.2226e-09	35.3021	0	3.23612e-08	0	1.73987	0.628106	0	0.000833081	0.000180909	0.0405258	0.00564418	0.998	1	0.965	0.99
15:46125003-G/T	4	1.42426e-08	-0.207672	0.0366235	1.42426e-08	-0.207672	0.0366235	2.04752e-08	32.154	5.55112e-17	1.49734e-07	0	0.486971	0.921744	0	0.000198604	0.000799441	0.0818419	0.0333793	1	0.999	0.933	0.969
15:46125025-A/G	4	1.28684e-07	-0.186794	0.035373	1.28684e-07	-0.186794	0.035373	1.8667e-07	27.8859	0	9.29906e-07	0	1.19688	0.753753	0	0.000463313	0.000482784	0.0675403	0.253822	0.999	0.999	0.936	0.823
15:46126884-A/T	4	7.61037e-10	-0.225765	0.0366927	7.61037e-10	-0.225765	0.0366927	1.17227e-09	37.8575	0	8.73349e-09	0	0.784039	0.853281	0	0.000105818	0.000204204	0.0512508	0.0141481	1	1	0.955	0.984
15:46126920-G/T	4	2.04874e-09	-0.219074	0.0365495	2.04874e-09	-0.219074	0.0365495	3.08686e-09	35.9268	0	2.26237e-08	0	0.809761	0.847131	0	0.000128461	0.000442776	0.0677836	0.0114509	1	0.999	0.943	0.986
15:46126948-A/G	4	3.99364e-10	-0.233819	0.0373855	3.99364e-10	-0.233819	0.0373855	6.23747e-10	39.116	0	4.62754e-09	0	0.763398	0.8582	0	6.52941e-05	0.000171767	0.0512508	0.0141481	1	1	0.953	0.985
15:46126991-T/C	4	2.16529e-07	-0.173292	0.0334246	2.93833e-06	-0.176007	0.0376479	3.17682e-07	26.8796	0	1.70787e-06	18.8443	3.6966	0.296145	0.00108416	0.0403829	0.0132116	0.0389576	6.43126e-05	0.944	0.976	0.964	0.999
15:46127351-G/A	4	2.97892e-07	-0.183183	0.0357447	2.97892e-07	-0.183183	0.0357447	4.33534e-07	26.2633	0	1.6919e-06	0	1.67411	0.642704	0	0.000535266	0.000557643	0.0832514	0.308692	0.999	0.998	0.918	0.767
15:46128211-A/G	4	2.42706e-09	-0.22063	0.0369794	2.42706e-09	-0.22063	0.0369794	3.64271e-09	35.5966	0	2.83892e-08	0	0.820243	0.844619	0	0.000196302	0.000440293	0.0593754	0.00995435	1	0.999	0.949	0.987
15:46128302-G/A	4	2.63016e-09	-0.22068	0.0370694	2.63016e-09	-0.22068	0.0370694	3.94023e-09	35.4401	0	2.99844e-08	0	0.716098	0.869411	0	0.000152643	0.000652787	0.0593754	0.00995435	1	0.999	0.949	0.987
15:46128422-A/T	2	1.92206e-06	-0.207759	0.0436336	1.92206e-06	-0.207759	0.0436336	2.35652e-06	22.6714	0	6.67506e-06	0	0.220792	0.638437	0	8.132e-05	0.00665108	NA	NA	NA	NA	NA	NA
15:46128458-T/C	2	4.24642e-07	-0.218991	0.0432997	4.24642e-07	-0.218991	0.0432997	5.13642e-07	25.579	0	1.52604e-06	0	1.31364e-05	0.997108	0	9.17928e-05	0.00134439	NA	NA	1	0.996	NA	NA
15:46128510-C/T	2	2.45395e-07	-0.227839	0.0441447	2.45395e-07	-0.227839	0.0441447	2.97752e-07	26.6378	0	8.81158e-07	0	0.0473347	0.827768	0	8.34668e-05	0.000814875	NA	NA	1	0.997	NA	NA
15:46128550-G/A	4	2.53563e-09	-0.221727	0.0372078	2.53563e-09	-0.221727	0.0372078	3.80183e-09	35.5114	1.11022e-16	2.79523e-08	0	0.723041	0.867772	0	0.000144346	0.000662335	0.0593754	0.00995435	1	0.999	0.949	0.987
15:46128843-A/G	2	1.39986e-06	-0.208864	0.0432878	1.39986e-06	-0.208864	0.0432878	1.71378e-06	23.2809	0	5.06231e-06	0	0.266543	0.60566	0	0.000765229	0.00047187	NA	NA	NA	NA	NA	NA
15:46128874-T/C	2	4.39385e-07	-0.22325	0.0441988	4.39385e-07	-0.22325	0.0441988	5.31391e-07	25.5131	0	1.54535e-06	0	0.0507685	0.821731	0	0.000117218	0.00105586	NA	NA	1	0.997	NA	NA
15:46128891-G/A	2	3.48807e-07	-0.22491	0.0441436	3.48807e-07	-0.22491	0.0441436	4.21812e-07	25.9587	0	1.21761e-06	0	0.161953	0.687365	0	0.000163581	0.000557867	NA	NA	0.999	0.998	NA	NA
15:46128926-T/C	2	3.44735e-07	-0.224731	0.0440891	3.44735e-07	-0.224731	0.0440891	4.17566e-07	25.9813	0	1.23631e-06	0	0.126694	0.721885	0	0.00014456	0.000636439	NA	NA	0.999	0.998	NA	NA
15:46129081-G/T	2	4.24317e-07	-0.222435	0.0439795	4.24317e-07	-0.222435	0.0439795	5.13251e-07	25.5804	0	1.5206e-06	0	0.136005	0.712285	0	0.000173969	0.000651333	NA	NA	0.999	0.998	NA	NA
15:46129082-A/T	2	3.54733e-07	-0.223777	0.0439487	3.54733e-07	-0.223777	0.0439487	4.27979e-07	25.9261	0	1.2635e-06	0	0.159786	0.689353	0	0.000172393	0.000539021	NA	NA	0.999	0.998	NA	NA
15:46129131-C/T	4	4.21901e-08	-0.19733	0.0359997	4.21901e-08	-0.19733	0.0359997	5.99409e-08	30.0461	0	4.18774e-07	0	0.4491	0.929923	0	0.000188092	0.00129895	0.0640161	0.0957733	1	0.998	0.945	0.927
15:46129568-G/C	4	1.5342e-09	-0.224254	0.0371236	1.5342e-09	-0.224254	0.0371236	2.32681e-09	36.4904	0	1.69754e-08	0	0.743901	0.862833	0	0.000117231	0.000477948	0.0593754	0.00995435	1	0.999	0.948	0.988
15:46130006-G/A	4	4.61998e-09	-0.222088	0.0378969	4.61998e-09	-0.222088	0.0378969	6.83048e-09	34.3433	0	5.37723e-08	0	2.15109	0.541647	0	0.00101504	0.00060366	0.0442481	0.0016684	0.998	0.999	0.962	0.995
15:46130051-G/A	4	6.68615e-10	-0.235168	0.0380942	6.68615e-10	-0.235168	0.0380942	1.03281e-09	38.1101	0	7.70908e-09	0	2.20591	0.530784	0	0.000511088	0.000186137	0.0376986	0.00160272	0.999	1	0.966	0.996
15:46130055-A/G	4	4.29807e-09	-0.222195	0.0378378	4.29807e-09	-0.222195	0.0378378	6.36544e-09	34.4838	0	4.78946e-08	0	2.33477	0.505893	0	0.00112369	0.000404744	0.0508274	0.0016684	0.998	0.999	0.957	0.995
15:46130142-C/G	4	2.30446e-09	-0.224323	0.0375451	2.30446e-09	-0.224323	0.0375451	3.46283e-09	35.6976	0	2.679e-08	0	1.88385	0.59686	0	0.000770508	0.000236428	0.0442481	0.00317068	0.998	1	0.962	0.993
15:46131080-T/C	4	1.29503e-08	-0.214359	0.0376946	1.29503e-08	-0.214359	0.0376946	1.86058e-08	32.3388	0	1.48408e-07	0	1.71121	0.634445	0	0.00143527	0.000759832	0.0442481	0.00353953	0.997	0.999	0.963	0.992
15:46131111-A/T	2	6.09952e-07	-0.220432	0.0441921	6.09952e-07	-0.220432	0.0441921	7.40411e-07	24.8805	0	2.1341e-06	0	0.299516	0.584186	0	0.000321104	0.000468522	NA	NA	0.999	0.998	NA	NA
15:46131204-G/A	4	1.06889e-09	-0.231643	0.037982	1.06889e-09	-0.231643	0.037982	1.63423e-09	37.195	0	1.26986e-08	0	1.96706	0.579272	0	0.000824741	0.000147458	0.0326793	0.00268444	0.998	1	0.971	0.994
15:46131237-G/T	4	5.6031e-09	-0.218239	0.0374454	5.6031e-09	-0.218239	0.0374454	8.24596e-09	33.9678	0	6.33192e-08	0	1.67042	0.64353	0	0.00169435	0.000150067	0.0431724	0.0068042	0.997	1	0.963	0.99
15:46131490-G/A	4	4.3143e-09	-0.238137	0.040557	4.3143e-09	-0.238137	0.040557	6.38889e-09	34.4765	0	4.66061e-08	0	1.49014	0.684548	0	0.000514707	0.000157089	0.0530257	0.0153431	0.999	1	0.952	0.982
15:46131925-T/C	4	1.46595e-06	-0.179609	0.0372957	1.46595e-06	-0.179609	0.0372957	2.15383e-06	23.1921	0	5.43704e-06	0	2.43994	0.486244	0	9.20319e-05	0.0169027	0.0385251	0.553875	NA	NA	NA	NA
15:46139843-C/T	4	4.49042e-10	0.208864	0.0334935	8.53787e-10	0.208974	0.0340648	6.99594e-10	38.8871	0	4.23231e-09	2.70483	3.0834	0.378944	0.000132311	0.00245662	2.62864e-06	0.00519472	0.0876333	0.993	1	0.993	0.922
15:46153871-T/C	4	2.75495e-09	0.198411	0.0333711	1.05644e-06	0.198041	0.0405752	3.85488e-09	35.3498	0.133953	2.1503e-08	28.5466	4.19854	0.240808	0.00189023	0.00782935	5.90004e-07	0.035495	0.0777933	0.976	1	0.966	0.931
15:46161483-T/G	4	1.5794e-07	0.17387	0.033162	1.5794e-07	0.17387	0.033162	2.30408e-07	27.4896	0	8.18323e-07	0	2.94757	0.399779	0	0.0355051	2.15731e-05	0.0255072	0.0841829	0.918	1	0.971	0.925
15:46161793-T/G	4	1.36309e-07	0.174876	0.0331824	1.36309e-07	0.174876	0.0331824	1.97223e-07	27.7745	4.44089e-16	1.02715e-06	0	2.25075	0.522021	0	0.0221188	4.11519e-05	0.0255072	0.0841829	0.955	1	0.973	0.93
15:46166020-A/G	2	3.6355e-06	0.184347	0.0398054	0.000892269	0.186095	0.0560113	4.45213e-06	21.448	0	8.64184e-06	49.3444	1.97411	0.160012	0.0030993	0.0157309	2.74108e-05	NA	NA	NA	NA	NA	NA
15:46179154-A/G	4	6.3921e-07	0.164695	0.0330781	5.8518e-06	0.165418	0.0365026	9.27853e-07	24.7902	0.0176668	2.24341e-06	15.1985	3.53767	0.315909	0.000831732	0.0457727	3.32864e-05	0.0233761	0.159671	0.878	1	0.967	0.861
15:46197114-T/G	4	2.18546e-10	0.213666	0.0336604	2.18546e-10	0.213666	0.0336604	3.45666e-10	40.2934	0	2.65215e-09	0	2.79012	0.425129	0	0.00300189	2.20641e-06	0.0071084	0.0315008	0.991	1	0.992	0.973
15:46222175-T/A	4	8.05768e-09	0.193557	0.0335613	0.000775465	0.205486	0.0611311	3.2912e-09	33.2611	2.53783	1.7089e-09	67.5186	9.23604	0.0263117	0.00988697	0.309109	8.67474e-07	0.00219237	0.00499913	0.082	1	0.993	0.985
15:46229575-G/A	4	1.16209e-07	0.170848	0.0322393	0.000775473	0.179302	0.0533415	9.38171e-08	28.0832	1.16026	5.98615e-08	60.2622	7.5495	0.0563002	0.00670307	0.158462	8.90203e-06	0.000676579	0.124664	0.388	1	0.995	0.739
15:46231246-T/C	4	6.37547e-08	0.193531	0.0357865	6.08991e-06	0.192493	0.0425564	9.37128e-08	29.2458	0	1.89678e-07	25.5638	4.0303	0.258211	0.00186766	0.0283691	1.15779e-05	0.0061779	0.186976	0.945	1	0.984	0.744
15:46232465-A/G	4	6.32068e-06	0.174976	0.0387512	0.00138149	0.175071	0.0547356	7.90814e-06	20.3886	0.290788	6.26362e-06	45.7046	5.52533	0.137131	0.00537509	0.0619731	5.63366e-05	0.0160771	0.520098	NA	NA	NA	NA
15:46232763-C/G	4	5.14214e-06	0.185805	0.0407565	4.2721e-05	0.183598	0.0448647	7.48652e-06	20.7836	0.00333392	1.11395e-05	14.2857	3.5	0.320762	0.00119011	0.252773	3.82514e-05	0.0508421	0.137476	NA	NA	NA	NA
15:46234315-T/C	4	8.76537e-08	0.171322	0.0320191	0.00120231	0.180473	0.0557304	5.71775e-08	28.6291	1.51431	3.19554e-08	63.9469	8.32106	0.039822	0.00775127	0.155095	5.32356e-06	0.00047862	0.155812	0.335	1	0.996	0.653
15:46234351-C/G	4	4.03785e-07	0.162466	0.0320625	0.00221557	0.172922	0.056516	2.20886e-07	25.6762	1.88815	1.08771e-07	65.0442	8.58227	0.0353926	0.00811632	0.456887	1.08075e-05	0.00174664	0.0330455	0.111	1	0.992	0.909
15:46235350-A/C	4	5.02033e-08	0.177064	0.0324853	0.000348783	0.190875	0.0533755	3.67061e-08	29.7089	1.30225	2.83954e-08	59.5183	7.41076	0.0598964	0.00662308	0.227307	1.9516e-05	0.000898731	0.0114074	0.222	1	0.996	0.973
15:46235490-C/A	4	1.63917e-06	0.153834	0.0320923	0.00318471	0.16547	0.0561044	9.65407e-07	22.9774	1.75449	4.35858e-07	64.6732	8.49214	0.0368637	0.00796215	0.541103	3.72369e-05	0.001896	0.0350822	0.11	1	0.99	0.904
15:46235671-A/G	4	7.12742e-09	0.186294	0.0321868	0.000226906	0.200637	0.0544174	4.5846e-09	33.4997	1.63839	4.03752e-09	61.5278	7.79785	0.0503797	0.0071034	0.146725	3.0809e-06	0.000898731	0.0114074	0.245	1	0.996	0.972
15:46235831-G/A	4	6.97682e-09	0.186408	0.0321865	0.000212027	0.200679	0.0541756	4.57856e-09	33.5413	1.59948	4.09666e-09	61.1856	7.7291	0.0519551	0.00700186	0.14269	3.1953e-06	0.000898731	0.0114074	0.255	1	0.996	0.972
15:46236028-G/A	4	7.18046e-09	0.186266	0.0321889	0.000228997	0.200617	0.0544463	4.60852e-09	33.4853	1.64244	4.03061e-09	61.5649	7.80536	0.0502104	0.00711524	0.147389	3.0809e-06	0.000898731	0.0114074	0.244	1	0.996	0.972
15:46236144-C/T	4	6.00258e-06	0.144538	0.031933	0.0117328	0.15466	0.061371	2.37868e-06	20.4874	2.50988	7.2229e-07	70.6601	10.225	0.0167475	0.010396	0.621729	2.20121e-05	0.000995796	0.202151	NA	NA	NA	NA
15:46236198-T/C	4	3.60284e-07	0.163291	0.0320881	0.00155669	0.173856	0.0549497	2.62531e-07	25.8962	1.33299	1.56837e-07	62.9573	8.09877	0.044014	0.00742937	0.210095	1.99578e-05	0.00052272	0.138187	0.309	1	0.995	0.688
15:46236244-C/G	4	1.76725e-08	0.180122	0.0319741	0.00101025	0.195156	0.0593603	6.92473e-09	31.7348	2.58112	2.83346e-09	68.2785	9.45731	0.0237899	0.00938431	0.381995	3.37287e-06	0.00310453	0.00148992	0.058	1	0.991	0.995
15:46236345-A/G	4	1.37194e-08	0.182206	0.0320963	0.000648237	0.19678	0.0576967	6.3763e-09	32.2267	2.25375	3.12964e-09	66.1753	8.86925	0.0310807	0.00859361	0.309156	3.35718e-06	0.00310453	0.0018268	0.085	1	0.991	0.994
15:46236465-A/G	4	2.43677e-07	0.166249	0.0322032	0.00128166	0.174793	0.0542825	1.50652e-07	26.6514	1.67088	8.17803e-08	61.9335	7.88095	0.0485372	0.00714048	0.421807	7.41696e-06	0.0053022	0.0140558	0.122	1	0.984	0.962
15:46237328-G/C	4	5.99047e-08	0.17391	0.0320921	0.000825425	0.181689	0.0543309	4.47713e-08	29.3665	1.22281	2.39996e-08	61.9308	7.88038	0.0485497	0.00713814	0.119925	5.53065e-06	0.000444616	0.173814	0.439	1	0.996	0.661
15:46237719-A/T	4	3.84975e-09	0.190178	0.0322855	0.000150925	0.202725	0.0534958	2.71257e-09	34.6983	1.48625	2.65805e-09	60.0396	7.50744	0.0573677	0.00670477	0.120534	1.88094e-06	0.000898731	0.0138514	0.312	1	0.997	0.968
15:46238442-C/T	4	5.38788e-07	0.160865	0.0320962	0.00194423	0.169396	0.0546683	3.52294e-07	25.1197	1.54946	1.94953e-07	62.6184	8.02534	0.0454909	0.00731585	0.406947	1.22047e-05	0.00196155	0.0530862	0.16	1	0.99	0.861
15:46239257-A/G	4	6.8463e-06	0.178851	0.0397587	6.8463e-06	0.178851	0.0397587	9.97482e-06	20.2357	0	3.12394e-05	0	2.2121	0.529569	0	0.187312	0.000310135	0.0344457	0.0723643	NA	NA	NA	NA
15:46239349-A/T	4	3.97522e-08	0.177027	0.032234	0.000876018	0.19057	0.0572697	1.89841e-08	30.1615	2.14005	8.76581e-09	65.5362	8.70478	0.0334847	0.00839637	0.367472	5.85524e-06	0.00346467	0.00273831	0.083	1	0.989	0.992
15:46239702-T/G	4	4.49247e-06	0.182588	0.0398039	4.49247e-06	0.182588	0.0398039	6.55569e-06	21.0423	0	2.22864e-05	0	2.11447	0.548992	0	0.156372	0.00024542	0.0344457	0.0723643	NA	NA	NA	NA
15:46240093-T/G	4	3.14415e-08	0.178189	0.0322036	0.000896786	0.19162	0.0576984	1.43637e-08	30.6165	2.23909	6.65394e-09	66.0939	8.84797	0.031382	0.00859367	0.365329	4.301e-06	0.00346467	0.00273831	0.078	1	0.99	0.992
15:46240364-T/C	4	1.21293e-07	0.169941	0.0321156	0.00141003	0.177888	0.0557189	8.34977e-08	28.0004	1.47103	3.94e-08	63.7569	8.27745	0.0406126	0.00772765	0.15984	5.58088e-06	0.000546196	0.189142	0.334	1	0.996	0.603
15:46240387-T/C	4	1.4814e-06	0.156485	0.032508	0.00069841	0.162573	0.0479538	1.76421e-06	23.172	0.40741	1.26269e-06	50.8165	6.09961	0.106863	0.00459972	0.186265	9.61211e-05	0.001262	0.1663	NA	NA	NA	NA
15:46242198-T/G	4	3.07861e-08	0.177996	0.0321472	0.000553953	0.189557	0.0548929	1.76732e-08	30.6573	1.7889	1.06352e-08	62.6949	8.0418	0.0451557	0.00738124	0.302326	4.38472e-06	0.00383908	0.00421689	0.125	1	0.989	0.988
15:46242265-T/G	4	3.4856e-06	0.148741	0.0320568	0.00543347	0.1587	0.0570832	1.80885e-06	21.5288	2.00258	7.38914e-07	65.9382	8.80753	0.0319624	0.00840156	0.60117	2.29659e-05	0.00314391	0.0646054	NA	NA	NA	NA
15:46242280-A/G	4	7.24873e-07	0.158767	0.0320444	0.00227236	0.166857	0.0546694	4.66637e-07	24.5478	1.56598	2.64184e-07	62.7365	8.05077	0.044974	0.00732926	0.410972	1.19812e-05	0.00218612	0.066392	0.162	1	0.989	0.827
15:46242654-G/A	4	8.15767e-07	0.158948	0.0322307	0.00247912	0.166429	0.0550018	5.28308e-07	24.3203	1.5631	2.78224e-07	62.8451	8.07431	0.0445007	0.00743744	0.443353	1.27296e-05	0.00218612	0.066392	0.155	1	0.989	0.826
15:46250578-C/G	4	6.63033e-08	0.174282	0.0322689	0.000270016	0.179057	0.0491578	6.30368e-08	29.1698	0.790286	4.60655e-08	53.4243	6.44113	0.0920132	0.00506691	0.123054	5.27358e-06	0.00156028	0.11445	0.512	1	0.993	0.8
15:46250599-A/G	4	4.61143e-08	0.177297	0.0324382	0.000259363	0.181416	0.0496644	4.27172e-08	29.8736	0.830638	3.1719e-08	53.9925	6.52067	0.0888508	0.00522881	0.119555	3.58759e-06	0.00156028	0.11445	0.517	1	0.994	0.795
15:46250661-A/G	4	7.68775e-09	0.187947	0.032544	0.000145265	0.19747	0.0519792	5.87856e-09	33.3525	1.28993	5.58594e-09	57.2449	7.01671	0.071367	0.00604992	0.128817	1.8109e-06	0.00164221	0.0205467	0.346	1	0.995	0.955
15:46251632-A/G	4	5.15443e-08	0.176341	0.0323805	0.000351783	0.181925	0.0509047	4.40564e-08	29.6578	0.967934	3.30021e-08	56.1519	6.84181	0.0771146	0.00570118	0.134896	3.9792e-06	0.00130992	0.102832	0.457	1	0.994	0.8
15:46253305-G/A	4	9.12792e-07	0.158819	0.032349	0.00204697	0.162076	0.0525651	7.69722e-07	24.1038	1.06069	3.30431e-07	59.2012	7.35316	0.0614538	0.00641179	0.206758	1.04116e-05	0.00238524	0.272919	0.353	1	0.986	0.518
15:46256543-A/G	4	5.69045e-07	0.162606	0.0325118	0.00614089	0.166259	0.0606749	3.11373e-07	25.0144	1.90488	7.21248e-08	69.0516	9.69355	0.021359	0.00995688	0.11785	8.4362e-06	0.000472467	0.651058	0.325	1	0.995	0.21
15:46259177-T/G	4	6.78949e-08	0.175358	0.0324939	0.000413841	0.180679	0.051168	5.88618e-08	29.1239	0.962457	4.1757e-08	56.3676	6.87562	0.0759697	0.00578466	0.13693	4.51979e-06	0.00130992	0.119172	0.458	1	0.994	0.772
15:46262620-C/T	2	7.58116e-06	0.239023	0.0533928	7.58116e-06	0.239023	0.0533928	9.25116e-06	20.0407	0	2.02281e-05	0	0.717596	0.396934	0	0.048427	4.01733e-05	NA	NA	NA	NA	NA	NA
15:46263268-A/G	4	1.23645e-07	0.193451	0.0365829	1.23645e-07	0.193451	0.0365829	1.80175e-07	27.9632	0	6.70609e-07	0	2.24111	0.523896	0	0.0976098	9.56789e-06	0.0668737	0.0337723	0.879	1	0.94	0.954
15:46263560-G/A	4	1.03228e-07	0.207464	0.03899	1.03228e-07	0.207464	0.03899	1.51286e-07	28.3125	0	5.29644e-07	0	2.6872	0.442408	0	0.0600903	7.56656e-06	0.0463629	0.0631731	0.927	1	0.952	0.904
15:46263793-T/C	4	5.21628e-08	0.213408	0.0392021	5.21628e-08	0.213408	0.0392021	7.68808e-08	29.6347	0	2.90859e-07	0	2.3785	0.497649	0	0.0275417	8.80827e-06	0.0463629	0.0638506	0.966	1	0.955	0.902
15:46264179-C/T	4	7.23066e-08	0.211398	0.0392544	7.23066e-08	0.211398	0.0392544	1.0549e-07	29.0019	0	3.96128e-07	0	2.48662	0.477715	0	0.037699	8.74713e-06	0.0463629	0.0638506	0.954	1	0.954	0.903
15:46264243-C/T	4	8.47901e-08	0.210395	0.0392775	8.47901e-08	0.210395	0.0392775	1.24478e-07	28.6934	0	4.60038e-07	0	2.48584	0.477855	0	0.0407046	9.60592e-06	0.0463629	0.0638506	0.951	1	0.954	0.903
15:46264523-C/T	4	7.959e-08	0.208369	0.0388166	7.959e-08	0.208369	0.0388166	1.16834e-07	28.816	0	4.43488e-07	0	2.55101	0.466143	0	0.0367068	9.54555e-06	0.0463629	0.0638506	0.953	1	0.954	0.907
15:46264954-G/A	4	9.54901e-08	0.20897	0.0391688	1.33153e-07	0.208745	0.0395766	1.41098e-07	28.4633	0	4.08869e-07	1.62207	3.04946	0.384061	0.000108067	0.0712002	5.3435e-06	0.0425501	0.0638506	0.911	1	0.953	0.897
15:46265915-T/C	4	3.94718e-08	0.177742	0.0323567	9.74607e-05	0.182502	0.0468336	4.18787e-08	30.1752	0.572696	3.84005e-08	48.6497	5.84223	0.119544	0.00420043	0.0999065	5.26182e-06	0.00228509	0.070742	0.61	1	0.992	0.881
15:46266488-T/C	4	8.87458e-08	0.173046	0.0323548	1.53659e-05	0.177004	0.0409411	1.23161e-07	28.6052	0.108316	1.52745e-07	33.5675	4.51586	0.21088	0.00224523	0.0904135	3.52945e-05	0.00241387	0.0471438	0.726	1	0.992	0.938
15:46267266-T/C	4	5.43117e-08	0.202729	0.0372898	5.43117e-08	0.202729	0.0372898	8.01177e-08	29.5564	0	3.15251e-07	0	2.53338	0.469289	0	0.0671351	2.15761e-06	0.178078	0.0343903	0.913	1	0.88	0.949
15:46267488-A/G	4	3.8496e-07	0.19164	0.0377523	3.8496e-07	0.19164	0.0377523	5.59086e-07	25.7683	0	2.74122e-06	0	1.41765	0.701402	0	0.0377993	2.90246e-05	0.250432	0.0436415	0.955	1	0.852	0.943
15:46267496-G/C	4	4.94199e-07	0.189671	0.0377189	4.94199e-07	0.189671	0.0377189	7.2421e-07	25.2863	0	3.29742e-06	0	1.56533	0.667276	0	0.0522175	2.5977e-05	0.250432	0.0436415	0.94	1	0.85	0.942
15:46273610-C/A	4	8.21591e-07	0.161269	0.0327107	0.000627039	0.166589	0.0487153	7.7458e-07	24.3066	0.845538	5.89573e-07	51.4452	6.17858	0.103238	0.00480043	0.284929	1.87527e-05	0.00587931	0.0635269	0.301	1	0.982	0.878
15:46279419-C/T	4	5.95232e-08	0.178775	0.0329829	6.43776e-05	0.18205	0.0455563	6.78173e-08	29.3789	0.481222	6.64343e-08	44.2258	5.37883	0.146068	0.00363172	0.128749	6.81154e-06	0.00342111	0.0565199	0.563	1	0.991	0.908
15:46386412-A/G	4	5.28937e-07	0.241691	0.0481888	0.00168283	0.231068	0.0735615	5.90974e-07	25.1553	0.510208	2.78858e-07	47.7904	5.74607	0.12464	0.00998656	0.00330009	5.07275e-06	0.273717	0.610062	0.986	1	0.745	0.244
15:46390703-T/C	4	7.09884e-07	0.239119	0.0482227	0.00125914	0.226173	0.0701284	8.35384e-07	24.5881	0.415445	4.54633e-07	43.298	5.29082	0.151699	0.00830365	0.00757088	3.96703e-06	0.273717	0.604731	0.975	1	0.75	0.273
15:46396740-C/T	4	6.7901e-07	0.244981	0.049319	0.0081638	0.224859	0.0850057	5.27135e-07	24.6738	1.21418	1.61049e-07	58.0187	7.14604	0.0673858	0.0159909	0.00672733	1.41745e-06	0.273717	0.885884	0.975	1	0.719	0.129
15:46398542-C/G	4	6.12976e-07	0.240546	0.0482337	0.00259925	0.232328	0.0771459	6.54308e-07	24.871	0.603756	2.96844e-07	52.3514	6.2961	0.0980603	0.0119486	0.00104795	1.2709e-05	0.273717	0.676169	0.994	1	0.742	0.215
15:46402054-A/G	4	3.28045e-06	0.226919	0.0487743	0.019159	0.202951	0.0866414	1.95985e-06	21.6451	1.73014	6.31792e-07	60.7819	7.64953	0.0538384	0.0173316	0.0326001	1.23007e-06	0.273717	0.984773	NA	NA	NA	NA
15:46411961-C/A	4	1.46089e-06	0.232254	0.0482204	0.00802237	0.21712	0.0818971	1.19244e-06	23.1988	1.13489	3.7993e-07	57.2954	7.02501	0.0711049	0.0146391	0.00496506	4.32739e-06	0.273717	0.888718	NA	NA	NA	NA
15:46414694-A/G	4	2.32928e-07	0.22809	0.04411	0.00303042	0.21276	0.0717662	1.8924e-07	26.7386	1.11912	1.14381e-07	54.8139	6.63921	0.0843313	0.0107994	0.0780465	2.54627e-07	0.0710252	0.503754	0.804	1	0.873	0.269
15:46421525-A/G	4	1.64094e-06	0.231523	0.0483019	0.00892516	0.214897	0.0821814	1.30381e-06	22.9753	1.18522	4.07204e-07	57.4525	7.05094	0.0702917	0.0147822	0.00676507	3.57448e-06	0.273717	0.907666	NA	NA	NA	NA
15:46426424-G/A	4	1.71588e-06	0.231289	0.0483434	0.00928329	0.213977	0.0822533	1.34923e-06	22.8895	1.20691	4.40874e-07	57.3977	7.04188	0.0705749	0.014794	0.00826253	3.11528e-06	0.273717	0.907666	NA	NA	NA	NA
15:46429281-G/A	4	1.57206e-06	0.231533	0.0482174	0.00998958	0.21217	0.082358	1.19328e-06	23.0578	1.27459	3.84212e-07	57.6121	7.0775	0.0694683	0.0148802	0.0117357	2.02263e-06	0.273717	0.907666	NA	NA	NA	NA
15:46444577-C/T	4	9.97931e-07	0.236233	0.0482892	0.0103057	0.221263	0.0862491	6.67842e-07	23.9321	1.50451	1.79157e-07	61.6202	7.81661	0.0499579	0.0174033	0.00236859	3.91342e-06	0.273717	0.946693	0.989	1	0.719	0.098
15:46468555-T/C	4	6.71076e-07	0.233936	0.0470738	0.00265688	0.223353	0.0743303	6.55745e-07	24.6965	0.774217	2.83722e-07	51.8245	6.22723	0.101063	0.0109766	0.00322994	5.12817e-06	0.258685	0.666025	0.987	1	0.746	0.191
15:46478372-G/C	4	2.51321e-06	0.227206	0.0482693	0.00446258	0.220757	0.0776366	2.31912e-06	22.1564	0.889211	8.97518e-07	54.0898	6.5345	0.0883117	0.012478	0.00249245	2.03797e-05	0.258685	0.733983	NA	NA	NA	NA
15:46488360-T/G	4	1.04592e-06	0.234458	0.0480171	0.00182754	0.230377	0.0739119	1.15474e-06	23.8417	0.552362	5.81469e-07	49.992	5.99904	0.111657	0.0105095	0.00105162	2.83448e-05	0.258685	0.580857	NA	NA	NA	NA
15:46501011-C/G	4	2.4858e-06	0.225277	0.0478368	0.00301503	0.220277	0.0742621	2.53367e-06	22.1774	0.699534	1.09944e-06	50.8611	6.10514	0.106605	0.010771	0.00258645	2.54281e-05	0.258685	0.657858	NA	NA	NA	NA
15:46505554-G/T	4	1.36752e-06	0.231475	0.0479277	0.00156447	0.227117	0.0718167	1.55438e-06	23.3258	0.490612	8.25475e-07	48.0333	5.77292	0.123196	0.00960334	0.00181073	2.83893e-05	0.21108	0.59679	NA	NA	NA	NA
15:46537979-A/G	4	3.35206e-06	0.213296	0.04589	3.61938e-05	0.210584	0.0509824	4.86828e-06	21.6037	0.0143434	5.26914e-06	13.777	3.47935	0.32345	0.00152048	0.0167083	3.83258e-05	0.195762	0.392876	NA	NA	NA	NA
15:46538344-T/G	4	2.19979e-06	0.218901	0.0462387	7.6355e-05	0.215234	0.054413	3.13176e-06	22.4121	0.0514843	3.0159e-06	21.067	3.80069	0.283806	0.00258004	0.0125031	2.76777e-05	0.195762	0.392876	NA	NA	NA	NA
15:46539939-T/A	2	4.8342e-06	0.255225	0.0558253	4.8342e-06	0.255225	0.0558253	5.9234e-06	20.9019	0	1.65817e-05	0	0.174016	0.676567	0	0.0045098	0.000309886	NA	NA	NA	NA	NA	NA
15:46630941-C/T	4	5.27886e-06	-0.145129	0.0318728	5.27886e-06	-0.145129	0.0318728	7.69181e-06	20.7333	0	4.41077e-05	0	1.4274	0.699125	0	0.0150281	0.0520045	0.0701539	0.00243004	NA	NA	NA	NA
15:46632485-A/G	4	1.56024e-06	-0.153626	0.0319831	1.56024e-06	-0.153626	0.0319831	2.28689e-06	23.0723	0	1.73656e-05	0	0.40847	0.938487	0	0.0120134	0.00808714	0.0588974	0.0102575	NA	NA	NA	NA
15:46632807-G/A	4	6.68347e-06	-0.143709	0.0319104	6.68347e-06	-0.143709	0.0319104	9.73752e-06	20.2818	0	5.14153e-05	0	1.57572	0.664907	0	0.0155865	0.0679298	0.0596792	0.00251463	NA	NA	NA	NA
15:46635368-G/A	4	3.24778e-06	-0.148559	0.0319173	3.24778e-06	-0.148559	0.0319173	4.75343e-06	21.6643	0	1.29212e-05	0	2.16098	0.539675	0	0.0013557	0.158047	0.0523736	0.00521431	NA	NA	NA	NA
15:46638735-A/G	4	1.63279e-06	-0.169796	0.0354165	1.63279e-06	-0.169796	0.0354165	2.3944e-06	22.9849	0	1.57859e-05	0	1.00367	0.800363	0	0.00742726	0.00444269	0.125977	0.0114949	NA	NA	NA	NA
15:46726181-G/A	4	6.69068e-06	-0.162929	0.0361799	0.0104513	-0.178865	0.0698546	3.54674e-06	20.2797	1.94494	9.92056e-07	69.854	9.95158	0.0189822	0.0131915	0.0872891	3.04996e-05	0.731102	0.0017422	NA	NA	NA	NA
15:46733049-G/A	3	6.20949e-06	0.331367	0.0733254	6.20949e-06	0.331367	0.0733254	8.41286e-06	20.4225	0	1.85921e-05	0	0.769664	0.680565	0	NA	9.1283e-05	0.896471	0.0154335	NA	NA	NA	NA
15:46792274-T/C	4	1.54823e-06	-0.160734	0.033452	0.000153366	-0.160324	0.0423516	1.96813e-06	23.0871	0.280134	2.34012e-06	34.2258	4.56106	0.206908	0.00244774	0.165527	1.2357e-05	0.0654376	0.0725672	NA	NA	NA	NA
15:46794220-G/T	4	1.93428e-06	-0.159954	0.0336026	5.73078e-05	-0.158531	0.0393999	2.67219e-06	22.6592	0.110211	4.64008e-06	24.3307	3.96462	0.26531	0.0015235	0.106776	1.44076e-05	0.16283	0.0709716	NA	NA	NA	NA
15:46866461-G/A	4	8.79418e-07	0.23743	0.0482889	1.12538e-05	0.232597	0.0529645	1.2934e-06	24.1755	0	1.72097e-06	12.8593	3.44271	0.328269	0.00151876	0.401931	1.08412e-05	0.290773	0.0111421	0.562	1	0.784	0.973
15:46885397-A/G	4	6.12155e-08	0.229564	0.0423924	6.3513e-05	0.245642	0.0614202	9.0047e-08	29.3245	0	4.58752e-07	46.6114	5.61918	0.131681	0.00684241	0.0920334	0.00388114	0.000256401	0.00125882	0.917	0.993	0.995	0.998
15:46939136-G/C	4	1.22518e-06	0.205186	0.042293	1.22518e-06	0.205186	0.042293	1.8033e-06	23.5373	0	1.1596e-05	0	0.0924929	0.992723	0	0.0419437	0.00136973	0.210752	0.00558387	NA	NA	NA	NA
15:46939412-C/T	4	1.00174e-06	0.20651	0.0422199	1.00174e-06	0.20651	0.0422199	1.47183e-06	23.9248	0	9.84768e-06	0	0.0809736	0.994019	0	0.0313993	0.00145987	0.210752	0.00558387	NA	NA	NA	NA
15:46940167-G/A	4	9.10102e-06	-0.157627	0.0355215	0.00364603	-0.182356	0.0627241	4.5412e-06	19.6914	2.05991	1.7429e-06	63.9552	8.32298	0.0397877	0.00976797	0.467472	0.000182901	0.00337463	0.0269441	NA	NA	NA	NA
15:46940176-A/C	4	5.18713e-06	-0.162074	0.0355654	0.00321152	-0.186429	0.0632665	2.45799e-06	20.7669	2.16879	9.74314e-07	64.4937	8.44922	0.0375852	0.0100226	0.430806	0.000101525	0.00337463	0.0269441	NA	NA	NA	NA
15:46940758-A/G	4	1.35075e-06	0.200431	0.0414788	1.35075e-06	0.200431	0.0414788	1.98663e-06	23.3496	0	1.24341e-05	0	0.299563	0.960111	0	0.0809206	0.00155322	0.148148	0.00355693	NA	NA	NA	NA
15:46940999-G/C	4	1.60227e-06	0.199328	0.0415438	1.60227e-06	0.199328	0.0415438	2.34899e-06	23.0212	0	1.43711e-05	0	0.335558	0.953208	0	0.091608	0.00163277	0.148148	0.00355693	NA	NA	NA	NA
15:46941015-A/G	4	1.4625e-06	0.200036	0.0415332	1.4625e-06	0.200036	0.0415332	2.14902e-06	23.1967	0	1.33031e-05	0	0.327376	0.9548	0	0.0890684	0.00152803	0.148148	0.00355693	NA	NA	NA	NA
15:46941019-A/G	4	1.8835e-06	0.197931	0.0415338	1.8835e-06	0.197931	0.0415338	2.7535e-06	22.7104	0	1.68513e-05	0	0.265083	0.966456	0	0.0890684	0.00152803	0.148148	0.00481249	NA	NA	NA	NA
15:46941357-T/C	4	2.38087e-06	0.195684	0.0414755	2.38087e-06	0.195684	0.0414755	3.48081e-06	22.2602	0	2.10185e-05	0	0.347526	0.950856	0	0.104907	0.00161845	0.148148	0.00481249	NA	NA	NA	NA
15:46941472-C/T	4	1.57228e-06	0.199535	0.041554	1.57228e-06	0.199535	0.041554	2.30468e-06	23.0575	0	1.47702e-05	0	0.256119	0.968058	0	0.0870244	0.00152803	0.121961	0.00481249	NA	NA	NA	NA
15:46941834-T/G	4	1.44166e-06	0.203864	0.0423027	1.44166e-06	0.203864	0.0423027	2.11922e-06	23.2243	0	1.39029e-05	0	0.0881206	0.993224	0	0.0478654	0.00183413	0.175249	0.00507736	NA	NA	NA	NA
15:46942042-G/A	4	1.13244e-06	0.205564	0.0422353	1.13244e-06	0.205564	0.0422353	1.66736e-06	23.6887	0	1.13042e-05	0	0.068996	0.995278	0	0.0383503	0.001765	0.175249	0.00507736	NA	NA	NA	NA
15:46942075-G/A	4	1.22806e-06	0.205183	0.0422965	1.22806e-06	0.205183	0.0422965	1.80754e-06	23.5327	0	1.25031e-05	0	0.0711154	0.995062	0	0.0398809	0.00185094	0.175249	0.00507736	NA	NA	NA	NA
15:46942094-G/T	4	1.22806e-06	0.205183	0.0422965	1.22806e-06	0.205183	0.0422965	1.80754e-06	23.5327	0	1.22332e-05	0	0.0711154	0.995062	0	0.0398809	0.00185094	0.175249	0.00507736	NA	NA	NA	NA
15:46942758-T/G	4	3.67008e-06	0.18677	0.0403457	3.67008e-06	0.18677	0.0403457	5.36667e-06	21.4299	0	3.60185e-05	0	0.0959719	0.992316	0	0.063773	0.00295171	0.109939	0.0096563	NA	NA	NA	NA
15:46942830-A/T	4	4.20518e-06	0.185921	0.0404091	4.20518e-06	0.185921	0.0404091	6.1396e-06	21.169	0	4.04226e-05	0	0.102644	0.991518	0	0.0664676	0.0032686	0.109939	0.0096563	NA	NA	NA	NA
15:46942989-T/G	4	4.04633e-06	0.18627	0.0404144	4.04633e-06	0.18627	0.0404144	5.90907e-06	21.2428	0	3.94294e-05	0	0.0940833	0.992538	0	0.06389	0.0032686	0.109939	0.0096563	NA	NA	NA	NA
15:46943055-C/T	4	2.18165e-06	0.196233	0.0414359	2.18165e-06	0.196233	0.0414359	3.19002e-06	22.428	0	2.00595e-05	0	0.234056	0.971913	0	0.0902497	0.00165983	0.121961	0.00614234	NA	NA	NA	NA
15:46944386-G/A	4	2.0536e-06	0.200757	0.0422817	2.0536e-06	0.200757	0.0422817	3.00219e-06	22.5442	0	1.98651e-05	0	0.0412928	0.997796	0	0.0400933	0.00168254	0.200799	0.00877591	NA	NA	NA	NA
15:46944811-C/T	4	1.3547e-06	0.204067	0.0422362	1.3547e-06	0.204067	0.0422362	1.99254e-06	23.3439	0	1.40782e-05	0	0.0149155	0.999518	0	0.0279981	0.00172126	0.175249	0.00877591	NA	NA	NA	NA
15:46944934-G/A	4	8.26094e-07	0.208334	0.0422662	8.26094e-07	0.208334	0.0422662	1.21643e-06	24.296	0	8.3495e-06	0	0.0312264	0.998546	0	0.0235833	0.00161129	0.175249	0.00645756	0.975	0.997	0.9	0.991
15:46944960-A/G	4	1.60251e-06	0.202838	0.0422755	1.60251e-06	0.202838	0.0422755	2.34933e-06	23.0209	0	1.59257e-05	0	0.0134384	0.999587	0	0.0338221	0.00172126	0.175249	0.00877591	NA	NA	NA	NA
15:46944982-G/A	4	1.29208e-06	0.204578	0.0422598	1.29208e-06	0.204578	0.0422598	1.90034e-06	23.435	0	1.31576e-05	0	0.0175476	0.999385	0	0.0265189	0.00172126	0.175249	0.00877591	NA	NA	NA	NA
15:46946861-C/T	4	1.13641e-07	-0.2023	0.0381451	2.22956e-05	-0.214438	0.0505681	1.37055e-07	28.1265	0.393744	1.16027e-07	36.0196	4.68894	0.196044	0.00365415	0.052958	3.5553e-05	0.00785622	0.0267162	0.731	1	0.986	0.963
15:46958761-C/T	4	1.22212e-06	-0.185146	0.0381585	5.2336e-05	-0.193823	0.0479174	1.57028e-06	23.5421	0.254652	1.44541e-06	30.2176	4.29908	0.230927	0.00278869	0.0897557	0.000115099	0.00818559	0.0783573	NA	NA	NA	NA
15:46979485-G/T	4	1.10118e-05	-0.158678	0.0360937	0.00228365	-0.172332	0.0564906	8.32458e-06	19.3273	1.2544	4.46929e-06	55.5774	6.75332	0.0801902	0.00695624	0.431477	9.62282e-05	0.0226307	0.0245426	NA	NA	NA	NA
15:46979583-G/A	4	1.39072e-05	-0.156536	0.0360239	0.00295981	-0.171212	0.0576107	9.70809e-06	18.8818	1.40574	4.72265e-06	57.3671	7.03683	0.0707332	0.00746068	0.470405	9.95561e-05	0.0226307	0.0245426	NA	NA	NA	NA
15:47092565-A/G	4	2.02434e-08	0.175498	0.0312836	0.00609161	0.188157	0.0686	1.88052e-09	31.4711	5.44397	5.09195e-10	77.1326	13.1191	0.00438595	0.0141665	0.545898	4.38036e-08	0.00614962	0.00939451	0.011	1	0.981	0.972
15:47092795-G/A	4	1.41919e-05	0.136097	0.0313525	0.0111237	0.146719	0.057791	4.9248e-06	18.8432	2.75245	1.50218e-06	68.0178	9.38021	0.0246405	0.00888425	0.771849	1.83264e-05	0.0130525	0.0570355	NA	NA	NA	NA
15:47092817-G/C	4	3.41741e-08	0.172818	0.0313156	0.0070194	0.186632	0.0692274	2.89239e-09	30.4548	5.60175	7.08712e-10	77.512	13.3404	0.00395537	0.0145027	0.591439	6.34547e-08	0.00614962	0.00939451	0.009	1	0.982	0.973
15:47093525-A/G	4	2.60899e-08	0.17404	0.0312694	0.00719408	0.187185	0.0696444	2.06464e-09	30.9785	5.75025	5.1033e-10	77.8363	13.5357	0.00361045	0.0147386	0.5952	4.36591e-08	0.00614962	0.00939451	0.009	1	0.981	0.972
15:47095307-A/G	4	1.13065e-06	0.151664	0.0311591	0.00751081	0.162194	0.0606718	2.75708e-07	23.6918	3.44765	9.07569e-08	71.2117	10.4209	0.0153072	0.0102404	0.602717	1.98176e-06	0.00648804	0.0506559	0.037	1	0.979	0.869
15:47101461-A/T	4	5.26727e-08	0.169632	0.0311707	0.00853909	0.181681	0.069081	4.2536e-09	29.6158	5.67168	1.12176e-09	77.6072	13.3972	0.00385191	0.0144557	0.622532	5.23695e-08	0.0101109	0.0106166	0.01	1	0.97	0.969
15:47101700-A/G	4	3.75647e-08	0.171803	0.0312259	0.00727146	0.183023	0.0681866	3.53013e-09	30.2713	5.38795	1.03241e-09	76.9483	13.0142	0.00460599	0.0139633	0.572743	4.73165e-08	0.0101109	0.0106166	0.012	1	0.97	0.969
15:47106075-G/C	4	2.58108e-08	0.175447	0.0315116	0.00335225	0.182546	0.0622293	5.66401e-09	30.9994	3.71718	2.96947e-09	71.8388	10.6529	0.0137585	0.0108465	0.370298	7.51098e-08	0.00870211	0.0247903	0.05	1	0.974	0.932
15:47124143-A/T	4	2.21355e-08	0.176338	0.0315203	0.00358104	0.182891	0.0627867	4.52734e-09	31.2976	3.86558	2.55234e-09	72.3705	10.8579	0.0125194	0.0111307	0.358361	5.02139e-08	0.0101476	0.0254266	0.051	1	0.969	0.928
15:47126652-T/A	2	5.07968e-06	0.169059	0.0370623	0.155445	0.171516	0.120738	3.97668e-07	20.807	5.27004	1.14256e-07	90.5726	10.6073	0.0011264	0.0264069	0.324856	3.43459e-08	NA	NA	0.022	1	NA	NA
15:47143731-A/T	4	3.08831e-07	0.171172	0.0334452	0.000205605	0.179751	0.0484238	3.41033e-07	26.1937	0.536973	3.01555e-07	47.5402	5.71866	0.12613	0.00437036	0.15814	4.24057e-05	0.0682469	0.00171206	0.471	1	0.898	0.993
15:47144386-T/C	4	4.32202e-08	0.18423	0.033636	0.000390427	0.194004	0.0547033	3.37519e-08	29.9993	1.16901	2.66001e-08	57.9152	7.12846	0.0679141	0.00673647	0.141495	5.17713e-06	0.0837357	0.000815921	0.376	1	0.852	0.996
15:47163095-C/T	4	7.60506e-07	0.161915	0.0327415	0.00149392	0.179527	0.0565285	6.11355e-07	24.4554	1.15101	3.35129e-07	61.7849	7.8503	0.049209	0.00761488	0.121755	3.40344e-05	0.149124	0.00109962	0.437	1	0.728	0.99
15:47163850-A/G	4	8.28458e-07	0.161407	0.0327494	0.00160092	0.179233	0.0567959	6.52142e-07	24.2905	1.19041	3.54634e-07	62.1281	7.92145	0.0476633	0.00772909	0.127858	3.43483e-05	0.149124	0.00109962	0.419	1	0.723	0.99
15:47165461-T/G	4	3.21768e-06	0.152524	0.0327556	0.00207947	0.170464	0.0553697	2.92394e-06	21.6822	0.911978	1.76492e-06	60.23	7.54338	0.0564542	0.00712624	0.17402	0.000129809	0.149124	0.00109962	NA	NA	NA	NA
15:47166145-C/A	4	5.73684e-07	0.16377	0.0327549	0.00139845	0.181026	0.0566598	4.52218e-07	24.9987	1.17936	2.4658e-07	61.9482	7.88399	0.0484711	0.00767038	0.114988	2.63376e-05	0.149124	0.00109962	0.445	1	0.726	0.991
15:47167539-C/T	4	8.21862e-07	0.161435	0.0327447	0.00158691	0.179353	0.0567879	6.49927e-07	24.3059	1.18135	3.67776e-07	62.1233	7.92043	0.0476851	0.00772628	0.126387	3.55177e-05	0.149124	0.00106455	0.423	1	0.725	0.991
15:47171061-T/G	4	6.69146e-07	0.162764	0.0327485	0.00167328	0.181665	0.0578031	5.02804e-07	24.702	1.27496	2.72477e-07	63.4048	8.1978	0.0420958	0.00816561	0.123311	3.30759e-05	0.149124	0.000812905	0.416	1	0.717	0.992
15:47171870-G/A	4	6.93426e-07	0.162459	0.0327327	0.00167097	0.181306	0.0576815	5.26809e-07	24.6333	1.25596	2.91386e-07	63.2828	8.17055	0.0426154	0.0081152	0.124048	3.46193e-05	0.149124	0.000812905	0.418	1	0.719	0.992
15:47211127-G/A	4	1.19438e-06	0.213882	0.0440397	0.000143992	0.210971	0.055501	1.56675e-06	23.5862	0.21457	1.40244e-06	30.0661	4.28976	0.231827	0.00372061	0.0144037	1.30425e-05	0.180855	0.295771	NA	NA	NA	NA
15:47230392-T/A	4	3.46023e-06	0.212765	0.0458406	0.00390127	0.199633	0.0691722	3.13487e-06	21.5428	0.918928	1.80885e-06	49.2888	5.91586	0.115776	0.00917038	0.0547458	2.90555e-06	0.213798	0.556746	NA	NA	NA	NA
15:47235502-C/T	4	1.04786e-09	-0.198774	0.0325754	8.12684e-08	-0.203081	0.0378579	1.60279e-09	37.2337	4.44089e-16	8.59847e-09	22.6119	3.87656	0.275105	0.00131439	0.0100901	0.000135024	0.02602	0.000109446	0.967	1	0.976	0.999
15:47236534-A/C	4	1.33496e-06	0.220421	0.0455936	0.00504315	0.204281	0.0728466	1.01964e-06	23.3722	1.25532	5.63804e-07	54.3153	6.56675	0.0870669	0.0111419	0.0503006	8.60861e-07	0.213798	0.556746	NA	NA	NA	NA
15:47248271-T/G	4	2.39723e-06	0.215505	0.0456899	0.00963726	0.194639	0.0751916	1.6058e-06	22.2471	1.50971	8.49739e-07	56.8098	6.94601	0.0736386	0.0123828	0.0984465	5.99307e-07	0.27278	0.556746	NA	NA	NA	NA
15:47348053-G/A	4	2.79675e-06	0.233781	0.0498977	0.0210495	0.249141	0.107989	7.57786e-07	21.9512	3.24416	1.60325e-07	74.1579	11.609	0.00885015	0.0327381	0.0153869	7.01438e-06	0.00654068	0.746801	0.96	1	0.964	0.035
15:47356751-G/T	3	1.66704e-05	0.245095	0.0569277	0.0710511	0.265665	0.14717	3.86863e-06	18.5362	3.38546	7.74325e-07	80.532	10.2733	0.0058774	0.049629	NA	3.59135e-06	0.00675222	0.985317	NA	NA	NA	NA
15:47379139-A/G	4	4.61899e-06	-0.206654	0.0451074	0.00209435	-0.223031	0.0724946	6.19051e-06	20.9891	0.163745	9.0121e-06	57.1127	6.99508	0.0720547	0.011734	0.0346893	0.00149612	0.514571	0.000308898	NA	NA	NA	NA
15:47438046-G/A	4	7.68147e-08	-0.17223	0.0320461	7.68147e-08	-0.17223	0.0320461	1.12367e-07	28.8848	0	1.00166e-06	0	0.280909	0.963578	0	0.00213135	0.00459111	0.03288	0.00750905	0.997	0.994	0.972	0.99
15:47505204-A/C	4	1.08312e-06	-0.227838	0.0467274	1.08312e-06	-0.227838	0.0467274	1.59001e-06	23.7744	0	7.41171e-06	0	1.18278	0.757137	0	0.00366542	0.000908624	0.0881169	0.106787	NA	NA	NA	NA
15:47515909-A/G	4	4.88498e-07	-0.239583	0.0476235	4.88498e-07	-0.239583	0.0476235	7.15891e-07	25.3087	0	2.50071e-06	0	1.8668	0.600508	0	0.00161287	0.000474729	0.0931602	0.138081	0.995	0.999	0.924	0.841
15:47524423-A/G	4	4.57334e-06	-0.158623	0.0346077	0.000537547	-0.158072	0.0456682	6.33182e-06	21.0082	0.100695	1.71873e-05	37.0031	4.76214	0.190066	0.00307537	0.0166617	2.49343e-05	0.252641	0.327074	NA	NA	NA	NA
15:47536100-A/T	4	1.39508e-06	-0.164142	0.0340141	1.39508e-06	-0.164142	0.0340141	2.05234e-06	23.2874	0	1.16591e-05	0	0.758311	0.85941	0	0.0121771	0.000664788	0.281502	0.0251167	NA	NA	NA	NA
15:47540294-C/A	4	3.62788e-06	-0.157624	0.0340321	3.62788e-06	-0.157624	0.0340321	5.30398e-06	21.452	0	2.59106e-05	0	1.08171	0.781492	0	0.0283631	0.00055238	0.302777	0.0295377	NA	NA	NA	NA
15:47541419-C/T	4	1.26438e-06	-0.164691	0.0339901	1.26438e-06	-0.164691	0.0339901	1.86052e-06	23.4767	0	9.84141e-06	0	0.810309	0.847	0	0.00929845	0.000587123	0.302777	0.0311606	NA	NA	NA	NA
15:47542631-A/G	4	1.53011e-06	-0.166558	0.0346471	0.000128992	-0.167296	0.043699	2.17407e-06	23.1098	0.0633865	7.45358e-06	31.2684	4.3648	0.224671	0.00240206	0.0128205	1.97269e-05	0.205954	0.226018	NA	NA	NA	NA
15:47547177-C/T	4	1.03906e-06	-0.169837	0.0347735	6.21045e-05	-0.17159	0.0428476	1.47541e-06	23.8544	0.0654521	5.57492e-06	28.2372	4.18044	0.242628	0.00209786	0.0143331	1.92008e-05	0.181086	0.159127	NA	NA	NA	NA
15:47553145-G/A	4	6.12251e-06	-0.15306	0.0338471	6.12251e-06	-0.15306	0.0338471	8.91909e-06	20.4495	4.44089e-16	4.47912e-05	0	1.50641	0.680793	0	0.02171	0.000627734	0.123498	0.10534	NA	NA	NA	NA
15:47553498-C/T	4	1.62575e-08	-0.189209	0.0335018	1.62575e-08	-0.189209	0.0335018	2.26478e-08	31.8969	0	1.97148e-07	0	0.294609	0.961039	0	0.00199028	0.000253967	0.028917	0.0343363	0.997	1	0.973	0.968
15:47554580-G/A	4	1.19058e-08	-0.202565	0.0355311	1.19058e-08	-0.202565	0.0355311	1.72797e-08	32.5022	0	1.42924e-07	0	2.17155	0.537574	0	0.0127302	0.000823565	0.000963939	0.0115116	0.984	0.999	0.996	0.988
15:47557350-C/T	4	1.36082e-06	-0.16865	0.0349124	0.00165735	-0.16709	0.0531183	1.53571e-06	23.3353	0.504953	4.44115e-06	51.1682	6.14354	0.104832	0.00564742	0.0118797	4.5738e-06	0.251208	0.363565	NA	NA	NA	NA
15:47557596-G/T	4	1.1853e-07	-0.179617	0.0339172	1.1853e-07	-0.179617	0.0339172	1.73143e-07	28.0449	0	1.3121e-06	0	0.92766	0.818748	0	0.00552913	0.000810816	0.0109647	0.0582133	0.992	0.999	0.983	0.95
15:47557946-T/C	4	1.0632e-06	-0.174145	0.0356887	1.0632e-06	-0.174145	0.0356887	1.55934e-06	23.8102	0	6.45551e-06	0	2.02264	0.567721	0	0.000327495	0.0568232	0.0232489	0.0416588	NA	NA	NA	NA
15:47558540-T/C	4	6.27709e-08	-0.184541	0.0341066	6.27709e-08	-0.184541	0.0341066	9.2364e-08	29.2759	0	7.20796e-07	0	1.03052	0.793866	0	0.000485504	0.00799493	0.01311	0.0261346	0.999	0.988	0.983	0.976
15:47558656-G/A	4	1.15437e-07	-0.179222	0.0338118	1.15437e-07	-0.179222	0.0338118	1.68637e-07	28.0961	0	1.374e-06	0	0.43625	0.932656	0	0.000860396	0.00641711	0.0297196	0.0216779	0.999	0.991	0.972	0.979
15:47561051-T/C	4	2.80387e-06	0.171004	0.0365027	2.80387e-06	0.171004	0.0365027	4.09711e-06	21.9463	0	1.46238e-05	0	1.48588	0.685534	0	0.0186765	0.000326846	0.613359	0.029548	NA	NA	NA	NA
15:47561919-G/A	4	5.03939e-06	0.191753	0.0420222	5.03939e-06	0.191753	0.0420222	7.35258e-06	20.8223	0	3.30035e-05	0	0.896448	0.826285	0	0.187743	0.000879332	0.0802879	0.0155014	NA	NA	NA	NA
15:47563699-T/C	4	5.5863e-06	-0.152307	0.033537	5.5863e-06	-0.152307	0.033537	8.13832e-06	20.625	0	2.75233e-05	0	2.28677	0.515059	0	0.00757318	0.000495578	0.442336	0.0803621	NA	NA	NA	NA
15:47569588-G/T	4	5.35963e-06	-0.152386	0.0334899	5.35963e-06	-0.152386	0.0334899	7.80555e-06	20.7043	0	2.94891e-05	0	1.97263	0.578108	0	0.00757318	0.000505334	0.366027	0.104717	NA	NA	NA	NA
15:47575054-A/G	4	5.33128e-06	-0.15251	0.0335091	5.33128e-06	-0.15251	0.0335091	7.76564e-06	20.7144	0	2.94409e-05	0	2.0295	0.566307	0	0.00729477	0.000489458	0.384138	0.104717	NA	NA	NA	NA
15:47576969-C/T	4	4.08125e-06	-0.155553	0.033763	4.08125e-06	-0.155553	0.033763	5.96017e-06	21.2263	0	2.89392e-05	0	1.5281	0.6758	0	0.00938304	0.00068327	0.249143	0.0762225	NA	NA	NA	NA
15:47583439-C/T	4	6.30062e-07	-0.173886	0.0349044	0.000899088	-0.172165	0.0518518	7.19378e-07	24.818	0.481778	2.33372e-06	48.473	5.82219	0.120589	0.00508702	0.0128776	2.96775e-06	0.163222	0.412028	0.927	1	0.821	0.743
15:47587117-A/G	2	2.22122e-06	-0.194251	0.041049	0.0346347	-0.212862	0.100758	1.19857e-06	22.3935	1.5783	3.98808e-07	82.5558	5.73256	0.0166531	0.016788	0.0271356	1.427e-06	NA	NA	NA	NA	NA	NA
15:47587757-C/T	4	1.70063e-06	-0.189	0.0394895	0.0230568	-0.161092	0.0708878	7.79542e-07	22.9066	2.23284	4.80514e-07	66.4905	8.95268	0.0299267	0.0130825	0.299945	1.17518e-07	0.690372	0.109276	0.333	1	0.311	0.503
15:47587937-G/A	4	1.56996e-06	-0.167016	0.0347797	0.0033818	-0.164502	0.0561303	1.39412e-06	23.0603	0.973124	3.30633e-06	56.9857	6.97443	0.0727173	0.00699768	0.0233273	1.92522e-06	0.342698	0.250192	NA	NA	NA	NA
15:47588129-C/T	4	2.50648e-06	-0.163775	0.0347895	0.00458708	-0.161946	0.0571302	2.05464e-06	22.1615	1.12372	4.1046e-06	58.4334	7.21734	0.0652837	0.00742827	0.0332662	1.96979e-06	0.342698	0.250192	NA	NA	NA	NA
15:47590896-C/T	4	1.04052e-07	-0.20497	0.0385319	0.00757858	-0.180196	0.0674817	5.20796e-08	28.2971	2.01874	4.89359e-08	64.7397	8.50816	0.036598	0.0115313	0.203284	2.36528e-08	0.47601	0.0610082	0.481	1	0.482	0.691
15:47592462-T/C	4	6.65775e-07	-0.196572	0.0395429	0.0260392	-0.165612	0.0744116	2.27775e-07	24.7117	2.79912	1.08967e-07	69.4447	9.81825	0.0201759	0.0150553	0.143411	2.95898e-08	0.690372	0.221273	0.411	1	0.261	0.309
15:47594239-A/C	4	9.16716e-08	0.225579	0.0422234	0.00267068	0.207126	0.0689662	7.82704e-08	28.5423	1.06059	3.0751e-08	58.8597	7.29212	0.0631475	0.0109313	0.00130317	1.3934e-06	0.141212	0.83766	0.995	1	0.792	0.143
15:47594502-T/C	4	2.04084e-07	-0.208063	0.0400462	4.93668e-05	-0.200196	0.0493262	2.9841e-07	26.994	0	2.703e-07	29.2525	4.24044	0.236645	0.00285399	0.000910231	1.56482e-05	0.511319	0.28472	0.996	1	0.642	0.543
15:47596389-G/A	4	4.10587e-06	-0.162048	0.0351822	0.00226456	-0.159949	0.0523882	4.74882e-06	21.2148	0.451415	1.11961e-05	48.5006	5.82531	0.120425	0.00519194	0.0182952	8.60671e-06	0.340096	0.382008	NA	NA	NA	NA
15:47597623-C/T	4	4.17993e-06	-0.163285	0.0354796	0.0018934	-0.160651	0.051715	5.0135e-06	21.1805	0.380099	1.14685e-05	46.7352	5.63223	0.13094	0.0048885	0.0180529	9.81324e-06	0.340096	0.382008	NA	NA	NA	NA
15:47607309-T/C	2	3.28268e-06	-0.192279	0.04133	0.0104465	-0.20578	0.0803613	3.31383e-06	21.6438	0.373571	4.4463e-06	72.1569	3.59155	0.0580739	0.00935887	0.0132203	1.24307e-05	NA	NA	NA	NA	NA	NA
15:47675768-G/A	4	1.24185e-07	-0.171715	0.0324774	1.86075e-05	-0.172735	0.0403493	1.68475e-07	27.9548	0.143218	1.87391e-07	32.6077	4.45155	0.216653	0.00212262	0.218938	4.22999e-05	0.0399573	0.00164383	0.501	1	0.939	0.995
15:47679257-G/A	4	2.02868e-06	0.155805	0.0327972	0.000526193	0.160806	0.0463811	2.42665e-06	22.5677	0.39209	2.08282e-06	47.5247	5.71698	0.126222	0.00404776	0.416121	0.00104541	0.0459568	0.00032948	NA	NA	NA	NA
15:47680407-A/C	4	2.7474e-07	0.166977	0.0324857	5.10514e-06	0.167326	0.0366909	3.92033e-07	26.4196	0.041838	5.34113e-07	19.4657	3.72512	0.292717	0.00106158	0.181463	4.24048e-05	0.0399573	0.00659968	0.613	1	0.946	0.986
15:47683646-A/G	4	4.51373e-07	0.164751	0.0326504	0.000176214	0.167175	0.0445695	5.3044e-07	25.4612	0.413794	4.49839e-07	43.6811	5.32681	0.149372	0.00344189	0.332786	5.53873e-05	0.0407543	0.00215854	0.329	1	0.928	0.993
15:47738063-A/G	4	5.15226e-08	0.17014	0.0312414	0.00030473	0.170163	0.0471204	5.22197e-08	29.6586	0.651906	5.78666e-08	52.832	6.36024	0.0953401	0.00461755	0.0379727	2.26901e-06	0.353615	0.00355233	0.777	1	0.627	0.989
15:47738451-T/C	4	9.00076e-08	0.16717	0.0312712	0.000395314	0.166206	0.0469085	1.0149e-07	28.5778	0.495051	1.26441e-07	52.3975	6.30219	0.0977987	0.00454095	0.0297603	5.0659e-06	0.496614	0.0028791	0.822	1	0.54	0.99
15:47738732-T/A	4	1.22063e-06	0.151542	0.0312312	0.000194812	0.150945	0.040515	1.73151e-06	23.5444	0.0710811	2.46489e-06	36.9862	4.76086	0.190169	0.00241714	0.0432919	4.65173e-05	0.52798	0.00713756	NA	NA	NA	NA
15:47739147-C/T	4	3.6961e-06	0.144445	0.0312126	8.40045e-05	0.143716	0.0365439	5.40141e-06	21.4163	0.00137058	1.02739e-05	23.8306	3.93859	0.268172	0.00128709	0.0437341	8.72269e-05	0.52798	0.0190707	NA	NA	NA	NA
15:47739444-T/C	4	1.18909e-06	0.151638	0.0312176	0.000209445	0.151041	0.040741	1.67759e-06	23.5948	0.0820729	2.37873e-06	37.6826	4.81406	0.18593	0.00248851	0.0437341	4.36485e-05	0.52798	0.00713756	NA	NA	NA	NA
15:47739579-T/C	4	9.46857e-07	0.15318	0.0312461	0.000214976	0.152377	0.0411748	1.32289e-06	24.0333	0.100105	1.85218e-06	38.8379	4.905	0.178887	0.00261697	0.0414441	3.46466e-05	0.52798	0.00713756	0.842	1	0.592	0.981
15:47741125-T/C	4	8.7443e-07	0.153612	0.0312349	0.000342947	0.152674	0.0426406	1.16368e-06	24.1865	0.193072	1.39493e-06	42.8144	5.24607	0.15464	0.00308344	0.0473742	2.37239e-05	0.52798	0.00713756	0.806	1	0.575	0.98
15:47741194-T/A	4	7.35656e-07	0.1546	0.0312216	0.000270664	0.153588	0.0421727	9.92952e-07	24.5194	0.158812	1.33597e-06	41.6307	5.13969	0.16185	0.00293549	0.0414248	2.37239e-05	0.52798	0.00713756	0.831	1	0.582	0.981
15:47741212-T/G	4	7.35656e-07	0.1546	0.0312216	0.000270664	0.153588	0.0421727	9.92952e-07	24.5194	0.158812	1.34453e-06	41.6307	5.13969	0.16185	0.00293549	0.0414248	2.37239e-05	0.52798	0.00713756	0.831	1	0.582	0.981
15:47743734-T/C	4	5.70908e-07	0.155837	0.0311624	1.63831e-06	0.155526	0.0324446	8.33462e-07	25.0081	0	2.69357e-06	6.44811	3.20678	0.36083	0.000283053	0.0153649	4.19936e-05	0.405782	0.0273196	0.96	1	0.72	0.963
15:47745156-T/C	4	2.20546e-06	0.147694	0.031201	4.21587e-05	0.147079	0.0359139	3.20081e-06	22.4072	0.0143224	6.94397e-06	21.57	3.82507	0.280984	0.00112829	0.0469741	4.05203e-05	0.378417	0.0308147	NA	NA	NA	NA
15:47771001-T/A	4	3.26437e-06	0.204929	0.0440381	3.26437e-06	0.204929	0.0440381	4.77746e-06	21.6545	0	1.20245e-05	0	2.76442	0.429391	0	0.0872514	6.43556e-05	0.824196	0.0192873	NA	NA	NA	NA
15:47772020-C/A	4	1.44085e-06	0.18801	0.0390122	1.44085e-06	0.18801	0.0390122	2.11806e-06	23.2254	0	7.19301e-06	0	1.9144	0.590363	0	0.0189112	0.000101291	0.153919	0.114967	NA	NA	NA	NA
15:47772309-T/C	4	1.28688e-06	0.188934	0.0390216	1.28688e-06	0.188934	0.0390216	1.89286e-06	23.4427	0	6.57273e-06	0	1.93001	0.587059	0	0.0173521	9.69708e-05	0.153919	0.114967	NA	NA	NA	NA
15:47775250-A/G	4	2.37003e-06	0.208192	0.0441178	2.37003e-06	0.208192	0.0441178	3.46477e-06	22.269	0	8.95307e-06	0	2.78958	0.425218	0	0.0725027	5.38214e-05	0.824196	0.0192873	NA	NA	NA	NA
15:47776894-G/C	4	1.52451e-06	0.18784	0.0390682	1.52451e-06	0.18784	0.0390682	2.23528e-06	23.1168	0	7.61137e-06	0	1.87841	0.598023	0	0.0181448	0.00011363	0.153919	0.114967	NA	NA	NA	NA
15:47777925-C/T	4	1.31317e-06	0.188668	0.0389991	1.31317e-06	0.188668	0.0389991	1.93064e-06	23.4038	0	6.33383e-06	0	1.97045	0.578563	0	0.0167176	9.78682e-05	0.153919	0.118417	NA	NA	NA	NA
15:47779313-T/C	4	1.11228e-06	0.190584	0.039129	1.11228e-06	0.190584	0.039129	1.63622e-06	23.7233	0	5.0838e-06	0	2.18468	0.534972	0	0.0174956	7.0742e-05	0.153919	0.118417	NA	NA	NA	NA
15:47780688-A/G	4	1.13187e-06	0.19069	0.0391786	1.13187e-06	0.19069	0.0391786	1.66654e-06	23.6897	0	5.27771e-06	0	1.9466	0.583564	0	0.012968	0.000105079	0.153919	0.122376	NA	NA	NA	NA
15:47933163-C/T	4	3.32319e-06	-0.166278	0.0357605	3.32319e-06	-0.166278	0.0357605	4.86265e-06	21.6203	0	1.30546e-05	0	2.70314	0.439695	0	0.0504219	0.00367574	0.00971159	0.0204677	NA	NA	NA	NA
15:47935627-A/T	4	1.49256e-05	0.219493	0.0506937	0.0406022	0.22429	0.10954	1.91591e-06	18.747	4.67189	3.67295e-07	74.7601	11.8859	0.0077843	0.034038	0.0190732	1.72437e-06	0.137952	0.810497	NA	NA	NA	NA
15:47935843-G/A	4	1.76978e-08	-0.197093	0.0349882	1.76978e-08	-0.197093	0.0349882	2.52766e-08	31.732	0	1.65104e-07	0	2.21742	0.528524	0	0.00791324	0.00026996	0.00212028	0.0407595	0.976	0.999	0.996	0.965
15:47947103-C/T	4	1.54229e-06	0.226021	0.047032	1.54229e-06	0.226021	0.047032	2.26038e-06	23.0945	0	8.37029e-06	0	1.75111	0.625632	0	0.00506112	0.0499974	0.142532	0.000912986	NA	NA	NA	NA
15:47948855-T/C	4	5.01065e-06	-0.16501	0.0361521	5.01065e-06	-0.16501	0.0361521	7.31125e-06	20.8332	0	2.09152e-05	0	2.38694	0.49607	0	0.0533437	0.00403503	0.00971159	0.0332666	NA	NA	NA	NA
15:47949519-A/G	3	3.42592e-06	0.280963	0.060507	3.42592e-06	0.280963	0.060507	4.66006e-06	21.5619	0	1.3768e-05	0	0.547226	0.760627	0	NA	0.00151738	0.490427	0.000668034	NA	NA	NA	NA
15:47949541-C/T	4	5.0436e-06	-0.164475	0.0360455	5.0436e-06	-0.164475	0.0360455	7.35864e-06	20.8207	0	2.26649e-05	0	2.28882	0.514665	0	0.0479776	0.00473058	0.00971159	0.0332666	NA	NA	NA	NA
15:47958866-C/G	4	6.11189e-08	-0.246614	0.0455386	6.11189e-08	-0.246614	0.0455386	8.98921e-08	29.3276	0	4.73656e-07	0	1.2599	0.738676	0	0.0012888	0.00724517	0.460413	0.000412885	0.997	0.988	0.794	0.999
15:47962395-A/G	4	3.60532e-06	0.255223	0.055089	3.60532e-06	0.255223	0.055089	5.27046e-06	21.464	0	1.53135e-05	0	2.09277	0.553376	0	0.0169537	0.0280764	0.78821	0.000318201	NA	NA	NA	NA
15:47963869-T/C	4	3.93018e-11	-0.215061	0.032552	9.11662e-07	-0.22214	0.0452442	5.09918e-11	43.6483	0.463413	6.32046e-11	44.3562	5.39144	0.145278	0.00358683	0.0177021	1.12024e-06	0.0179285	0.000173191	0.872	1	0.979	0.999
15:47965611-C/G	4	7.76815e-08	0.249691	0.0464763	7.76815e-08	0.249691	0.0464763	1.13761e-07	28.863	0	6.25607e-07	0	0.770561	0.856495	0	0.00188674	0.002856	0.460413	0.00117144	0.996	0.995	0.793	0.998
15:47969395-C/G	4	2.1269e-07	0.239687	0.0462012	2.1269e-07	0.239687	0.0462012	3.12268e-07	26.9142	0	1.37909e-06	0	1.62338	0.6541	0	0.0012539	0.00599222	0.610975	0.0013181	0.996	0.989	0.744	0.997
15:47970749-A/G	4	7.61306e-08	0.255327	0.0474932	7.61306e-08	0.255327	0.0474932	1.11275e-07	28.9021	0	4.65401e-07	0	1.34771	0.717835	0	0.00244292	0.00112631	0.610975	0.00140387	0.995	0.998	0.729	0.997
15:47982492-G/T	4	2.07012e-07	-0.174029	0.0335126	2.07012e-07	-0.174029	0.0335126	3.0312e-07	26.9665	0	2.32052e-06	0	0.652632	0.884285	0	0.000947885	0.0180922	0.0129114	0.0264856	0.998	0.977	0.985	0.974
15:47983045-T/G	4	9.30391e-08	-0.190294	0.0356368	5.98415e-05	-0.206172	0.0513704	1.35371e-07	28.5137	0.0303813	6.03843e-07	47.3942	5.70279	0.127	0.00493143	0.0178051	0.00813924	0.0281146	4.20256e-05	0.951	0.989	0.973	0.999
15:47983383-T/C	4	2.29635e-06	-0.156218	0.033059	2.29635e-06	-0.156218	0.033059	3.35672e-06	22.3296	0	1.15603e-05	0	1.90939	0.591425	0	0.00131065	0.106828	0.0129114	0.0235181	NA	NA	NA	NA
15:47984450-G/T	4	2.66647e-07	-0.170729	0.0331795	2.66647e-07	-0.170729	0.0331795	3.8899e-07	26.4773	0	3.1121e-06	0	0.539268	0.910184	0	0.00132359	0.0158833	0.01219	0.0318137	0.998	0.981	0.985	0.971
15:47985086-T/C	4	3.40787e-07	-0.169478	0.0332351	3.40787e-07	-0.169478	0.0332351	4.95618e-07	26.0036	0	3.71992e-06	0	0.627421	0.890127	0	0.00130261	0.0201294	0.01219	0.0318137	0.998	0.976	0.985	0.97
15:47986129-A/T	4	5.01001e-06	-0.151163	0.0331181	5.01001e-06	-0.151163	0.0331181	7.31034e-06	20.8335	4.44089e-16	1.71109e-05	0	2.68223	0.443256	0	0.00159371	0.18868	0.00992784	0.0229407	NA	NA	NA	NA
15:47986163-G/C	4	4.83935e-06	-0.151153	0.0330631	4.83935e-06	-0.151153	0.0330631	7.06478e-06	20.8998	0	1.63236e-05	0	2.71401	0.437852	0	0.00148327	0.193104	0.00992784	0.0229407	NA	NA	NA	NA
15:47986325-C/T	4	4.09277e-06	-0.15218	0.033035	4.09277e-06	-0.15218	0.033035	5.97703e-06	21.2209	0	1.33505e-05	0	2.65458	0.448002	0	0.00111775	0.18898	0.00992784	0.0271611	NA	NA	NA	NA
15:47986612-T/G	4	5.58504e-06	-0.149087	0.0328276	2.61762e-05	-0.150972	0.035908	8.13646e-06	20.6254	4.44089e-16	1.38218e-05	13.3265	3.46127	0.325821	0.000713631	0.00152845	0.253968	0.00803571	0.0168127	NA	NA	NA	NA
15:47987324-C/A	4	5.60223e-07	-0.165486	0.0330678	5.60223e-07	-0.165486	0.0330678	8.18126e-07	25.0445	0	4.69676e-06	0	1.35625	0.715822	0	0.00125539	0.0481721	0.00803571	0.0244238	0.998	0.938	0.987	0.973
15:47987669-C/T	4	5.21331e-07	-0.165828	0.0330448	5.21331e-07	-0.165828	0.0330448	7.62445e-07	25.1832	2.22045e-16	4.42916e-06	0	1.35806	0.715394	0	0.00116191	0.0482407	0.00803571	0.0244238	0.998	0.937	0.987	0.973
15:47988465-A/C	4	6.69262e-06	-0.148016	0.0328687	9.61807e-06	-0.148421	0.0335371	9.75085e-06	20.2791	0	1.96711e-05	3.05863	3.09465	0.37726	0.000146871	0.00194136	0.227872	0.0101995	0.0168127	NA	NA	NA	NA
15:47989159-A/G	4	6.26109e-09	-0.211433	0.0363935	0.000127667	-0.24489	0.0639247	7.46697e-09	33.7518	0.413839	3.73998e-08	62.3638	7.97106	0.0466137	0.00982925	0.00798895	0.0012522	0.0147746	1.85557e-05	0.964	0.998	0.985	0.999
15:47990321-A/G	4	2.35478e-09	-0.215248	0.0360475	0.000333831	-0.256791	0.071579	1.73464e-09	35.6555	1.42053	1.28566e-08	70.7218	10.2465	0.0165827	0.0139932	0.00762161	0.00154023	0.0147746	1.78948e-06	0.96	0.998	0.985	1
15:47992560-A/C	4	5.36117e-09	-0.210868	0.0361351	0.00026886	-0.249285	0.0684174	4.79412e-09	34.0537	0.995314	2.67899e-08	67.7533	9.30328	0.0255189	0.0122424	0.00954296	0.00164696	0.0147746	5.1275e-06	0.952	0.997	0.984	0.999
15:47992690-G/A	4	4.49724e-08	-0.193932	0.035453	7.62378e-06	-0.204984	0.0458015	6.48274e-08	29.9222	0	4.70938e-07	34.0645	4.5499	0.207882	0.00285645	0.00343629	0.0132641	0.0206437	0.000146087	0.993	0.984	0.98	0.998
15:47994054-T/C	4	2.59005e-06	-0.154616	0.0328907	2.59005e-06	-0.154616	0.0328907	3.7939e-06	22.0986	0	9.12807e-06	0	2.55879	0.464759	0	0.000974886	0.180677	0.0124837	0.0164906	NA	NA	NA	NA
15:47994152-T/C	4	7.8248e-09	-0.209315	0.0362626	9.69164e-05	-0.239655	0.0614787	1.06198e-08	33.3182	0.145333	6.54766e-08	59.7213	7.44811	0.0589068	0.00871827	0.00604283	0.00229059	0.0147839	2.22536e-05	0.978	0.997	0.985	0.999
15:47994703-C/T	4	1.65045e-09	-0.218606	0.0362595	0.000142853	-0.256911	0.0675518	1.61505e-09	36.348	0.870483	8.82994e-09	66.3755	8.92206	0.0303452	0.0116697	0.00647563	0.000692213	0.0121987	7.48399e-06	0.962	0.999	0.987	0.999
15:47999209-C/T	4	9.26599e-08	-0.237498	0.0444706	9.26599e-08	-0.237498	0.0444706	1.36959e-07	28.5216	0	1.089e-06	0	0.213895	0.975316	0	0.00765573	0.000494463	0.0340864	0.0254002	0.991	0.999	0.968	0.976
15:48006724-A/G	4	1.44204e-06	-0.17681	0.0366893	0.00123178	-0.213402	0.0660396	1.12935e-06	23.2238	1.21104	1.20593e-06	64.8957	8.54595	0.0359784	0.0109539	0.137249	0.00467015	0.00749939	0.000147101	NA	NA	NA	NA
15:48013713-C/A	4	1.3703e-05	-0.160767	0.0369702	0.00437092	-0.205404	0.0720698	7.31265e-06	18.91	1.9228	6.75211e-06	69.8804	9.96031	0.0189066	0.014006	0.29603	0.00988466	0.00749939	0.000185406	NA	NA	NA	NA
15:48014565-G/C	4	2.19243e-06	-0.175116	0.0369847	0.000980229	-0.208762	0.0633353	2.43412e-06	22.4186	0.53544	3.12238e-06	61.0825	7.70861	0.0524339	0.0094668	0.0859448	0.0138617	0.00749939	0.000185406	NA	NA	NA	NA
15:48017489-A/C	4	1.0116e-05	-0.162652	0.0368435	0.00328341	-0.201635	0.0685861	8.26205e-06	19.4894	1.1069	9.1847e-06	66.8489	9.04946	0.0286404	0.012129	0.165112	0.0104755	0.0305501	8.78286e-05	NA	NA	NA	NA
15:48018198-A/G	4	7.68956e-06	-0.165325	0.0369553	0.0026758	-0.202794	0.0675366	6.91846e-06	20.0135	0.926144	7.90333e-06	65.6325	8.72918	0.0331169	0.0115543	0.136899	0.0109689	0.0305501	8.78286e-05	NA	NA	NA	NA
15:48021568-C/G	4	9.26307e-07	0.195038	0.0397494	9.26307e-07	0.195038	0.0397494	1.36396e-06	24.0755	0	8.31772e-06	0	0.752236	0.860854	0	0.0232673	0.00062261	0.041322	0.050965	0.975	0.999	0.959	0.943
15:48023870-T/G	4	1.4858e-05	-0.16023	0.0369979	0.00540841	-0.20476	0.073611	8.90766e-06	18.7557	1.69626	1.03298e-05	70.9095	10.3127	0.0160872	0.0148023	0.217287	0.00881729	0.0399978	4.946e-05	NA	NA	NA	NA
15:48024922-A/G	4	8.04513e-06	-0.165172	0.037001	0.00357396	-0.206315	0.0708132	6.36525e-06	19.9271	1.17149	7.73028e-06	68.5178	9.52919	0.0230228	0.0132339	0.137898	0.0103807	0.0399978	4.946e-05	NA	NA	NA	NA
15:48029014-T/C	4	5.17589e-06	0.177302	0.0389031	5.17589e-06	0.177302	0.0389031	7.5467e-06	20.7711	0	3.78581e-05	0	1.15908	0.762834	0	0.0849185	0.000701941	0.0485156	0.0582733	NA	NA	NA	NA
15:48029448-A/C	4	1.12342e-05	-0.161969	0.0368787	0.0046234	-0.205602	0.0725952	7.35985e-06	19.2892	1.53117	8.40148e-06	70.2072	10.0696	0.017984	0.0142454	0.184724	0.00855782	0.0399978	4.946e-05	NA	NA	NA	NA
15:48031467-G/A	4	7.20723e-06	-0.165718	0.036929	0.00343482	-0.206379	0.0705356	5.79509e-06	20.1374	1.1426	7.12408e-06	68.4232	9.50064	0.0233246	0.0131064	0.137483	0.00939852	0.0399978	4.946e-05	NA	NA	NA	NA
15:48049776-C/T	4	2.56553e-06	0.151962	0.0323127	2.56553e-06	0.151962	0.0323127	3.75707e-06	22.1168	0	2.80419e-05	0	0.288873	0.962107	0	0.00531413	0.0155301	0.0242005	0.0543849	NA	NA	NA	NA
15:48051562-T/C	4	6.37306e-12	0.223079	0.0324666	6.37306e-12	0.223079	0.0324666	1.07884e-11	47.2113	0	8.76834e-11	0	1.35735	0.715562	0	0.000243976	2.82059e-05	0.000653643	0.0146416	1	1	0.999	0.984
15:48055932-T/C	4	1.06579e-06	0.158254	0.0324351	1.06579e-06	0.158254	0.0324351	1.56305e-06	23.8055	1.11022e-16	1.22748e-05	0	0.437038	0.932489	0	0.00761634	0.00761016	0.0311759	0.0206661	NA	NA	NA	NA
15:48060450-A/G	4	3.44594e-08	0.233788	0.042375	3.44594e-08	0.233788	0.042375	4.8799e-08	30.4386	0	3.55035e-07	0	2.863	0.413233	0	0.002212	0.0127406	0.000193308	0.05013	0.997	0.983	0.999	0.955
15:48062411-T/C	4	1.14732e-06	0.182918	0.0376025	0.000437546	0.211081	0.0600288	1.48386e-06	23.6636	0.244561	1.51128e-06	54.906	6.65277	0.0838283	0.00763754	0.0780379	0.00241593	0.012431	0.000605321	NA	NA	NA	NA
15:48063076-T/C	4	9.45391e-07	0.184291	0.0375898	0.000356707	0.211488	0.0592369	1.26614e-06	24.0362	0.180111	1.33331e-06	53.7556	6.48727	0.0901658	0.00728905	0.0685164	0.00242354	0.012431	0.000605321	0.757	0.994	0.981	0.992
15:48069933-A/G	4	8.21127e-07	-0.182382	0.0369922	0.000138606	-0.202176	0.0530556	1.20908e-06	24.3076	0	2.79712e-06	45.2687	5.48132	0.13976	0.00499291	0.0398698	0.00542849	0.0168838	0.000497162	0.887	0.991	0.979	0.994
15:48070030-G/A	4	6.04066e-07	0.184334	0.0369413	0.000108818	0.203397	0.0525568	8.8664e-07	24.8992	0	2.1166e-06	44.4762	5.40309	0.144551	0.00481733	0.0370403	0.0043802	0.0168838	0.000497162	0.894	0.993	0.979	0.994
15:48075715-T/C	4	6.55709e-07	0.18807	0.0378103	0.000387532	0.21675	0.0610834	8.62266e-07	24.7411	0.206846	1.03048e-06	56.201	6.84947	0.0768536	0.00809609	0.0644539	0.00258402	0.012431	0.000338707	0.776	0.994	0.981	0.994
15:48077732-A/C	4	7.44755e-07	0.187486	0.0378813	0.000474975	0.217505	0.0622423	9.21311e-07	24.4957	0.326402	9.79708e-07	57.6275	7.08006	0.0693892	0.00861323	0.0750134	0.00227352	0.012431	0.000338707	0.727	0.994	0.98	0.994
15:48081759-G/A	4	7.49081e-07	0.184942	0.0373757	0.000133814	0.204718	0.0536005	1.09897e-06	24.4845	0	1.92611e-06	45.8079	5.53586	0.136509	0.00516517	0.0507591	0.0048237	0.013216	0.000498875	0.848	0.991	0.982	0.994
15:48083026-T/C	4	2.89756e-08	-0.182113	0.0328279	4.65797e-05	-0.18318	0.0449836	3.40272e-08	30.7749	0.38017	4.34027e-08	44.0363	5.36062	0.147217	0.00353471	0.0528895	2.8813e-06	0.00414572	0.131452	0.805	1	0.99	0.83
15:48083383-A/G	4	6.86169e-07	-0.188798	0.0380239	0.000373244	-0.216401	0.0608155	9.90402e-07	24.6536	0.0295348	1.78061e-06	55.471	6.73719	0.0807634	0.00793715	0.0464858	0.00432117	0.0180884	0.000214954	0.859	0.992	0.977	0.995
15:48085421-T/A	4	6.65111e-06	0.278142	0.0617468	0.000302231	0.26762	0.0740635	9.69036e-06	20.291	0	1.31273e-05	28.1171	4.17345	0.243333	0.00618725	0.091686	5.51353e-05	0.838761	0.0211334	NA	NA	NA	NA
15:48085458-A/G	4	1.3797e-06	0.185264	0.0383735	1.3797e-06	0.185264	0.0383735	2.02989e-06	23.3088	0	1.21591e-05	0	2.04074	0.563994	0	0.00811693	0.00360598	0.105771	0.00707656	NA	NA	NA	NA
15:48089935-C/G	4	6.72919e-07	0.189305	0.0380971	6.72919e-07	0.189305	0.0380971	9.86245e-07	24.6912	2.22045e-16	6.58365e-06	0	1.25621	0.739556	0	0.00520221	0.00223256	0.0902935	0.014947	0.991	0.996	0.932	0.978
15:48091734-G/C	4	2.21273e-09	0.201009	0.0336058	2.21273e-09	0.201009	0.0336058	3.32808e-09	35.7768	0	2.44278e-08	0	1.99062	0.574355	0	0.00551632	0.000149269	0.00457745	0.00569352	0.985	1	0.994	0.992
15:48102010-T/C	4	9.52057e-08	0.197971	0.0371035	9.52057e-08	0.197971	0.0371035	1.40686e-07	28.4691	4.44089e-16	1.0152e-06	0	2.89474	0.40814	0	0.00432009	0.00297999	0.0526704	0.00110327	0.991	0.996	0.958	0.994
15:48105416-A/G	4	3.02734e-10	0.226269	0.0359307	1.59409e-06	0.244372	0.0509208	4.54107e-10	39.6569	0.0922075	2.24166e-09	44.6093	5.41607	0.143745	0.0045535	0.00526856	0.000204987	0.0039708	9.63878e-05	0.973	1	0.995	0.999
15:48110560-C/T	4	2.85214e-07	-0.190904	0.0371918	4.08179e-07	-0.191515	0.0378107	4.1529e-07	26.3473	0	2.58202e-06	2.36003	3.07251	0.38058	0.000146966	0.00779229	0.00270724	0.0690394	0.00153297	0.984	0.996	0.946	0.992
15:48110652-A/T	4	6.51793e-08	-0.201486	0.0372847	6.51793e-08	-0.201486	0.0372847	9.56633e-08	29.203	0	6.54551e-07	0	2.70478	0.439416	0	0.00302767	0.00177116	0.0690394	0.00153297	0.994	0.997	0.945	0.994
15:48112038-G/A	4	4.32557e-10	0.225044	0.0360543	8.19563e-07	0.240772	0.0488318	6.74447e-10	38.9601	0	3.67569e-09	39.5404	4.96199	0.174602	0.0037336	0.00476255	0.000232492	0.0039708	0.000172505	0.978	1	0.995	0.999
15:48115632-A/G	4	1.0843e-06	0.222723	0.0456803	0.00214496	0.224297	0.0730756	1.25487e-06	23.7723	0.461825	7.77065e-07	54.5815	6.60525	0.085603	0.0112423	0.0649514	1.31861e-05	0.00583903	0.533008	NA	NA	NA	NA
15:48116397-T/C	4	1.22497e-11	0.225399	0.0332582	5.50182e-10	0.227738	0.0367078	2.00013e-11	45.9309	0.0483751	1.58159e-10	14.6421	3.51461	0.318872	0.000817469	0.00140215	5.46184e-07	0.00613606	0.00997567	0.994	1	0.993	0.99
15:48118961-T/C	4	2.04179e-08	0.232789	0.041507	3.24543e-08	0.232537	0.042068	2.97077e-08	31.4544	0	1.05829e-07	2.2579	3.0693	0.381063	0.000166356	0.0945071	4.86596e-06	0.091459	0.00470367	0.867	1	0.927	0.992
15:48119168-A/G	4	6.74577e-08	0.181657	0.0336538	0.00860946	0.162981	0.0620363	2.41864e-08	29.1364	2.66443	2.25538e-08	68.7695	9.60599	0.0222301	0.0104107	0.23489	1.40176e-08	0.384765	0.0361277	0.324	1	0.435	0.752
15:48119251-G/C	4	8.2159e-08	0.180427	0.0336472	0.0131683	0.16104	0.0649567	2.1194e-08	28.7545	3.27971	1.89266e-08	71.5453	10.5431	0.0144716	0.0118771	0.29723	8.91525e-09	0.384765	0.0361277	0.22	1	0.378	0.707
15:48120424-T/C	4	1.46591e-05	0.142581	0.0329002	0.0179104	0.130213	0.0550009	8.96628e-06	18.7814	1.65813	5.05038e-06	62.4539	7.99018	0.046215	0.00746147	0.318689	1.73544e-06	0.565186	0.108307	NA	NA	NA	NA
15:48121312-G/C	4	2.28703e-08	0.232338	0.0415724	2.85546e-08	0.232217	0.0418402	3.27561e-08	31.2342	0	1.29337e-07	1.08777	3.03299	0.386566	7.93759e-05	0.0809736	4.51174e-06	0.091459	0.00674636	0.886	1	0.928	0.989
15:48124144-C/A	4	6.78808e-06	0.210892	0.0468626	0.0019062	0.20199	0.0650642	7.62064e-06	20.252	0.499713	5.23802e-06	42.8421	5.24862	0.154471	0.00712642	0.364783	7.00177e-06	0.0966807	0.188783	NA	NA	NA	NA
15:48127428-T/G	4	7.99793e-06	0.170143	0.038104	0.00845315	0.156793	0.05954	6.72451e-06	19.9384	1.05545	6.28668e-06	56.6714	6.92383	0.0743655	0.00789819	0.388125	2.73798e-06	0.476545	0.0571339	NA	NA	NA	NA
15:48133797-G/T	4	9.37336e-07	0.230229	0.0469438	3.72781e-05	0.235418	0.0570887	1.38023e-06	24.0527	0	5.70481e-06	26.9986	4.10951	0.249879	0.00354798	0.00133402	0.0164478	0.182454	0.00130496	0.997	0.978	0.854	0.988
15:48137208-G/A	4	1.9029e-13	0.295857	0.0402229	2.02589e-07	0.293238	0.056425	3.01975e-13	54.1026	0.247061	3.53066e-13	42.9957	5.26276	0.153537	0.00538964	0.0063465	1.6696e-09	0.000876771	0.0335133	0.991	1	0.998	0.86
15:48137708-A/G	4	7.07919e-11	0.214157	0.0328513	3.20263e-05	0.206289	0.0496059	7.16789e-11	42.497	0.935256	2.0287e-10	53.5683	6.4611	0.0912091	0.00519842	0.0177683	4.58557e-09	0.0152327	0.0786749	0.939	1	0.98	0.857
15:48138120-T/G	4	1.16791e-10	0.229946	0.0356868	1.16791e-10	0.229946	0.0356868	1.87096e-10	41.518	0	1.30389e-09	0	2.65601	0.447754	0	0.00130228	6.04073e-07	0.0368	0.0324255	0.997	1	0.963	0.972
15:48138805-A/G	4	1.0823e-10	0.228482	0.0353962	1.73316e-09	0.228673	0.0379791	1.71785e-10	41.6668	0.0214969	1.21213e-09	10.3833	3.34759	0.341074	0.00062813	0.00227134	2.68732e-07	0.031011	0.0322804	0.993	1	0.969	0.972
15:48138868-A/G	4	7.30184e-08	0.184222	0.0342192	0.00012378	0.185813	0.0484074	8.14184e-08	28.9829	0.541138	1.41545e-07	45.4292	5.49745	0.138791	0.00418578	0.0348047	1.50623e-06	0.149897	0.0282566	0.85	1	0.829	0.959
15:48138955-C/A	4	1.17377e-06	0.165045	0.0339598	1.70417e-06	0.164959	0.0344694	1.72772e-06	23.6198	0	6.29761e-06	2.34469	3.07203	0.380652	0.00011806	0.0214114	3.11141e-05	0.20279	0.119176	NA	NA	NA	NA
15:48139154-C/T	4	1.81274e-11	0.276495	0.0411429	3.17698e-05	0.280488	0.0674187	1.94899e-11	45.1633	0.867739	1.66094e-11	58.4041	7.21225	0.0654316	0.0103346	0.00292164	5.34441e-08	0.000538827	0.16196	0.993	1	0.997	0.385
15:48139302-T/G	4	9.56147e-07	0.165507	0.0337738	0.000162155	0.165074	0.0437668	1.23518e-06	24.0145	0.251129	2.53225e-06	35.7974	4.6727	0.197393	0.00272918	0.0428337	7.40635e-06	0.229847	0.0803355	0.852	1	0.783	0.907
15:48139579-T/A	4	2.45965e-07	0.166896	0.0323395	0.000110702	0.171564	0.0443794	2.87639e-07	26.6333	0.428618	2.54891e-07	42.4356	5.21156	0.156945	0.00330388	0.0756374	1.31851e-05	0.146422	0.00584994	0.69	1	0.83	0.985
15:48139738-C/T	4	4.15023e-13	0.286102	0.0394593	3.58327e-09	0.28573	0.0484094	7.35875e-13	52.5708	0.000576748	1.91727e-12	28.3466	4.18682	0.241984	0.00267909	0.00343813	2.19994e-08	0.00064619	0.0219339	0.996	1	0.998	0.932
15:48140178-T/A	4	4.4002e-07	0.163507	0.0323726	0.00014716	0.168215	0.0443161	5.20942e-07	25.5103	0.400882	4.18328e-07	42.2162	5.19176	0.158282	0.00327887	0.0838979	1.9859e-05	0.166337	0.00584994	0.673	1	0.809	0.984
15:48140675-G/T	4	1.20574e-06	0.16319	0.0336149	0.000889925	0.16083	0.0483963	1.32555e-06	23.568	0.561581	2.31142e-06	47.1615	5.67767	0.12839	0.00433988	0.0415077	3.27709e-06	0.315465	0.118593	NA	NA	NA	NA
15:48141341-C/T	4	6.04434e-08	0.184507	0.0340576	0.0016496	0.184315	0.0585687	3.73017e-08	29.3491	1.6293	4.61318e-08	61.8795	7.86979	0.0487809	0.00820631	0.0298186	1.72451e-07	0.302548	0.0424635	0.742	1	0.609	0.919
15:48141458-G/T	4	6.65798e-07	0.16007	0.0322002	0.000170412	0.163258	0.0434282	7.94529e-07	24.7117	0.390244	7.66402e-07	40.5473	5.04603	0.168458	0.00303009	0.07595	1.27966e-05	0.188069	0.0157112	0.714	1	0.8	0.968
15:48141944-G/A	4	1.7157e-09	0.211874	0.0351794	7.30904e-06	0.208977	0.0466	2.23222e-09	36.2725	0.300677	1.17881e-08	37.4334	4.79489	0.187447	0.00321869	0.00440774	1.5214e-07	0.107409	0.0939273	0.984	1	0.894	0.925
15:48142316-T/C	4	4.31855e-14	0.280797	0.0371866	1.12285e-08	0.279905	0.0490111	7.68931e-14	57.0179	0.0630616	1.06733e-13	38.1659	4.85169	0.182985	0.00364388	0.000889042	7.53843e-09	0.00032013	0.0341994	0.998	1	0.999	0.87
15:48142800-G/A	4	2.02236e-09	0.211229	0.0352283	6.04169e-06	0.208366	0.0460485	2.67226e-09	35.952	0.262342	1.39478e-08	35.973	4.68552	0.196327	0.00302781	0.0044031	1.83807e-07	0.107409	0.0978858	0.984	1	0.894	0.923
15:48143573-A/C	4	1.03208e-10	0.217208	0.0336122	4.44548e-07	0.212315	0.0420524	1.53254e-10	41.7597	0.156347	4.6671e-10	33.3648	4.50212	0.212101	0.00235868	0.0079187	4.64284e-08	0.0111007	0.0885535	0.983	1	0.986	0.852
15:48144570-A/G	4	8.61362e-07	0.15851	0.0322115	0.000189967	0.161805	0.0433562	1.03331e-06	24.2155	0.386518	9.6389e-07	40.3397	5.02847	0.169724	0.00300525	0.0839201	1.53861e-05	0.188069	0.0157112	0.694	1	0.796	0.967
15:48145740-A/G	4	2.20167e-06	0.159393	0.0336701	0.00161171	0.154882	0.04911	2.3849e-06	22.4105	0.581851	4.4451e-06	48.6118	5.83792	0.119768	0.00460381	0.0393489	3.52679e-06	0.353683	0.200843	NA	NA	NA	NA
15:48145818-T/C	4	6.92413e-15	0.288432	0.0370456	2.18885e-11	0.287873	0.0430121	1.30712e-14	60.6196	0	2.6627e-14	22.2288	3.85747	0.277272	0.00167088	0.000159126	1.11017e-08	0.000469559	0.0207804	1	1	0.999	0.926
15:48145857-T/C	4	1.90818e-06	0.160501	0.033698	0.00132543	0.155912	0.0485644	2.14053e-06	22.6853	0.519224	4.15083e-06	47.4368	5.70742	0.126746	0.00439788	0.0345085	3.67559e-06	0.353683	0.200843	NA	NA	NA	NA
15:48145908-A/G	4	8.93239e-13	0.280809	0.0392958	4.7172e-07	0.279275	0.0554395	1.32197e-12	51.0657	0.336083	1.28685e-12	45.3771	5.4922	0.139106	0.0055066	0.00320083	1.07937e-08	0.00062644	0.0621096	0.994	1	0.998	0.728
15:48146976-G/A	4	4.28067e-07	0.162859	0.0322108	0.000197068	0.165867	0.0445551	4.81327e-07	25.5635	0.492842	4.61222e-07	43.3019	5.29118	0.151676	0.00339574	0.0731771	7.15712e-06	0.176132	0.0173202	0.709	1	0.804	0.966
15:48147462-C/T	4	8.29962e-08	0.182255	0.0339997	0.00113164	0.182362	0.0560153	6.03164e-08	28.7349	1.29738	9.08425e-08	58.7169	7.2669	0.0638603	0.00714384	0.0297783	3.41647e-07	0.286542	0.0417525	0.781	1	0.651	0.927
15:48148250-A/G	4	3.54242e-14	0.28356	0.0374248	3.09591e-10	0.282595	0.0448998	6.51731e-14	57.4076	0.00365016	1.84409e-13	26.9098	4.10452	0.250397	0.00218572	0.000956573	1.00086e-08	0.000469559	0.0186944	0.999	1	0.999	0.941
15:48148555-C/A	4	6.16039e-07	0.160254	0.0321401	0.000220949	0.163728	0.0443253	7.02666e-07	24.8614	0.481486	6.60559e-07	43.0126	5.26432	0.153434	0.00333998	0.0833522	1.0265e-05	0.176132	0.0157014	0.68	1	0.799	0.967
15:48148657-A/G	4	8.5536e-07	0.157898	0.0320781	0.000373022	0.162082	0.0455482	9.15371e-07	24.229	0.606146	7.0725e-07	46.0243	5.55806	0.135207	0.0037629	0.10082	1.04435e-05	0.176132	0.0157014	0.612	1	0.782	0.964
15:48149258-C/T	4	1.16912e-06	0.156052	0.0321043	0.000352914	0.159802	0.0447249	1.29996e-06	23.6274	0.53871	1.09185e-06	44.0352	5.36051	0.147224	0.0034776	0.102406	1.23105e-05	0.176132	0.0204185	NA	NA	NA	NA
15:48149322-T/C	4	9.7167e-07	0.157112	0.0320814	0.000338643	0.160727	0.0448484	1.06968e-06	23.9835	0.552156	9.04813e-07	44.3787	5.39361	0.145142	0.00352269	0.0961617	1.03314e-05	0.176132	0.0209627	0.64	1	0.791	0.957
15:48149354-C/G	4	9.93629e-08	0.181859	0.0341335	0.00154807	0.184348	0.0582363	6.38553e-08	28.3864	1.55633	5.80139e-08	61.5335	7.79899	0.0503539	0.00809072	0.0392383	3.60563e-07	0.286542	0.026789	0.69	1	0.606	0.94
15:48150455-A/G	4	5.15249e-07	0.163542	0.0325745	0.000343795	0.166845	0.0466068	5.30777e-07	25.2059	0.667777	4.45308e-07	47.3781	5.70105	0.127096	0.00405898	0.108482	6.41424e-06	0.150674	0.015099	0.6	1	0.8	0.966
15:48150701-G/A	4	1.06375e-13	0.30331	0.0408073	1.90595e-10	0.302804	0.0475453	1.91027e-13	55.2455	0.0184308	5.53477e-13	21.6136	3.8272	0.280739	0.00199753	0.00198943	8.05294e-09	0.00153246	0.0126886	0.997	1	0.997	0.952
15:48151427-T/G	4	3.02465e-14	0.294503	0.0387643	2.37025e-09	0.293588	0.049176	5.4453e-14	57.7184	0.0517018	1.58516e-13	33.4392	4.50715	0.211653	0.00323374	0.00364908	4.60897e-09	0.000259692	0.0136247	0.995	1	0.999	0.951
15:48151590-G/A	3	5.75359e-07	0.280515	0.0561107	0.029132	0.304978	0.13979	1.76485e-07	24.9931	2.92932	4.86123e-08	80.1745	10.088	0.00644787	0.0455007	NA	1.79411e-06	0.000500383	0.686345	NA	1	0.992	0.081
15:48152561-G/C	2	8.28587e-07	0.246367	0.0499881	8.28587e-07	0.246367	0.0499881	1.01223e-06	24.2902	0	2.99215e-06	0	0.0208601	0.885161	0	0.000663662	0.000361239	NA	NA	0.998	0.999	NA	NA
15:48155872-C/T	4	3.97752e-06	0.220402	0.0477831	3.97752e-06	0.220402	0.0477831	5.80837e-06	21.2757	0	1.2152e-05	0	2.65138	0.448554	0	0.104488	0.000580091	0.773347	0.00220613	NA	NA	NA	NA
15:48156180-T/A	4	2.33577e-12	0.252073	0.0359446	1.31488e-11	0.251543	0.037172	4.02448e-12	49.1795	0	1.75497e-11	5.71502	3.18184	0.364429	0.000325047	0.00649344	1.00154e-06	0.128723	1.51359e-05	0.983	1	0.888	1
15:48156986-G/A	4	8.66764e-08	0.230176	0.0430022	8.66764e-08	0.230176	0.0430022	1.27633e-07	28.6508	0	4.2815e-07	0	2.44774	0.48481	0	0.038527	0.000698765	0.453729	0.000121896	0.944	0.998	0.718	0.999
15:48157107-T/C	4	1.0669e-12	0.255183	0.0358323	1.67224e-10	0.253573	0.0396904	1.86294e-12	50.717	4.44089e-16	7.39388e-12	16.602	3.59721	0.308371	0.00106179	0.00982061	3.08391e-07	0.0973602	1.52791e-05	0.971	1	0.913	1
15:48157523-A/G	4	3.77101e-12	0.250383	0.0360496	3.77101e-12	0.250383	0.0360496	6.44334e-12	48.2401	0	3.10876e-11	0	2.78645	0.425736	0	0.00601111	1.85066e-06	0.128723	1.76486e-05	0.986	1	0.89	1
15:48160286-G/A	4	2.96873e-06	0.251013	0.0537159	0.00401862	0.236627	0.0822564	2.7838e-06	21.8367	0.852332	1.55744e-06	49.6404	5.95715	0.113714	0.0129921	0.190686	2.40298e-06	0.0663889	0.493491	NA	NA	NA	NA
15:48161381-G/C	4	2.67496e-12	0.247128	0.0353352	2.67496e-12	0.247128	0.0353352	4.59808e-12	48.9135	0	2.3764e-11	0	2.67938	0.443742	0	0.00642134	1.11928e-06	0.100269	2.51605e-05	0.985	1	0.917	1
15:48164405-C/T	3	1.21574e-05	0.347548	0.0794441	0.0185949	0.413191	0.17556	4.08706e-06	19.1384	2.67767	1.84562e-06	75.4342	8.14139	0.0170655	0.0675355	NA	8.05402e-06	0.0178285	0.186902	NA	NA	NA	NA
15:48168335-A/G	4	3.77774e-06	0.252409	0.0545956	0.00128066	0.263233	0.0817423	4.76835e-06	21.3744	0.283799	5.29206e-06	51.984	6.24791	0.100152	0.0135677	0.453539	0.00012333	0.00559918	0.0311532	NA	NA	NA	NA
15:48168748-A/T	4	3.46078e-12	0.250882	0.0360586	3.46078e-12	0.250882	0.0360586	5.92219e-12	48.4084	0	3.97595e-11	0	1.84277	0.605673	0	0.00631051	1.87679e-06	0.0493145	5.66959e-05	0.987	1	0.96	1
15:48170377-C/G	4	2.1719e-15	-0.264178	0.0333091	0.00045197	-0.292894	0.0834998	8.68133e-17	62.9026	7.73269	6.21215e-16	83.0992	17.7506	0.000495134	0.0228804	0.0362135	7.81463e-08	0.0042832	3.71917e-10	0.142	1	0.975	1
15:48171741-A/G	4	2.68866e-06	0.249538	0.0531693	4.14035e-05	0.25325	0.0617756	3.93499e-06	22.0268	0	9.29484e-06	22.879	3.88999	0.273591	0.00352204	0.254462	0.00128116	0.00467833	0.0124268	NA	NA	NA	NA
15:48175409-G/C	4	9.2469e-07	0.247754	0.0504896	3.71224e-06	0.248399	0.0536861	1.36158e-06	24.0789	0	3.81156e-06	10.0264	3.33431	0.342896	0.00118729	0.0847679	9.1949e-05	0.018018	0.0594544	0.891	0.999	0.968	0.922
15:48175532-A/G	4	6.71248e-06	0.221984	0.0493012	6.71248e-06	0.221984	0.0493012	9.7798e-06	20.2735	0	2.44008e-05	0	2.70504	0.439371	0	0.271731	0.00102733	0.0180417	0.0201277	NA	NA	NA	NA
15:48175549-A/G	4	5.03195e-07	0.268817	0.0534949	5.03195e-07	0.268817	0.0534949	7.36858e-07	25.2515	0	1.96513e-06	0	2.42597	0.488818	0	0.212057	0.00054233	0.0219298	0.00284445	0.764	0.998	0.965	0.994
15:48175816-T/C	4	1.36689e-17	0.288965	0.033845	4.98309e-08	0.28239	0.0517965	1.75609e-17	72.8957	0.932124	3.30604e-17	54.511	6.595	0.0859904	0.00575088	0.00664461	1.64383e-11	0.0193575	3.92671e-06	0.939	1	0.977	1
15:48176492-C/A	4	3.69987e-06	0.230092	0.0497221	4.70704e-05	0.232744	0.0571892	5.41093e-06	21.4144	0	1.88413e-05	20.0527	3.75247	0.289463	0.00268358	0.227704	0.00119142	0.00267218	0.0406798	NA	NA	NA	NA
15:48179832-G/C	4	3.71072e-09	0.219861	0.0372861	3.71072e-09	0.219861	0.0372861	5.51463e-09	34.7699	0	4.45159e-08	0	0.388123	0.942685	0	0.000296612	0.000403701	0.0864477	0.0101292	0.999	0.999	0.94	0.988
15:48179897-G/A	4	2.66362e-09	0.225619	0.0379122	2.66362e-09	0.225619	0.0379122	3.98919e-09	35.4155	0	2.74717e-08	0	1.23107	0.745564	0	5.16722e-05	0.000579922	0.136265	0.0127619	1	0.999	0.91	0.984
15:48179915-A/G	2	1.5494e-07	0.250321	0.0477111	1.5494e-07	0.250321	0.0477111	1.85853e-07	27.5267	0	5.51495e-07	0	0.156415	0.692479	0	0.000121362	0.000326532	NA	NA	0.999	0.999	NA	NA
15:48180212-T/A	4	8.2798e-10	-0.230996	0.0376248	8.2798e-10	-0.230996	0.0376248	1.27304e-09	37.6931	0	9.99805e-09	0	1.03689	0.792327	0	3.61842e-05	0.000497319	0.0778287	0.0112027	1	0.999	0.944	0.986
15:48182995-T/A	2	1.03577e-07	0.242329	0.0455478	1.03577e-07	0.242329	0.0455478	1.22771e-07	28.306	0	3.70521e-07	0	0.263152	0.607963	0	6.17181e-05	0.000402635	NA	NA	1	0.999	NA	NA
15:48184317-C/T	4	1.34122e-12	0.246013	0.0346986	1.34122e-12	0.246013	0.0346986	2.33293e-12	50.2679	0	1.91842e-11	0	1.06032	0.78666	0	0.00145652	2.69164e-06	0.0171544	0.000239808	0.997	1	0.985	1
15:48185139-T/C	4	3.05186e-12	0.243091	0.0348502	3.05186e-12	0.243091	0.0348502	5.23392e-12	48.655	0	4.23541e-11	0	0.944056	0.814785	0	0.00177019	3.94001e-06	0.0171544	0.000337303	0.997	1	0.985	0.999
15:48185162-T/C	4	4.66905e-11	0.244332	0.0371262	4.66905e-11	0.244332	0.0371262	7.61614e-11	43.3112	0	6.4921e-10	0	0.332935	0.95372	0	6.01133e-05	0.000129842	0.0346027	0.00367805	1	1	0.971	0.996
15:48185544-A/G	4	1.07339e-10	0.240778	0.0372939	1.07339e-10	0.240778	0.0372939	1.72244e-10	41.683	0	1.43343e-09	0	0.802042	0.848979	0	2.69708e-05	0.000217549	0.0442418	0.0075197	1	1	0.964	0.991
15:48185810-T/G	4	2.63802e-10	0.232585	0.0368091	2.63802e-10	0.232585	0.0368091	4.15622e-10	39.9258	0	3.59907e-09	0	0.406592	0.938877	0	7.56934e-05	0.000339359	0.0385422	0.00600475	1	0.999	0.969	0.993
15:48186268-A/C	4	1.36146e-10	0.239626	0.0373241	1.36146e-10	0.239626	0.0373241	2.17428e-10	41.2182	0	1.80414e-09	0	0.896423	0.826291	0	2.34356e-05	0.000277958	0.0385422	0.00946526	1	1	0.969	0.988
15:48189888-G/T	4	2.54162e-10	0.241379	0.0381661	2.54162e-10	0.241379	0.0381661	4.00744e-10	39.9985	0	3.34972e-09	0	0.916549	0.821432	0	0.000676769	0.000123363	0.00457608	0.0102977	0.999	1	0.993	0.987
15:48191351-G/A	4	1.19602e-10	0.244175	0.0379164	1.19602e-10	0.244175	0.0379164	1.91508e-10	41.4715	0	1.4905e-09	0	1.17273	0.759552	0	0.000225075	0.000117115	0.00457608	0.0130921	1	1	0.993	0.982
15:48191698-C/T	4	2.80372e-10	0.228835	0.0362696	2.80372e-10	0.228835	0.0362696	4.41168e-10	39.8068	0	3.79028e-09	0	0.488929	0.921317	0	0.000471625	6.38546e-05	0.0153454	0.0127036	0.999	1	0.985	0.985
15:48192207-T/C	4	4.38038e-11	0.237777	0.0360782	4.38038e-11	0.237777	0.0360782	7.15407e-11	43.4361	1.11022e-16	6.09494e-10	0	0.856021	0.836026	0	0.00103179	5.88601e-06	0.0153454	0.00761787	0.999	1	0.986	0.99
15:48192286-G/A	4	1.10056e-10	0.237071	0.0367412	1.10056e-10	0.237071	0.0367412	1.76516e-10	41.6341	0	1.43138e-09	0	0.669661	0.880316	0	0.000175876	5.86807e-05	0.0153454	0.0127036	1	1	0.985	0.984
15:48192565-G/A	4	1.19939e-10	0.246649	0.0383031	1.19939e-10	0.246649	0.0383031	1.92036e-10	41.466	0	1.43416e-09	0	1.24607	0.741976	0	0.000419056	5.27277e-05	0.00457608	0.0153173	0.999	1	0.993	0.978
15:48193717-T/C	4	3.53498e-11	0.239763	0.0362051	3.53498e-11	0.239763	0.0362051	5.7972e-11	43.8557	0	4.65358e-10	0	1.05547	0.787834	0	0.000615047	4.99826e-06	0.0153454	0.0109898	0.999	1	0.986	0.985
15:48195348-C/T	4	1.12921e-10	0.245003	0.0379935	1.12921e-10	0.245003	0.0379935	1.81018e-10	41.5839	0	1.39686e-09	0	1.13101	0.769593	0	0.000389824	6.54469e-05	0.00457608	0.0130921	0.999	1	0.993	0.982
15:48196099-G/A	4	9.08768e-10	0.249656	0.0407624	0.00918268	0.273783	0.105092	2.88923e-11	37.5115	7.73387	1.25391e-10	84.1446	18.921	0.000283882	0.036777	0.00506376	1.76676e-05	0.887604	4.03947e-08	0.848	1	0.06	1
15:48196451-T/C	4	1.09304e-10	0.227578	0.0352643	1.09304e-10	0.227578	0.0352643	1.75334e-10	41.6475	0	1.39205e-09	0	2.08986	0.553967	0	0.00338649	9.66179e-07	0.0346756	0.00966647	0.994	1	0.971	0.988
15:48197823-A/G	4	2.09056e-11	0.250035	0.0373212	2.09056e-11	0.250035	0.0373212	3.46271e-11	44.884	0	2.98628e-10	0	1.16448	0.761535	0	0.00139705	3.55557e-06	0.010451	0.00524837	0.998	1	0.989	0.993
15:48198430-A/G	4	3.71783e-11	0.234246	0.0354118	3.71783e-11	0.234246	0.0354118	6.09118e-11	43.757	0	4.8686e-10	0	2.08665	0.554618	0	0.00217135	6.46426e-07	0.0256273	0.00966647	0.996	1	0.978	0.988
[truncated: 1,368 more rows]

## Sheet: Meta-cond
RSID	#STUDY	PVALUE_FE	BETA_FE	STD_FE	PVALUE_RE	BETA_RE	STD_RE	PVALUE_RE2	STAT1_RE2	STAT2_RE2	PVALUE_BE	I_SQUARE	Q	PVALUE_Q	TAU_SQUARE	P-value Cape Verde	P-value GALA II	P-value SAGE II	P-value Cuba	M Cape Verde	M GALA II	M SAGE II	M Cuba
[truncated: 669 more rows]
